# Supplementary material for: Oxidative stress-related genes in uveal melanoma: the role of CALM1 in modulating oxidative stress and apoptosis and its prognostic significance
Source: Front Oncol. 2025 Aug 1;15:1618601. doi: 10.3389/fonc.2025.1618601 (PMC12353749; doi:10.3389/fonc.2025.1618601)
Supplement: Supplementary file 9 [file Table1.xlsx]

## Sheet: gene_fpkm
Supplementary table 1. The Fragments Per Kilobase of transcript per Million mapped reads (FPKM) of genes in clinical samples including three UVM tumor samples and matched adjacent normal tissues.
gene_id	UVM1	UVM2	UVM3	Control1	Control2	Control3	gene_name	gene_chr	gene_start	gene_end	gene_strand	gene_length	gene_biotype	gene_description	Family
ENSG00000211459	146699.310772387	42805.5640896196	513.002898253895	2560.72963714993	467.804254860104	1381.23348404447	MT-RNR1	MT	648	1601	+	954	Mt_rRNA	- && - && -	-
ENSG00000202198	11233.6917612547	35700.3207676705	38728.9810541543	26317.6549057807	27318.9	24275.8957885623	RN7SK	6	52860418	52860748	+	331	misc_RNA	- && - && -	-
ENSG00000210082	112038.487322771	38847.2595176718	538.980330257645	1246.66573053855	202.21104884808	716.487865186389	MT-RNR2	MT	1671	3229	+	1559	Mt_rRNA	- && sp|Q8IVG9|HUNIN_HUMAN Humanin OS=Homo sapiens OX=9606 GN=MT-RNR2 PE=1 SV=1 && -	-
ENSG00000198804	82748.5777312946	5155.95706316415	4132.10030604406	4992.46613730318	4364.16971271196	4095.07416402255	MT-CO1	MT	5904	7445	+	1542	protein_coding	- && sp|P00395|COX1_HUMAN Cytochrome c oxidase subunit 1 OS=Homo sapiens OX=9606 GN=MT-CO1 PE=1 SV=1 && -	-
ENSG00000198886	64847.5986370658	5770.11678263424	4487.64007520118	4725.92283944282	3450.48038562376	4281.42540078218	MT-ND4	MT	10760	12137	+	1378	protein_coding	- && sp|P03905|NU4M_HUMAN NADH-ubiquinone oxidoreductase chain 4 OS=Homo sapiens OX=9606 GN=MT-ND4 PE=1 SV=1 && -	-
ENSG00000258486	7420.03556139708	7558.82216197744	3855.33832260314	19235.3994869462	20952.270937913	16174.2612478191	RN7SL1	14	50053297	50053596	+	300	antisense	- && - && -	-
ENSG00000264063	27320.951013804	25914.5155308559	8179.37513820278	2991.32688769054	2912.09832594664	3694.13762112058	MIR3687	21	9826203	9826263	+	61	miRNA	- && - && -	-
ENSG00000265150	13235.265575867	9715.99393322095	3454.18443778831	13114.9496052123	15786.2806531371	13225.6017208457	RN7SL2	14	50329271	50329567	-	297	misc_RNA	- && - && -	-
ENSG00000198712	46240.1457460226	3832.59015015009	2516.66621812175	3351.07829059127	2566.12952942562	2720.09828581204	MT-CO2	MT	7586	8269	+	684	protein_coding	- && sp|P00403|COX2_HUMAN Cytochrome c oxidase subunit 2 OS=Homo sapiens OX=9606 GN=MT-CO2 PE=1 SV=1 && -	-
ENSG00000198938	43516.3232339493	3304.36	3871.57	3447.01633262566	2982.61686344213	3001.28383554839	MT-CO3	MT	9207	9990	+	784	protein_coding	- && sp|P00414|COX3_HUMAN Cytochrome c oxidase subunit 3 OS=Homo sapiens OX=9606 GN=MT-CO3 PE=1 SV=2 && -	-
ENSG00000198899	43042.018620926	4321.57229617335	2760.22886964968	3158.56471307259	2385.01375057965	2812.32336695554	MT-ATP6	MT	8527	9207	+	681	protein_coding	- && sp|P00846|ATP6_HUMAN ATP synthase subunit a OS=Homo sapiens OX=9606 GN=MT-ATP6 PE=1 SV=1 && -	-
ENSG00000198786	38560.7312051548	2463.43275402262	1719.27420223451	2353.2821897213	1723.26810878727	2070.01714337878	MT-ND5	MT	12337	14148	+	1812	protein_coding	- && sp|P03915|NU5M_HUMAN NADH-ubiquinone oxidoreductase chain 5 OS=Homo sapiens OX=9606 GN=MT-ND5 PE=1 SV=2 && -	-
ENSG00000264462	21304.2790074511	12670.1890824732	8492.49727139977	1616.71143862695	1892.35489996972	2271.11782306539	MIR3648	21	9825832	9826011	+	180	miRNA	- && - && -	-
ENSG00000198888	34448.8301972894	3041.0189960725	2700.67841316986	2981.02063266363	2306.79307034086	2687.31989189403	MT-ND1	MT	3307	4262	+	956	protein_coding	- && sp|P03886|NU1M_HUMAN NADH-ubiquinone oxidoreductase chain 1 OS=Homo sapiens OX=9606 GN=MT-ND1 PE=1 SV=1 && -	-
ENSG00000198727	34068.3391729373	3408.29493853899	2826.16156847604	2256.47379679716	1711.95288297406	2004.20677299819	MT-CYB	MT	14747	15887	+	1141	protein_coding	- && sp|P00156|CYB_HUMAN Cytochrome b OS=Homo sapiens OX=9606 GN=MT-CYB PE=1 SV=2 && -	-
ENSG00000266658	25001.1898529954	8519.49531927727	1881.02905798637	955.291343160446	464.941461706043	820.125482159151	RNA28S5	GL000220.1	113348	118417	+	5070	rRNA	- && sp|Q6CQE5|TAR1_KLULA Protein TAR1 OS=Kluyveromyces lactis (strain ATCC 8585 / CBS 2359 / DSM 70799 / NBRC 1267 / NRRL Y-1140 / WM37) OX=284590 GN=TAR1-A PE=4 SV=2 && -	-
ENSG00000251562	12750.0077786949	10038.4039028991	6699.95082844972	2568.43435947038	2310.14561284157	2732.09395418756	MALAT1	11	65265233	65273940	+	8708	lincRNA	- && - && -	-
ENSG00000198763	26280.2996865093	2111.10285705382	2201.37004261664	1876.01024261995	1375.63798434159	1742.21832155091	MT-ND2	MT	4470	5511	+	1042	protein_coding	- && sp|P03891|NU2M_HUMAN NADH-ubiquinone oxidoreductase chain 2 OS=Homo sapiens OX=9606 GN=MT-ND2 PE=1 SV=2 && -	-
ENSG00000212907	22166.636402754	2123.72353805288	1568.05573998434	1626.99355402412	1271.99613110912	1247.16473062483	MT-ND4L	MT	10470	10766	+	297	protein_coding	- && sp|P03901|NU4LM_HUMAN NADH-ubiquinone oxidoreductase chain 4L OS=Homo sapiens OX=9606 GN=MT-ND4L PE=1 SV=1 && -	-
ENSG00000269900	4201.10928316293	7296.48988246067	4601.8657001277	3181.70560901118	3217.47928379039	3060.92989545614	RMRP	9	35657748	35658015	-	268	lincRNA	- && - && -	-
ENSG00000198840	17907.3730368466	1446.19057293374	1793.68623496269	1102.29083315098	899.331	978.494079388077	MT-ND3	MT	10059	10404	+	346	protein_coding	- && sp|P03897|NU3M_HUMAN NADH-ubiquinone oxidoreductase chain 3 OS=Homo sapiens OX=9606 GN=MT-ND3 PE=1 SV=1 && -	-
novel.1334	12090.0618225272	5135.24364171612	2117.42355012742	448.160122571781	169.913165201394	409.416309743616	-	21	9826630	9827556	+	893	-	- && - && -	-
ENSG00000272060	10990.4652365494	2871.96963211806	499.053070585262	279.839664031623	109.63243109376	244.463287278846	RNA18S5	GL000220.1	109078	110946	+	1869	rRNA	- && sp|Q5DU56|NLRC3_MOUSE Protein NLRC3 OS=Mus musculus OX=10090 GN=Nlrc3 PE=1 SV=2 && -	-
ENSG00000242716	6853.23899228135	4924.9244943534	1254.55593840016	342.33770477366	290.258166475073	570.310207311291	RNA5-8S5	GL000220.1	112025	112177	+	153	rRNA	- && - && -	-
ENSG00000248527	9976.01897664805	757.804434283186	683.423469327918	775.237367930964	559.84884505585	665.962786024326	MTATP6P1	1	569076	569756	+	681	pseudogene	- && sp|P00846|ATP6_HUMAN ATP synthase subunit a OS=Homo sapiens OX=9606 GN=MT-ATP6 PE=1 SV=1 && -	-
ENSG00000198695	11370.2194632851	423.344450332739	195.427270236979	259.862389968107	182.12642154159	304.985604292727	MT-ND6	MT	14149	14673	-	525	protein_coding	- && sp|P03923|NU6M_HUMAN NADH-ubiquinone oxidoreductase chain 6 OS=Homo sapiens OX=9606 GN=MT-ND6 PE=1 SV=2 && PF00499:NADH-ubiquinone/plastoquinone oxidoreductase chain 6	-
ENSG00000244180	3001.95412600166	4215.20430983978	1484.72592654806	436.231772195431	571.747792743797	658.258044544032	AL592188.2	GL000220.1	107448	107561	+	114	miRNA	- && - && -	-
ENSG00000259001	1061.77674920826	1898.90689151196	1472.65949522364	1764.63361483892	2282.4823515618	1707.36730051711	RPPH1	14	20811207	20811844	-	638	antisense	- && - && -	-
ENSG00000270066	6067.66281975582	1632.10315498714	615.745429346165	282.969338450667	316.963083096233	293.753164450883	SCARNA2	1	109642815	109643241	+	427	lincRNA	- && - && -	-
ENSG00000087086	650.51550622581	209.320919950017	1532.27340806808	2236.65649547218	2040.76008678227	2060.81154961605	FTL	19	49468558	49470135	+	878	protein_coding	- && sp|P02792|FRIL_HUMAN Ferritin light chain OS=Homo sapiens OX=9606 GN=FTL PE=1 SV=2 && PF00210:Ferritin-like domain	-
ENSG00000265830	4501.14324729552	2445.12317048396	702.735047085027	259.997453580357	227.400017623855	254.896117792186	AL592188.7	GL000220.1	158123	158214	+	92	miRNA	- && - && -	-
ENSG00000245532	1604.2894582677	2523.73664047711	1169.67294012584	768.714664800601	747.938863181841	767.119833543808	NEAT1	11	65190245	65213011	+	22767	lincRNA	- && sp|O00370|LORF2_HUMAN LINE-1 retrotransposable element ORF2 protein OS=Homo sapiens OX=9606 PE=1 SV=1 && -	-
ENSG00000168542	32.0969112771095	3.59514412590209	4.02093116729989	1895.12121721171	2032.28624460557	1715.80097571792	COL3A1	2	189839046	189877472	+	6816	protein_coding	- && sp|P02461|CO3A1_HUMAN Collagen alpha-1(III) chain OS=Homo sapiens OX=9606 GN=COL3A1 PE=1 SV=4 && PF00093:von Willebrand factor type C domain|PF01410:Fibrillar collagen C-terminal domain|PF01391:Collagen triple helix repeat (20 copies)	-
ENSG00000264827	1028.75185916176	2131.89170550693	718.909107692539	392.885040965872	354.554299440002	191.481652104766	AL592188.4	GL000220.1	107909	108088	+	180	miRNA	- && - && -	-
ENSG00000108821	23.5537056400763	1.67206605383843	1.59496409796261	1444.65657289235	1460.35319919905	1372.95648150256	COL1A1	17	48260650	48278993	-	9819	protein_coding	- && sp|P02452|CO1A1_HUMAN Collagen alpha-1(I) chain OS=Homo sapiens OX=9606 GN=COL1A1 PE=1 SV=5 && -	-
ENSG00000210151	3612.23822864723	131.40095469558	64.0172713700646	87.6934757794089	79.9046993335328	91.6835648492825	MT-TS1	MT	7446	7514	-	69	Mt_tRNA	- && - && -	-
ENSG00000243151	589.42478273092	1152.1415145712	531.014076932671	127.718047372807	94.7392055183812	129.164005833495	AL592188.1	GL000220.1	151420	151533	+	114	miRNA	- && - && -	-
ENSG00000266219	435.495702986093	1482.32153633325	276.485920164601	55.7967709621034	100.289100510917	132.31664277005	AL592188.8	GL000220.1	108280	108340	+	61	miRNA	- && - && -	-
ENSG00000164692	14.0837087001232	8.43846193800114	2.61082495682204	767.776861723586	839.933583159814	739.421107817645	COL1A2	7	94023873	94060544	+	11151	protein_coding	- && sp|P08123|CO1A2_HUMAN Collagen alpha-2(I) chain OS=Homo sapiens OX=9606 GN=COL1A2 PE=1 SV=7 && -	-
ENSG00000156508	197.961603646388	156.203834875809	563.194647185573	462.87690545956	525.749357838289	426.800408418901	EEF1A1	6	74225473	74233520	-	5944	protein_coding	- && sp|P68103|EF1A1_BOVIN Elongation factor 1-alpha 1 OS=Bos taurus OX=9913 GN=EEF1A1 PE=1 SV=1 && -	-
ENSG00000241335	1276.68386592425	474.074032627189	475.707664926839	9.88700952414904	4.93636337542642	14.2577551827823	RNA5-8S5	GL000220.1	155997	156149	+	153	rRNA	- && - && -	-
ENSG00000182492	20.3853052020061	7.99168442304072	13.7919580028917	743.598691313171	695.809295391481	746.695146066506	BGN	X	152760397	152775012	+	2453	protein_coding	- && sp|P21810|PGS1_HUMAN Biglycan OS=Homo sapiens OX=9606 GN=BGN PE=1 SV=2 && PF01462:Leucine rich repeat N-terminal domain|PF13855:Leucine rich repeat	-
ENSG00000265735	32.5554385810683	17.0170155292699	24.0519435758268	138.533996730948	777.816606611721	1206.22836620585	RN7SL5P	9	9442060	9442347	+	288	misc_RNA	- && - && -	-
ENSG00000225630	1127.09173570319	684.905535371165	115.295473652839	85.488539247599	67.5686014439833	68.7445040838804	MTND2P28	1	565020	566063	+	1044	pseudogene	- && sp|P03891|NU2M_HUMAN NADH-ubiquinone oxidoreductase chain 2 OS=Homo sapiens OX=9606 GN=MT-ND2 PE=1 SV=2 && -	-
ENSG00000113140	12.9386135532294	5.73175070776815	12.1358271726545	684.826472451585	730.65616732004	637.091454868617	SPARC	5	151040657	151066726	-	4831	protein_coding	- && sp|P09486|SPRC_HUMAN SPARC OS=Homo sapiens OX=9606 GN=SPARC PE=1 SV=1 && PF10591:Secreted protein acidic and rich in cysteine Ca binding region|PF00050:Kazal-type serine protease inhibitor domain|PF09289:Follistatin/Osteonectin-like EGF domain	-
ENSG00000120738	40.8343550844757	14.6027467868763	5.31066274315371	669.313799326453	648.665047407934	692.665191654242	EGR1	5	137801179	137805004	+	3138	protein_coding	- && sp|P18146|EGR1_HUMAN Early growth response protein 1 OS=Homo sapiens OX=9606 GN=EGR1 PE=1 SV=1 && PF11914:Domain of unknown function (DUF3432)|PF11928:Early growth response N-terminal domain	zf-C2H2
ENSG00000210196	1838.42476693091	36.0360328855127	23.6213461205051	43.1011821443372	42.2059068598959	41.7039339096381	MT-TP	MT	15956	16023	-	68	Mt_tRNA	- && - && -	-
ENSG00000239002	236.766826044133	421.774464900013	326.726164748623	326.894870011225	353.829551544428	300.443305690274	SCARNA10	12	6619388	6619717	+	330	sense_intronic	- && - && -	-
ENSG00000170345	79.1465140550245	19.1465074046436	14.6959	559.821570834542	624.876829791046	578.976703219491	FOS	14	75745477	75748933	+	3238	protein_coding	- && sp|P01100|FOS_HUMAN Proto-oncogene c-Fos OS=Homo sapiens OX=9606 GN=FOS PE=1 SV=1 && PF00170:bZIP transcription factor	TF_bZIP
ENSG00000118523	13.0277428438991	4.19059467501473	9.95752341804961	604.373574710792	596.816462291791	614.560756728191	CTGF	6	132269316	132272513	-	2339	protein_coding	- && sp|P29279|CCN2_HUMAN CCN family member 2 OS=Homo sapiens OX=9606 GN=CCN2 PE=1 SV=2 && PF00219:Insulin-like growth factor binding protein|PF00093:von Willebrand factor type C domain|PF00007:Cystine-knot domain	-
ENSG00000244734	2.65082451550683	1.45488987731162	5.61983679966216	524.605857451675	584.800794902711	608.822471978676	HBB	11	5246694	5250625	-	1179	protein_coding	- && sp|P68871|HBB_HUMAN Hemoglobin subunit beta OS=Homo sapiens OX=9606 GN=HBB PE=1 SV=2 && PF00042:Globin	-
ENSG00000075624	74.1496107239564	62.5406678837393	131.223252035533	493.803517487999	481.596523012663	456.721526824235	ACTB	7	5566782	5603415	-	3256	protein_coding	- && sp|P60712|ACTB_BOVIN Actin, cytoplasmic 1 OS=Bos taurus OX=9913 GN=ACTB PE=1 SV=1 && PF00022:Actin	-
ENSG00000238741	478.268988609148	400.982765926068	131.116365927986	239.51280572251	214.220220081232	230.042399076382	SCARNA7	3	160232695	160233024	-	330	snoRNA	- && - && -	-
ENSG00000100234	55.8456969446263	14.8528267630664	45.4735288529928	473.482614100242	509.962906308119	513.914791916574	TIMP3	22	33197687	33259030	+	4603	protein_coding	- && sp|P35625|TIMP3_HUMAN Metalloproteinase inhibitor 3 OS=Homo sapiens OX=9606 GN=TIMP3 PE=1 SV=2 && -	-
ENSG00000167996	115.082673525983	63.0115775026679	265.713962560721	376.268594263449	383.882255569971	370.790482340054	FTH1	11	61727190	61735132	-	2030	protein_coding	- && sp|P02794|FRIH_HUMAN Ferritin heavy chain OS=Homo sapiens OX=9606 GN=FTH1 PE=1 SV=2 && PF00210:Ferritin-like domain	-
ENSG00000120129	37.924909134558	11.2873636437832	9.14903054295938	480.168200101396	537.063865977838	476.480195863233	DUSP1	5	172195093	172198198	-	2019	protein_coding	- && sp|P28562|DUS1_HUMAN Dual specificity protein phosphatase 1 OS=Homo sapiens OX=9606 GN=DUSP1 PE=1 SV=3 && PF00782:Dual specificity phosphatase, catalytic domain|PF00581:Rhodanese-like domain	-
ENSG00000107165	241.437607055108	634.654165695958	395.84697290836	54.0326656222014	52.9350748427242	59.4195091494797	TYRP1	9	12685439	12710290	+	3741	protein_coding	- && sp|P17643|TYRP1_HUMAN 5,6-dihydroxyindole-2-carboxylic acid oxidase OS=Homo sapiens OX=9606 GN=TYRP1 PE=1 SV=2 && PF00264:Common central domain of tyrosinase	-
ENSG00000228253	1030.45040378338	43.8003182318599	68.8670646556755	101.395581369942	82.8235924598719	95.3719841248283	MT-ATP8	MT	8366	8572	+	207	protein_coding	- && sp|P03928|ATP8_HUMAN ATP synthase protein 8 OS=Homo sapiens OX=9606 GN=MT-ATP8 PE=1 SV=1 && -	-
ENSG00000125740	11.8191543633052	1.98577814928271	0.307336981308571	445.498313467486	467.112785091728	490.950894934516	FOSB	19	45971253	45978437	+	5553	protein_coding	- && sp|P53539|FOSB_HUMAN Protein fosB OS=Homo sapiens OX=9606 GN=FOSB PE=1 SV=1 && PF00170:bZIP transcription factor	TF_bZIP
ENSG00000115461	19.6484857502629	6.01010768894673	13.8695656163941	450.223921621439	446.862340551379	461.58276183119	IGFBP5	2	217536828	217560248	-	6442	protein_coding	- && sp|P24593|IBP5_HUMAN Insulin-like growth factor-binding protein 5 OS=Homo sapiens OX=9606 GN=IGFBP5 PE=1 SV=1 && -	-
ENSG00000185664	298.43180816688	689.781954470018	350.06792564169	15.8503259902173	13.668702873284	16.3286201114068	PMEL	12	56347889	56367101	-	3901	protein_coding	- && sp|P40967|PMEL_HUMAN Melanocyte protein PMEL OS=Homo sapiens OX=9606 GN=PMEL PE=1 SV=2 && PF00801:PKD domain	-
ENSG00000128016	54.0323100032058	10.2406875543308	9.98912646887032	432.035569631041	428.170581165998	431.132172484139	ZFP36	19	39897453	39900052	+	2010	protein_coding	- && sp|P26651|TTP_HUMAN mRNA decay activator protein ZFP36 OS=Homo sapiens OX=9606 GN=ZFP36 PE=1 SV=1 && PF00642:Zinc finger C-x8-C-x5-C-x3-H type (and similar)	-
ENSG00000184009	68.5239473359582	78.9644414156604	276.175683107004	289.447311775492	318.398423418658	272.423014513843	ACTG1	17	79476997	79490873	-	2976	protein_coding	- && sp|P63258|ACTG_BOVIN Actin, cytoplasmic 2 OS=Bos taurus OX=9913 GN=ACTG1 PE=1 SV=1 && -	-
ENSG00000026025	88.125900207363	185.622222324352	231.515358628214	249.79559432882	258.782362590965	275.634283027094	VIM	10	17270258	17279592	+	4965	protein_coding	- && sp|P08670|VIME_HUMAN Vimentin OS=Homo sapiens OX=9606 GN=VIM PE=1 SV=4 && -	-
ENSG00000251992	81.3885964526706	309.709682632712	230.759226770976	212.068630066806	196.683228239646	222.688313761081	SCARNA17	18	47340503	47340646	+	144	snoRNA	- && - && -	-
ENSG00000171819	0	0	0.448573373602085	377.797908419714	441.144134614247	414.843339001875	ANGPTL7	1	11249398	11256038	+	2238	protein_coding	- && sp|O43827|ANGL7_HUMAN Angiopoietin-related protein 7 OS=Homo sapiens OX=9606 GN=ANGPTL7 PE=1 SV=1 && PF00147:Fibrinogen beta and gamma chains, C-terminal globular domain	-
ENSG00000143384	29.8231898239089	40.0856013036571	48.791128040517	362.756910965515	380.765300576144	360.986891178295	MCL1	1	150547032	150552066	-	4218	protein_coding	- && sp|Q07820|MCL1_HUMAN Induced myeloid leukemia cell differentiation protein Mcl-1 OS=Homo sapiens OX=9606 GN=MCL1 PE=1 SV=3 && PF00452:Apoptosis regulator proteins, Bcl-2 family	-
ENSG00000252481	255.708172127663	194.253873270851	231.81130124623	140.613498861971	179.890056606676	172.135174481292	SCARNA13	14	95999692	95999966	-	275	snoRNA	- && - && -	-
ENSG00000111341	13.6192513048501	6.49986800056993	10.1569998144158	378.715502676351	379.034144420408	359.288136945826	MGP	12	15034115	15038860	-	2639	protein_coding	- && sp|P08493|MGP_HUMAN Matrix Gla protein OS=Homo sapiens OX=9606 GN=MGP PE=1 SV=2 && -	-
ENSG00000197746	48.9543319606138	59.8171320068578	117.298959693783	304.395845721194	319.441	295.820116806637	PSAP	10	73576055	73611126	-	3224	protein_coding	- && sp|P07602|SAP_HUMAN Prosaposin OS=Homo sapiens OX=9606 GN=PSAP PE=1 SV=2 && PF02199:Saposin A-type domain|PF03489:Saposin-like type B, region 2|PF05184:Saposin-like type B, region 1	-
ENSG00000166710	39.4260722390849	19.8306826478829	90.5778545977573	320.629270818464	344.290901277932	290.350519238276	B2M	15	45003675	45011075	+	3151	protein_coding	- && sp|P61771|B2MG_GORGO Beta-2-microglobulin OS=Gorilla gorilla gorilla OX=9595 GN=B2M PE=3 SV=1 && PF07654:Immunoglobulin C1-set domain	-
ENSG00000034510	53.9943859393327	45.3233681901529	97.3300282983618	307.461881543659	324.057205708405	265.142083880789	TMSB10	2	85132749	85133795	+	492	protein_coding	- && sp|P63314|TYB10_HORSE Thymosin beta-10 OS=Equus caballus OX=9796 GN=TMSB10 PE=1 SV=2 && -	-
ENSG00000104044	419.659495604781	410.404765344003	248.388487368653	2.3671357377862	1.55329919983239	2.24320598307947	OCA2	15	28000021	28344504	-	3355	protein_coding	- && sp|Q04671|P_HUMAN P protein OS=Homo sapiens OX=9606 GN=OCA2 PE=2 SV=2 && PF03600:Citrate transporter	-
ENSG00000210144	1029.93569329198	3.71280338820434	4.56321459146121	11.4599428575364	16.020742954793	18.1786378580474	MT-TY	MT	5826	5891	-	66	Mt_tRNA	- && - && -	-
novel.622	781.330525945638	224.943674027536	3.13721003162959	21.050930190455	4.42537263539204	11.5036692695456	-	13	110076471	110076726	-	256	-	- && - && -	-
ENSG00000239014	429.18155650535	82.8321206607841	149.879104609684	109.192272438357	120.203924503869	110.608050065866	SNORD108	15	25232072	25232142	+	71	snoRNA	- && - && -	-
ENSG00000141753	6.71428312662466	2.77074879716742	5.72104515944391	334.732957794011	340.500566680974	293.275446583695	IGFBP4	17	38599702	38613983	+	2211	protein_coding	- && sp|P22692|IBP4_HUMAN Insulin-like growth factor-binding protein 4 OS=Homo sapiens OX=9606 GN=IGFBP4 PE=1 SV=2 && PF00219:Insulin-like growth factor binding protein|PF00086:Thyroglobulin type-1 repeat	-
ENSG00000265807	681.493847630362	200.120102624214	37.9253834934777	12.0806897623196	28.9517711968759	12.7250465006332	AL592188.6	GL000220.1	151881	152060	+	180	miRNA	- && - && -	-
ENSG00000263740	124.906580678384	113.35416058681	55.3173360679176	261.444563711602	240.451267438118	174.737519002864	RN7SL4P	3	15780022	15780315	+	294	misc_RNA	- && - && -	-
ENSG00000188536	4.5638465300563	0	5.27754958591893	339.299990398834	299.811413633638	318.041215609951	HBA2	16	222846	223709	+	856	protein_coding	- && sp|P69905|HBA_HUMAN Hemoglobin subunit alpha OS=Homo sapiens OX=9606 GN=HBA1 PE=1 SV=2 && PF00042:Globin	-
ENSG00000133112	64.2521611716351	39.9219976419799	148.132778405821	234.148681189466	245.699923538098	228.946475552786	TPT1	13	45911008	45915505	-	3867	protein_coding	- && sp|Q5E984|TCTP_BOVIN Translationally-controlled tumor protein OS=Bos taurus OX=9913 GN=TPT1 PE=2 SV=1 && -	-
ENSG00000207258	711.568871843349	100.643491844539	23.3049888063912	29.545165179586	24.2763298855792	24.3463899884563	Y_RNA	8	38601538	38601649	+	112	misc_RNA	- && - && -	-
ENSG00000106809	0.705808966527225	0.368932586000431	0.423206893757921	295.988998371243	314.590825942724	276.308726828822	OGN	9	95146249	95166978	-	3321	protein_coding	- && sp|P20774|MIME_HUMAN Mimecan OS=Homo sapiens OX=9606 GN=OGN PE=1 SV=1 && PF13855:Leucine rich repeat	-
ENSG00000139329	7.27302351279184	0.162928872088754	0.400494897654841	272.286985053993	305.294217723301	249.654099041203	LUM	12	91496406	91505608	-	3008	protein_coding	- && sp|P51884|LUM_HUMAN Lumican OS=Homo sapiens OX=9606 GN=LUM PE=1 SV=2 && PF01462:Leucine rich repeat N-terminal domain|PF13855:Leucine rich repeat	-
ENSG00000167658	82.8478109209803	145.797833771314	130.081644460239	149.482248183501	163.656075056805	144.74294618337	EEF2	19	3976054	3985467	-	4027	protein_coding	- && sp|P13639|EF2_HUMAN Elongation factor 2 OS=Homo sapiens OX=9606 GN=EEF2 PE=1 SV=4 && PF14492:Elongation Factor G, domain II|PF03764:Elongation factor G, domain IV|PF00679:Elongation factor G C-terminus|PF00009:Elongation factor Tu GTP binding domain|PF03144:Elongation factor Tu domain 2	-
ENSG00000171223	21.524256913103	5.40044129193358	5.75241596984202	230.449032735186	267.525601185362	249.332788340624	JUNB	19	12902310	12904124	+	1815	protein_coding	- && sp|P17275|JUNB_HUMAN Transcription factor jun-B OS=Homo sapiens OX=9606 GN=JUNB PE=1 SV=1 && PF00170:bZIP transcription factor|PF03957:Jun-like transcription factor	TF_bZIP
ENSG00000111799	0.563640167803041	0.0785652528443367	0.305774879645846	250.244423099786	267.332802330884	256.156182706375	COL12A1	6	75794042	75915767	-	12476	protein_coding	- && sp|Q99715|COCA1_HUMAN Collagen alpha-1(XII) chain OS=Homo sapiens OX=9606 GN=COL12A1 PE=1 SV=2 && -	-
ENSG00000233844	213.720960915858	255.49099265686	292.434782344442	4.19824727241009	2.54884695068643	2.3247991576899	KCNQ5-IT1	6	73340223	73388282	+	563	sense_intronic	- && - && -	-
ENSG00000200488	84.7225871507318	169.760106725728	213.179091305914	101.094300132559	95.3179056953196	87.3888735585652	RN7SKP203	2	76672205	76672536	-	332	misc_RNA	- && - && -	-
ENSG00000210194	668.094217837575	3.55137715393458	5.81975194273314	28.7744217401185	21.8916984475432	18.9690134170929	MT-TE	MT	14674	14742	-	69	Mt_tRNA	- && - && -	-
ENSG00000100201	125.506783823634	132.988027422503	174.975865608889	106.166375505889	97.9999463554636	107.545	DDX17	22	38879445	38903665	-	9998	protein_coding	- && sp|Q92841|DDX17_HUMAN Probable ATP-dependent RNA helicase DDX17 OS=Homo sapiens OX=9606 GN=DDX17 PE=1 SV=2 && PF00271:Helicase conserved C-terminal domain|PF00270:DEAD/DEAH box helicase	-
ENSG00000210195	485.371993390472	7.42560677640867	12.1685722438966	78.7871071455627	91.5471025988172	61.1463273407049	MT-TT	MT	15888	15953	+	66	Mt_tRNA	- && - && -	-
ENSG00000019582	30.1833086342065	20.3947648428687	64.3206880856719	193.840038484761	202.431517965484	202.522814730106	CD74	5	149781200	149792492	-	3184	protein_coding	- && sp|P04233|HG2A_HUMAN HLA class II histocompatibility antigen gamma chain OS=Homo sapiens OX=9606 GN=CD74 PE=1 SV=3 && PF09307:CLIP, MHC2 interacting|PF08831:Class II MHC-associated invariant chain trimerisation domain|PF00086:Thyroglobulin type-1 repeat	-
ENSG00000087245	4.11810129223324	0.64577038456909	0.732630439172366	224.718142618704	247.906510309353	219.669289016462	MMP2	16	55423612	55540603	+	4933	protein_coding	- && sp|P08253|MMP2_HUMAN 72 kDa type IV collagenase OS=Homo sapiens OX=9606 GN=MMP2 PE=1 SV=2 && PF00413:Matrixin|PF00040:Fibronectin type II domain|PF00045:Hemopexin|PF01471:Putative peptidoglycan binding domain	-
ENSG00000096384	101.997726026523	127.956271275883	169.687606403221	95.3222553834082	95.1913059318817	107.082319571545	HSP90AB1	6	44214824	44221620	+	2796	protein_coding	- && sp|P08238|HS90B_HUMAN Heat shock protein HSP 90-beta OS=Homo sapiens OX=9606 GN=HSP90AB1 PE=1 SV=4 && PF02518:Histidine kinase-, DNA gyrase B-, and HSP90-like ATPase|PF00183:Hsp90 protein	-
ENSG00000205542	25.6624688873641	5.46141401619735	40.9806110407355	208.109	224.895793497191	191.275520922798	TMSB4X	X	12993227	12995346	+	1705	protein_coding	- && sp|P20065|TYB4_MOUSE Thymosin beta-4 OS=Mus musculus OX=10090 GN=Tmsb4x PE=1 SV=1 && -	-
ENSG00000136156	18.5003281597231	17.9867302263601	44.4904418692347	198.379344290271	215.580962630318	196.406766881461	ITM2B	13	48807294	48837063	+	2534	protein_coding	- && sp|Q9Y287|ITM2B_HUMAN Integral membrane protein 2B OS=Homo sapiens OX=9606 GN=ITM2B PE=1 SV=1 && PF04089:BRICHOS domain	-
ENSG00000204287	37.8456973504918	11.8693683316657	83.6850775937192	183.992516155872	193.536296587812	177.838205670679	HLA-DRA	6	32407619	32412823	+	1280	protein_coding	- && sp|P01903|DRA_HUMAN HLA class II histocompatibility antigen, DR alpha chain OS=Homo sapiens OX=9606 GN=HLA-DRA PE=1 SV=2 && PF07654:Immunoglobulin C1-set domain|PF00993:Class II histocompatibility antigen, alpha domain	-
ENSG00000260032	57.9522173205605	31.760845916102	108.64536167975	166.670369534528	165.241319910441	149.664769748704	LINC00657	20	34633544	34638882	-	5339	lincRNA	- && sp|Q68CZ1|FTM_HUMAN Protein fantom OS=Homo sapiens OX=9606 GN=RPGRIP1L PE=1 SV=2 && -	-
ENSG00000011465	0.773307461037375	0.0909482952943782	1.10537846963764	211.359598087886	241.398428974807	223.541245643756	DCN	12	91539025	91576900	-	8083	protein_coding	- && sp|P07585|PGS2_HUMAN Decorin OS=Homo sapiens OX=9606 GN=DCN PE=1 SV=1 && -	-
ENSG00000241781	466.05680495003	189.157562093779	0	8.29337969953291	0	3.82708165432577	AL161626.1	9	79186731	79186787	+	57	miRNA	- && - && -	-
ENSG00000035862	43.2762513926929	30.7121936227178	64.3548541762581	178.71651700038	184.223714097087	163.830415320723	TIMP2	17	76849059	76921469	-	5633	protein_coding	- && sp|P16035|TIMP2_HUMAN Metalloproteinase inhibitor 2 OS=Homo sapiens OX=9606 GN=TIMP2 PE=1 SV=2 && -	-
ENSG00000168906	140.698699568548	98.0289318922594	83.4538420716085	113.044661422584	112.473174758496	114.541218970964	MAT2A	2	85766288	85772403	+	4487	protein_coding	- && sp|P31153|METK2_HUMAN S-adenosylmethionine synthase isoform type-2 OS=Homo sapiens OX=9606 GN=MAT2A PE=1 SV=1 && PF02772:S-adenosylmethionine synthetase, central domain|PF00438:S-adenosylmethionine synthetase, N-terminal domain|PF02773:S-adenosylmethionine synthetase, C-terminal domain	-
ENSG00000234604	210.959242005322	215.639620786908	103.402442642511	41.5995925728571	36.2526526291316	49.082322216728	RP1-206D15.5	1	169443298	169443397	-	100	pseudogene	- && - && -	-
ENSG00000070756	94.0490447897527	87.7665467600525	194.59152593495	93.1319314516108	89.9259559902964	83.6171435819023	PABPC1	8	101698044	101735037	-	4752	protein_coding	- && sp|P61286|PABP1_BOVIN Polyadenylate-binding protein 1 OS=Bos taurus OX=9913 GN=PABPC1 PE=2 SV=1 && PF00076:RNA recognition motif. (a.k.a. RRM, RBD, or RNP domain)|PF00658:Poly-adenylate binding protein, unique domain	-
ENSG00000142871	1.27304362679534	2.9944402071872	0.858739365073353	216.123785890459	209.997120541796	206.547830717871	CYR61	1	86046444	86049645	+	2455	protein_coding	- && sp|O00622|CCN1_HUMAN CCN family member 1 OS=Homo sapiens OX=9606 GN=CCN1 PE=1 SV=1 && PF00093:von Willebrand factor type C domain|PF00219:Insulin-like growth factor binding protein|PF00007:Cystine-knot domain	-
ENSG00000196205	62.4884597850654	55.5510582893358	168.145793363843	144.373520619786	85.3039378488029	117.293006294674	EEF1A1P5	9	135894816	135896553	+	1738	pseudogene	- && sp|Q5VTE0|EF1A3_HUMAN Putative elongation factor 1-alpha-like 3 OS=Homo sapiens OX=9606 GN=EEF1A1P5 PE=5 SV=1 && PF03143:Elongation factor Tu C-terminal domain|PF00009:Elongation factor Tu GTP binding domain|PF03144:Elongation factor Tu domain 2	-
ENSG00000112306	60.1023481496645	55.9098815303261	152.614837940239	106.501268172776	139.039400022636	116.039909977836	RPS12	6	133135580	133138703	+	767	protein_coding	- && sp|Q76I81|RS12_BOVIN 40S ribosomal protein S12 OS=Bos taurus OX=9913 GN=RPS12 PE=2 SV=1 && -	-
ENSG00000266037	121.014155533668	91.582483575707	42.590002853638	111.73444286098	132.743298768285	126.332351983198	RN7SL3	14	50320336	50320632	-	297	misc_RNA	- && - && -	-
ENSG00000130522	49.7210334692679	21.7526598508913	29.6877372832712	182.920911434853	167.571586183453	170.665329537904	JUND	19	18390563	18392432	-	1870	protein_coding	- && sp|P17535|JUND_HUMAN Transcription factor jun-D OS=Homo sapiens OX=9606 GN=JUND PE=1 SV=3 && PF00170:bZIP transcription factor|PF03957:Jun-like transcription factor	TF_bZIP
ENSG00000106624	21.6028823520792	22.2048871051559	12.9465	179.739547764569	191.369010157563	191.684656066046	AEBP1	7	44143960	44154161	+	4955	protein_coding	- && sp|Q8IUX7|AEBP1_HUMAN Adipocyte enhancer-binding protein 1 OS=Homo sapiens OX=9606 GN=AEBP1 PE=1 SV=1 && PF00754:F5/8 type C domain|PF13620:Carboxypeptidase regulatory-like domain|PF00246:Zinc carboxypeptidase	-
ENSG00000181195	2.26144870027681	0	0.116226594514786	191.962335152343	203.997681099286	215.333989284645	PENK	8	57349233	57359293	-	3455	protein_coding	- && sp|P01210|PENK_HUMAN Proenkephalin-A OS=Homo sapiens OX=9606 GN=PENK PE=1 SV=1 && PF01160:Vertebrate endogenous opioids neuropeptide	-
ENSG00000117984	48.1981151383605	53.1925009595157	66.8490396336302	145.016616019842	154.502906440843	141.076898135443	CTSD	11	1773982	1785222	-	2999	protein_coding	- && sp|P07339|CATD_HUMAN Cathepsin D OS=Homo sapiens OX=9606 GN=CTSD PE=1 SV=1 && PF00026:Eukaryotic aspartyl protease|PF07966:A1 Propeptide	-
ENSG00000167978	209.497412994771	183.072608858175	68.8871350349443	47.1582350051731	42.9554035514972	55.275885264429	SRRM2	16	2802330	2822539	+	13266	protein_coding	- && sp|Q9UQ35|SRRM2_HUMAN Serine/arginine repetitive matrix protein 2 OS=Homo sapiens OX=9606 GN=SRRM2 PE=1 SV=2 && PF08312:cwf21 domain	-
ENSG00000188257	0	0	0	191.66130853137	193.884475845542	214.186997930851	PLA2G2A	1	20301925	20306932	-	1654	protein_coding	- && sp|P14555|PA2GA_HUMAN Phospholipase A2, membrane associated OS=Homo sapiens OX=9606 GN=PLA2G2A PE=1 SV=2 && -	-
ENSG00000189058	2.84508156921489	2.45379632210865	1.96486	173.941276512898	240.811174012922	173.114911818875	APOD	3	195295573	195311076	-	2197	protein_coding	- && sp|P05090|APOD_HUMAN Apolipoprotein D OS=Homo sapiens OX=9606 GN=APOD PE=1 SV=1 && PF08212:Lipocalin-like domain	-
ENSG00000026508	110.364878466079	112.754812559032	257.084071045221	38.240724331049	38.7241513960116	36.5813464014226	CD44	11	35160417	35253949	+	10060	protein_coding	- && sp|P14745|CD44_PAPHA CD44 antigen OS=Papio hamadryas OX=9557 GN=CD44 PE=1 SV=1 && PF00193:Extracellular link domain	-
ENSG00000239776	438.641698776499	85.9807100426268	7.04496287804538	4.97602781971975	7.9501431204236	45.9249798519092	AC079949.1	12	127650616	127650672	-	57	miRNA	- && - && -	-
ENSG00000123358	89.6011412469895	67.698309680888	27.1151343858597	130.378072120879	135.201508004735	138.920701655942	NR4A1	12	52416616	52453291	+	7290	protein_coding	- && sp|P22736|NR4A1_HUMAN Nuclear receptor subfamily 4 group A member 1 OS=Homo sapiens OX=9606 GN=NR4A1 PE=1 SV=1 && PF00105:Zinc finger, C4 type (two domains)	-
ENSG00000077498	191.705765649792	290.869093025504	77.0239152593195	3.76171864355472	1.95326792182821	3.50794669541896	TYR	11	88910620	89028927	+	3016	protein_coding	- && sp|P14679|TYRO_HUMAN Tyrosinase OS=Homo sapiens OX=9606 GN=TYR PE=1 SV=3 && PF00264:Common central domain of tyrosinase	-
ENSG00000252010	65.1108771621365	115.419757502874	122.942259790238	84.2679493817757	104.259213856425	70.343424755053	SCARNA5	2	234184373	234184648	+	276	snoRNA	- && - && -	-
ENSG00000145425	48.3950987877478	37.6831305013819	149.235245246591	105.327693516768	120.855080404321	96.631768263794	RPS3A	4	152020725	152025804	+	2341	protein_coding	- && sp|Q56JV9|RS3A_BOVIN 40S ribosomal protein S3a OS=Bos taurus OX=9913 GN=RPS3A PE=2 SV=3 && -	-
ENSG00000142089	21.4460159198729	10.7252643869938	15.8629255011775	170.081959787528	164.051321244587	166.52063818336	IFITM3	11	319669	327537	-	1348	protein_coding	- && sp|Q01628|IFM3_HUMAN Interferon-induced transmembrane protein 3 OS=Homo sapiens OX=9606 GN=IFITM3 PE=1 SV=2 && PF04505:Interferon-induced transmembrane protein	-
ENSG00000254911	128.014605945896	155.748955691623	47.9266436470418	73.1785334165565	55.4713375916562	87.812064229551	SCARNA9	11	93454679	93455032	+	354	antisense	- && - && -	-
ENSG00000252835	89.9373267275555	91.6715196281819	48.3897719986606	92.5039991809771	96.7172087527791	125.550304631119	SCARNA21	17	7809440	7809578	+	139	snoRNA	- && - && -	-
ENSG00000200087	237.46319906191	108.108098656538	66.4350359639206	36.6128321441144	52.9424972014483	41.7039339096381	SNORA73B	1	28835071	28835274	+	204	snoRNA	- && - && -	-
ENSG00000168036	127.737960645063	113.879537165904	92.6099082422074	64.0172080403455	71.1932548445865	69.874655236382	CTNNB1	3	41236328	41301587	+	6606	protein_coding	- && sp|P35222|CTNB1_HUMAN Catenin beta-1 OS=Homo sapiens OX=9606 GN=CTNNB1 PE=1 SV=1 && PF00514:Armadillo/beta-catenin-like repeat	-
ENSG00000167615	186.698144221322	100.479821896106	63.3687333251325	60.8329014615723	61.1915266234891	65.3925220259961	LENG8	19	54960065	54973217	+	6470	protein_coding	- && sp|Q96PV6|LENG8_HUMAN Leukocyte receptor cluster member 8 OS=Homo sapiens OX=9606 GN=LENG8 PE=1 SV=3 && PF03399:SAC3/GANP family	-
ENSG00000226674	110.032049968434	223.038721020065	197.303725246315	1.70879690166033	1.15888135385258	1.44771981812182	TEX41	2	145425534	145940216	+	10623	lincRNA	- && - && -	-
novel.515	43.1644136711227	25.7040234567993	34.9612441007336	171.039647148731	119.944309616489	137.598305017836	-	12	113827934	113829390	+	1430	-	- && - && -	-
ENSG00000207980	32.1094736689988	0	2.75043071266155	143.759488654643	169.675657282465	183.778558071767	MIR23A	19	13947401	13947473	-	73	miRNA	- && - && -	-
ENSG00000263934	124.073946180209	37.8610336925901	89.7628049107177	54.102734520558	110.102089380916	111.72450391727	SNORD3A	17	19091329	19092027	+	699	lincRNA	- && - && -	-
ENSG00000122566	109.827656478236	111.327973866491	103.492569307576	66.2977678163218	65.9916700297673	67.5172111295838	HNRNPA2B1	7	26229547	26241149	-	7541	protein_coding	- && sp|Q2HJ60|ROA2_BOVIN Heterogeneous nuclear ribonucleoproteins A2/B1 OS=Bos taurus OX=9913 GN=HNRNPA2B1 PE=2 SV=1 && PF00076:RNA recognition motif. (a.k.a. RRM, RBD, or RNP domain)	-
ENSG00000243854	178.89	258.246102335102	79.0957195853277	1.90999047625606	1.27148753609468	2.57071646477438	RN7SL67P	12	19456414	19456710	+	297	misc_RNA	- && - && -	-
ENSG00000142534	42.7202301955888	35.787150931771	115.918782175896	102.366557917184	121.657208088468	102.009622512784	RPS11	19	49999622	50002946	+	1390	protein_coding	- && sp|Q3T0V4|RS11_BOVIN 40S ribosomal protein S11 OS=Bos taurus OX=9913 GN=RPS11 PE=2 SV=3 && PF00366:Ribosomal protein S17	-
ENSG00000207248	160.647397857982	180.921092206518	156.684583261949	6.18515607497875	3.52926914224412	7.13554009381299	RNU6-1005P	16	21653375	21653481	+	107	snRNA	- && - && -	-
ENSG00000130066	69.7504833009917	83.8724960754086	67.5165777823885	95.0744018333003	98.4442862293606	96.1473832588159	SAT1	X	23801290	23804343	+	2498	protein_coding	- && sp|P21673|SAT1_HUMAN Diamine acetyltransferase 1 OS=Homo sapiens OX=9606 GN=SAT1 PE=1 SV=1 && -	-
ENSG00000115414	3.29408769240725	0.877435256398045	1.2117620959595	162.093495539579	172.364979941857	167.163677564772	FN1	2	216225163	216300895	-	17315	protein_coding	- && sp|P02751|FINC_HUMAN Fibronectin OS=Homo sapiens OX=9606 GN=FN1 PE=1 SV=5 && PF00041:Fibronectin type III domain|PF00039:Fibronectin type I domain	-
ENSG00000142178	206.446522512448	76.7332963857703	36.4702271380598	59.6563204248309	60.2850598877802	55.8753138256561	SIK1	21	44834395	44847008	-	4886	protein_coding	- && sp|P57059|SIK1_HUMAN Serine/threonine-protein kinase SIK1 OS=Homo sapiens OX=9606 GN=SIK1 PE=1 SV=2 && -	-
ENSG00000143878	25.097683842717	11.2890564559349	16.7176433130963	141.177	164.332079225459	136.455033118733	RHOB	2	20646835	20649200	+	2366	protein_coding	- && sp|Q3ZBW5|RHOB_BOVIN Rho-related GTP-binding protein RhoB OS=Bos taurus OX=9913 GN=RHOB PE=2 SV=1 && -	-
ENSG00000198755	66.6291188014935	45.0582455160094	129.551516722537	84.4664975473947	92.080771584653	76.8080754801709	RPL10A	6	35436185	35438562	+	1501	protein_coding	- && sp|Q5E9E6|RL10A_BOVIN 60S ribosomal protein L10a OS=Bos taurus OX=9913 GN=RPL10A PE=2 SV=3 && PF00687:Ribosomal protein L1p/L10e family	-
ENSG00000187098	172.126400827958	190.451082468485	107.07694876164	6.99069208790869	6.79758152431677	8.15546755193486	MITF	3	69788586	70017488	+	7222	protein_coding	- && sp|O75030|MITF_HUMAN Microphthalmia-associated transcription factor OS=Homo sapiens OX=9606 GN=MITF PE=1 SV=2 && PF11851:Domain of unknown function (DUF3371)|PF00010:Helix-loop-helix DNA-binding domain|PF15951:MITF/TFEB/TFEC/TFE3 N-terminus	bHLH
ENSG00000142541	30.6727475360677	47.0643671370942	116.875309646053	103.164882383088	102.94411789386	90.1948963205948	RPL13A	19	49990811	49995565	+	2369	protein_coding	- && sp|P40429|RL13A_HUMAN 60S ribosomal protein L13a OS=Homo sapiens OX=9606 GN=RPL13A PE=1 SV=2 && -	-
ENSG00000166033	1.47420853952007	1.15587275293154	2.22564334319382	153.099701224934	180.728878525535	151.568680556059	HTRA1	10	124221041	124274424	+	2120	protein_coding	- && sp|Q92743|HTRA1_HUMAN Serine protease HTRA1 OS=Homo sapiens OX=9606 GN=HTRA1 PE=1 SV=1 && PF13365:Trypsin-like peptidase domain|PF17820:PDZ domain|PF00219:Insulin-like growth factor binding protein|PF07648:Kazal-type serine protease inhibitor domain	-
ENSG00000256673	19.533263148641	218.702683582176	239.18089281144	7.09083964310064	2.83223848665091	1.09071827148284	RP11-599J14.2	12	9550951	9567447	-	400	pseudogene	- && sp|Q6IE37|OVOS1_HUMAN Ovostatin homolog 1 OS=Homo sapiens OX=9606 GN=OVOS1 PE=2 SV=2 && -	-
ENSG00000163453	25.0737539382141	21.0545931268979	36.0616772165786	130.365747475639	144.32884047916	130.920065816186	IGFBP7	4	57896939	57976551	-	1932	protein_coding	- && sp|Q16270|IBP7_HUMAN Insulin-like growth factor-binding protein 7 OS=Homo sapiens OX=9606 GN=IGFBP7 PE=1 SV=1 && PF07679:Immunoglobulin I-set domain|PF07648:Kazal-type serine protease inhibitor domain|PF00219:Insulin-like growth factor binding protein	-
ENSG00000252139	197.686036685041	118.093987287463	42.3334365713872	46.7027189344781	36.3982456115779	45.9941439781922	SCARNA18	18	47340731	47340813	+	83	snoRNA	- && - && -	-
ENSG00000184557	6.29874370494835	2.06523838156621	1.25074551645767	153.093540407288	164.91813012779	158.991472479251	SOCS3	17	76352864	76356158	-	2729	protein_coding	- && sp|O14543|SOCS3_HUMAN Suppressor of cytokine signaling 3 OS=Homo sapiens OX=9606 GN=SOCS3 PE=1 SV=1 && PF00017:SH2 domain	-
ENSG00000238541	121.37173218573	38.0652463878037	93.5680506520979	68.8431033310742	93.8580003343213	67.7727858008757	snoU13	4	57972409	57972511	-	103	snoRNA	- && - && -	-
ENSG00000159388	4.5343809993218	4.17740881763143	6.15380190462561	149.206834903305	168.448163021801	148.435798135786	BTG2	1	203274619	203278730	+	2757	protein_coding	- && sp|P78543|BTG2_HUMAN Protein BTG2 OS=Homo sapiens OX=9606 GN=BTG2 PE=1 SV=1 && -	-
ENSG00000229117	25.1347136103836	15.7657643874118	71.8790180776308	106.536389735801	146.401739420264	111.477823335379	RPL41	12	56510370	56511727	+	1088	protein_coding	- && - && -	-
ENSG00000137154	54.9867835134919	59.9520617850652	135.013313078237	80.366332874641	76.6951537136811	68.6421078737176	RPS6	9	19375713	19380252	-	2714	protein_coding	- && sp|Q5E995|RS6_BOVIN 40S ribosomal protein S6 OS=Bos taurus OX=9913 GN=RPS6 PE=2 SV=1 && PF01092:Ribosomal protein S6e	-
ENSG00000230637	304.04717299242	137.121725133592	33.3121547853277	0.570404395623983	0	0.329025119602668	CTA-246H3.8	22	25723219	25735942	+	663	pseudogene	- && sp|Q6PGQ1|DRIC1_HUMAN Aspartate-rich protein 1 OS=Homo sapiens OX=9606 GN=DRICH1 PE=1 SV=1 && -	-
ENSG00000062716	30.503071429341	62.8202468017488	48.7873356451453	110.08778030825	105.972786868943	115.995270196014	VMP1	17	57784553	57919616	+	6916	protein_coding	- && sp|Q96GC9|VMP1_HUMAN Vacuole membrane protein 1 OS=Homo sapiens OX=9606 GN=VMP1 PE=1 SV=1 && -	-
ENSG00000177954	18.170477347573	11.9155085481907	96.6764765772364	111.73444286098	131.013484329644	101.000973130969	RPS27	1	153963235	153964626	+	946	protein_coding	- && sp|Q2KHT7|RS27_BOVIN 40S ribosomal protein S27 OS=Bos taurus OX=9913 GN=RPS27 PE=3 SV=3 && -	-
ENSG00000253522	80.8155867775149	199.678148322593	187.169140870104	1.10938821013309	0.984698300443601	0.6162250121372	MIR146A	5	159895275	159914433	+	2301	lincRNA	- && - && -	-
ENSG00000067560	41.7597260187831	23.6313752446747	51.6339572053179	120.322742407584	120.046545305606	112.282306955902	RHOA	3	49396578	49450431	-	2582	protein_coding	- && sp|P61585|RHOA_BOVIN Transforming protein RhoA OS=Bos taurus OX=9913 GN=RHOA PE=1 SV=1 && PF00071:Ras family	-
ENSG00000212456	0	0	0	172.206105618158	150.153595958953	140.235206333508	RNVU1-13	1	147994146	147994313	+	168	snRNA	- && - && -	-
ENSG00000124942	42.7537897617071	41.9508821202688	39.0514385646079	109.515819591844	111.261973165158	115.314750410021	AHNAK	11	62201016	62323707	-	19463	protein_coding	- && sp|Q09666|AHNK_HUMAN Neuroblast differentiation-associated protein AHNAK OS=Homo sapiens OX=9606 GN=AHNAK PE=1 SV=2 && -	-
ENSG00000134531	10.5336664101381	46.9848793419327	56.9947748438316	114.068489643488	123.673807831387	104.823791081306	EMP1	12	13349650	13369708	+	4673	protein_coding	- && sp|P54849|EMP1_HUMAN Epithelial membrane protein 1 OS=Homo sapiens OX=9606 GN=EMP1 PE=1 SV=3 && PF00822:PMP-22/EMP/MP20/Claudin family	-
ENSG00000272566	33.3026125812895	185.993190060243	233.532	1.08493721315201	0	0	RP11-462G22.2	4	190625035	190625644	-	610	lincRNA	- && - && -	-
ENSG00000231500	40.3426720456652	42.7344061215553	147.835650805559	72.4276841662686	82.848198513624	63.3283211366751	RPS18	6	33239787	33244287	+	1898	protein_coding	- && sp|Q3T0R1|RS18_BOVIN 40S ribosomal protein S18 OS=Bos taurus OX=9913 GN=RPS18 PE=2 SV=3 && -	-
ENSG00000134160	129.872353319915	242.743822702046	58.8687740198676	6.01208834778589	4.32650329594826	6.26277730338955	TRPM1	15	31293264	31453476	-	7454	protein_coding	- && sp|Q7Z4N2|TRPM1_HUMAN Transient receptor potential cation channel subfamily M member 1 OS=Homo sapiens OX=9606 GN=TRPM1 PE=1 SV=2 && PF18139:SLOG in TRPM|PF00520:Ion transport protein|PF16519:Tetramerisation domain of TRPM	-
ENSG00000136235	39.8798656627727	48.0544975805735	92.9912034627289	90.0046133341854	91.7323179423893	84.440932669701	GPNMB	7	23275586	23314727	+	5956	protein_coding	- && sp|Q14956|GPNMB_HUMAN Transmembrane glycoprotein NMB OS=Homo sapiens OX=9606 GN=GPNMB PE=1 SV=2 && PF00801:PKD domain	-
ENSG00000252498	33.2481074870484	130.343097671003	149.518095124474	35.2027500012088	44.9944270219718	53.3755749874583	RNU6-1016P	6	76353800	76353893	+	94	snRNA	- && - && -	-
ENSG00000118271	0	0	0	147.571677210037	133.575846694093	161.658147676781	TTR	18	29171689	29178974	+	2070	protein_coding	- && sp|P02766|TTHY_HUMAN Transthyretin OS=Homo sapiens OX=9606 GN=TTR PE=1 SV=1 && PF00576:HIUase/Transthyretin family	-
ENSG00000164111	42.4916073767404	67.2783469600191	77.9897592042287	88.2810314607959	86.4794243254252	79.5929549460454	ANXA5	4	122589110	122618268	-	3034	protein_coding	- && sp|P08758|ANXA5_HUMAN Annexin A5 OS=Homo sapiens OX=9606 GN=ANXA5 PE=1 SV=2 && PF00191:Annexin	-
ENSG00000223414	261.217221082831	124.818408969902	46.4100613819865	2.83028639014681	3.00310479388944	3.43965085613877	LINC00473	6	166322290	166401536	-	4376	lincRNA	- && - && -	-
ENSG00000207702	92.3390621572118	256.183433786099	71.1861476267949	9.45445285746752	7.55263596440242	1.98312412996881	MIR211	15	31357235	31357344	-	110	miRNA	- && - && -	-
ENSG00000178695	10.9127878884685	3.26516888113395	11.2977838223655	136.54239509677	148.845977041265	127.265056945534	KCTD12	13	77454312	77460540	-	6229	protein_coding	- && sp|Q96CX2|KCD12_HUMAN BTB/POZ domain-containing protein KCTD12 OS=Homo sapiens OX=9606 GN=KCTD12 PE=1 SV=1 && PF02214:BTB/POZ domain	-
ENSG00000134352	19.5080372384189	15.7965959050011	29.8730460179279	125.46583963133	131.23639720323	114.835308328849	IL6ST	5	55230923	55290821	-	9292	protein_coding	- && sp|P40189|IL6RB_HUMAN Interleukin-6 receptor subunit beta OS=Homo sapiens OX=9606 GN=IL6ST PE=1 SV=2 && PF00041:Fibronectin type III domain|PF06328:Ig-like C2-type domain|PF09240:Interleukin-6 receptor alpha chain, binding	-
ENSG00000111640	30.4653247091408	23.6396375728963	54.2278617366453	99.6292763299518	114.16539136779	114.05796781792	GAPDH	12	6643093	6647537	+	2975	protein_coding	- && sp|P04406|G3P_HUMAN Glyceraldehyde-3-phosphate dehydrogenase OS=Homo sapiens OX=9606 GN=GAPDH PE=1 SV=3 && PF02800:Glyceraldehyde 3-phosphate dehydrogenase, C-terminal domain|PF00044:Glyceraldehyde 3-phosphate dehydrogenase, NAD binding domain	-
ENSG00000142156	25.3127679753924	14.3631259163905	10.5090661134438	124.943958455334	136.824345167845	123.982395279042	COL6A1	21	47401651	47424964	+	5340	protein_coding	- && sp|P12109|CO6A1_HUMAN Collagen alpha-1(VI) chain OS=Homo sapiens OX=9606 GN=COL6A1 PE=1 SV=3 && -	-
ENSG00000133110	17.3025244581666	9.50760340551886	1.01052153288215	131.556012216921	150.292479577137	125.500471683979	POSTN	13	38136720	38172981	-	5464	protein_coding	- && sp|Q15063|POSTN_HUMAN Periostin OS=Homo sapiens OX=9606 GN=POSTN PE=1 SV=2 && PF02469:Fasciclin domain	-
ENSG00000100316	42.4370037070954	51.4968234307949	106.19983522154	78.1320566203081	85.387227573315	70.1550356777873	RPL3	22	39708887	39716394	-	4787	protein_coding	- && sp|P39023|RL3_HUMAN 60S ribosomal protein L3 OS=Homo sapiens OX=9606 GN=RPL3 PE=1 SV=2 && PF00297:Ribosomal protein L3	-
ENSG00000118816	49.7077426289927	23.8429266501526	82.411094420824	94.5192560463205	98.2792	84.7850503467551	CCNI	4	77968311	77997158	-	3741	protein_coding	- && sp|Q14094|CCNI_HUMAN Cyclin-I OS=Homo sapiens OX=9606 GN=CCNI PE=1 SV=1 && PF00134:Cyclin, N-terminal domain	-
ENSG00000101160	31.8206249526437	102.20229150062	45.8605305506912	82.4829106014585	92.7588214862574	78.0842962754401	CTSZ	20	57570240	57582302	-	2038	protein_coding	- && sp|Q9UBR2|CATZ_HUMAN Cathepsin Z OS=Homo sapiens OX=9606 GN=CTSZ PE=1 SV=1 && PF00112:Papain family cysteine protease	-
ENSG00000150593	74.6011284971249	166.587388715555	106.190581851217	28.2278482227365	26.3134836245994	30.4487173472388	PDCD4	10	112631565	112659764	+	4535	protein_coding	- && sp|Q53EL6|PDCD4_HUMAN Programmed cell death protein 4 OS=Homo sapiens OX=9606 GN=PDCD4 PE=1 SV=2 && PF02847:MA3 domain	-
ENSG00000196230	48.6150878007259	38.9562496617665	52.840367594366	97.1903117500308	98.6631932473885	95.7585049896667	TUBB	6	30687978	30693203	+	3359	protein_coding	- && sp|Q2KJD0|TBB5_BOVIN Tubulin beta-5 chain OS=Bos taurus OX=9913 GN=TUBB5 PE=2 SV=1 && PF00091:Tubulin/FtsZ family, GTPase domain|PF03953:Tubulin C-terminal domain	-
ENSG00000163191	34.4704643799546	12.9729718387846	29.2314158241251	126.383788932911	112.289925882512	116.450215455374	S100A11	1	152004982	152020383	-	680	protein_coding	- && sp|P31949|S10AB_HUMAN Protein S100-A11 OS=Homo sapiens OX=9606 GN=S100A11 PE=1 SV=2 && PF01023:S-100/ICaBP type calcium binding domain|PF00036:EF hand	-
ENSG00000120215	74.2555446325241	180.505108220693	151.969995122831	8.49459436107202	7.56978434317336	7.35872203919661	MLANA	9	5890802	5910606	+	3083	protein_coding	- && sp|Q16655|MAR1_HUMAN Melanoma antigen recognized by T-cells 1 OS=Homo sapiens OX=9606 GN=MLANA PE=1 SV=1 && PF14991:Protein melan-A	-
ENSG00000228280	84.6141352982603	177.855259080111	136.013234919683	13.9420502967263	8.70119350737606	8.2934799444548	RP11-367B6.2	10	77502498	77503513	+	434	sense_intronic	- && - && -	-
ENSG00000108946	101.143110154775	74.2921143989237	74.0451713967202	60.6097463266305	61.1943496497919	55.3381482545503	PRKAR1A	17	66507921	66547460	+	6798	protein_coding	- && sp|P10644|KAP0_HUMAN cAMP-dependent protein kinase type I-alpha regulatory subunit OS=Homo sapiens OX=9606 GN=PRKAR1A PE=1 SV=1 && PF00027:Cyclic nucleotide-binding domain|PF02197:Regulatory subunit of type II PKA R-subunit	-
ENSG00000265249	15.6266105189128	0	6.0234432607288	111.562543718117	135.947447359243	157.063431093529	AC025280.1	16	84886574	84886673	+	100	miRNA	- && sp|Q9NZV5|SELN_HUMAN Selenoprotein N OS=Homo sapiens OX=9606 GN=SELENON PE=1 SV=5 && -	-
ENSG00000164733	22.6898888954367	19.7999541807627	36.8063318365319	116.229519936385	118.386908724076	106.256313460133	CTSB	8	11700033	11726957	-	7438	protein_coding	- && sp|P07858|CATB_HUMAN Cathepsin B OS=Homo sapiens OX=9606 GN=CTSB PE=1 SV=3 && PF08127:Peptidase family C1 propeptide|PF00112:Papain family cysteine protease	-
ENSG00000198034	43.4945899755117	36.5677516806041	129.141115292621	71.2730047739335	74.8678467832781	60.6442285083352	RPS4X	X	71475529	71497150	-	2982	protein_coding	- && sp|Q76N24|RS4X_CHLAE 40S ribosomal protein S4, X isoform OS=Chlorocebus aethiops OX=9534 GN=RPS4X PE=2 SV=3 && PF08071:RS4NT (NUC023) domain|PF00900:Ribosomal family S4e|PF01479:S4 domain	-
ENSG00000202215	35.5150239066199	160.114646116312	218.463898566206	1.07436964289404	0	0.619726290615252	RNU1-51P	4	190630693	190630868	-	176	snRNA	- && - && -	-
ENSG00000251769	0	0	0	140.186714783139	136.728754527975	137.280058307323	SNORD112	14	101382173	101382230	+	58	snoRNA	- && - && -	-
ENSG00000177606	21.1742689958167	7.82137082320914	6.83176842780643	119.483103410994	125.308714736096	129.335999792214	JUN	1	59246465	59249785	-	3321	protein_coding	- && sp|P05412|JUN_HUMAN Transcription factor AP-1 OS=Homo sapiens OX=9606 GN=JUN PE=1 SV=2 && PF00170:bZIP transcription factor|PF03957:Jun-like transcription factor	TF_bZIP
ENSG00000107372	116.453084758777	102.908504612166	56.1989103472102	44.5490071656184	44.8133757434889	41.3438574809774	ZFAND5	9	74966341	74980163	-	7065	protein_coding	- && sp|O76080|ZFAN5_HUMAN AN1-type zinc finger protein 5 OS=Homo sapiens OX=9606 GN=ZFAND5 PE=1 SV=1 && PF01754:A20-like zinc finger|PF01428:AN1-like Zinc finger	-
ENSG00000143387	9.52337154040788	28.1795284185811	63.3626649313549	97.4505077253541	104.624220513767	102.713639026233	CTSK	1	150768684	150780799	-	1887	protein_coding	- && sp|P43235|CATK_HUMAN Cathepsin K OS=Homo sapiens OX=9606 GN=CTSK PE=1 SV=1 && PF00112:Papain family cysteine protease|PF08246:Cathepsin propeptide inhibitor domain (I29)	-
ENSG00000265539	84.7225871507318	188.950379659941	88.2954534203218	14.8081791743467	14.5592982446312	11.8270655943923	MIR3164	11	68850644	68850726	+	83	miRNA	- && - && -	-
ENSG00000123892	84.7996953074105	181.483857084855	125.265691474542	5.16284115083551	2.57769145542745	2.82916684753229	RAB38	11	87846410	87908635	-	1465	protein_coding	- && sp|P57729|RAB38_HUMAN Ras-related protein Rab-38 OS=Homo sapiens OX=9606 GN=RAB38 PE=1 SV=1 && PF00071:Ras family	-
ENSG00000140988	29.4658424621024	47.1201371572191	105.591234947712	78.0491922589113	79.5640307563653	61.2483737198199	RPS2	16	2012053	2014861	-	2413	protein_coding	- && sp|O18789|RS2_BOVIN 40S ribosomal protein S2 OS=Bos taurus OX=9913 GN=RPS2 PE=2 SV=2 && -	-
ENSG00000123374	62.0008	196.967366187789	125.655976942271	5.58429418905375	5.2174090252292	4.50964667973132	CDK2	12	56360553	56366568	+	3894	protein_coding	- && sp|P24941|CDK2_HUMAN Cyclin-dependent kinase 2 OS=Homo sapiens OX=9606 GN=CDK2 PE=1 SV=2 && PF00069:Protein kinase domain	-
ENSG00000137449	85.4597273049082	125.100315807319	124.309925823457	20.8532797455359	22.8252297711981	21.2915744509888	CPEB2	4	15004298	15071777	+	7177	protein_coding	- && sp|Q7Z5Q1|CPEB2_HUMAN Cytoplasmic polyadenylation element-binding protein 2 OS=Homo sapiens OX=9606 GN=CPEB2 PE=2 SV=3 && PF16366:Cytoplasmic polyadenylation element-binding protein ZZ domain|PF16367:RNA recognition motif	-
ENSG00000161016	52.4747226781461	56.8631574035964	131.544858612026	53.9941656936427	56.4261	47.8925855194875	RPL8	8	146015150	146017972	-	2159	protein_coding	- && sp|Q3T0S6|RL8_BOVIN 60S ribosomal protein L8 OS=Bos taurus OX=9913 GN=RPL8 PE=2 SV=3 && PF00181:Ribosomal Proteins L2, RNA binding domain|PF03947:Ribosomal Proteins L2, C-terminal domain	-
ENSG00000231587	163.534296128157	99.7276258924653	52.5300284365884	30.7819395359408	22.8335505900538	29.1703723768667	SNORD62B	9	134365873	134365958	+	86	snoRNA	- && - && -	-
ENSG00000207808	10.0170580249441	3.14160286694213	0	119.998824729395	136.528419356505	127.250465006332	MIR27A	19	13947254	13947331	-	78	miRNA	- && - && -	-
ENSG00000109046	74.8253746109347	94.4513163824057	77.7880852364612	45.8856511760077	49.4208476693971	54.2678600905845	WSB1	17	25621102	25640657	+	6307	protein_coding	- && sp|Q9Y6I7|WSB1_HUMAN WD repeat and SOCS box-containing protein 1 OS=Homo sapiens OX=9606 GN=WSB1 PE=1 SV=1 && PF00400:WD domain, G-beta repeat|PF07525:SOCS box	-
ENSG00000206066	232.238796882459	143.978066874376	19.8930921821305	0.435689071772697	0	0	IGLL3P	22	25714223	25716047	+	434	pseudogene	- && sp|P15814|IGLL1_HUMAN Immunoglobulin lambda-like polypeptide 1 OS=Homo sapiens OX=9606 GN=IGLL1 PE=1 SV=1 && PF07654:Immunoglobulin C1-set domain	-
ENSG00000187514	56.6684366064776	33.804316461697	51.889342476971	84.5806883814886	82.6139428314592	81.271103887576	PTMA	2	232571605	232578251	+	3378	protein_coding	- && sp|P06454|PTMA_HUMAN Prothymosin alpha OS=Homo sapiens OX=9606 GN=PTMA PE=1 SV=2 && -	-
ENSG00000251949	0	0	5.5772622784526	112.92818690864	136.367038246155	133.310010959014	SNORD112	14	101392317	101392388	+	72	snoRNA	- && - && -	-
ENSG00000211445	21.9036591374929	34.912328634244	73.7123880857237	81.8006232253238	81.0951234887448	93.9090001791296	GPX3	5	150400124	150408554	+	2604	protein_coding	- && sp|P22352|GPX3_HUMAN Glutathione peroxidase 3 OS=Homo sapiens OX=9606 GN=GPX3 PE=1 SV=2 && -	-
ENSG00000142173	15.0869615110186	6.50602272147652	3.82103561223358	112.256268146128	128.335915978854	121.222420592208	COL6A2	21	47518011	47552763	+	5386	protein_coding	- && sp|P12110|CO6A2_HUMAN Collagen alpha-2(VI) chain OS=Homo sapiens OX=9606 GN=COL6A2 PE=1 SV=4 && PF01391:Collagen triple helix repeat (20 copies)|PF00092:von Willebrand factor type A domain	-
ENSG00000137203	86.898737694621	166.999149512326	120.213170230797	3.92167723135705	2.34502705504793	3.69084775917178	TFAP2A	6	10393419	10419892	-	8245	protein_coding	- && sp|P05549|AP2A_HUMAN Transcription factor AP-2-alpha OS=Homo sapiens OX=9606 GN=TFAP2A PE=1 SV=1 && PF03299:Transcription factor AP-2	AP-2
ENSG00000183255	47.0464073531081	94.1068903737946	71.7861623601695	54.3133938282634	61.4698836054072	48.2040284775189	PTTG1IP	21	46269500	46293752	-	3471	protein_coding	- && sp|P53801|PTTG_HUMAN Pituitary tumor-transforming gene 1 protein-interacting protein OS=Homo sapiens OX=9606 GN=PTTG1IP PE=1 SV=1 && -	-
ENSG00000155130	28.1593496362341	32.5159205226732	94.070780934387	77.1313425254663	74.3421176369683	70.3746846355769	MARCKS	6	114178541	114184648	+	4273	protein_coding	- && sp|P29966|MARCS_HUMAN Myristoylated alanine-rich C-kinase substrate OS=Homo sapiens OX=9606 GN=MARCKS PE=1 SV=4 && PF02063:MARCKS family	-
ENSG00000197958	46.5229432251481	69.4560731716692	115.089036201119	48.4290081116607	50.2687679196768	44.4828006314373	RPL12	9	130209953	130213684	-	2452	protein_coding	- && sp|P61284|RL12_BOVIN 60S ribosomal protein L12 OS=Bos taurus OX=9913 GN=RPL12 PE=2 SV=1 && -	-
ENSG00000120885	0.118097116980901	0.925956104978409	3.99074359525311	113.021867668849	118.654924749091	134.889009934592	CLU	8	27454434	27472548	-	6616	protein_coding	- && sp|P10909|CLUS_HUMAN Clusterin OS=Homo sapiens OX=9606 GN=CLU PE=1 SV=1 && PF01093:Clusterin	-
ENSG00000229152	32.8981274082374	87.7003242434793	98.0130460408064	56.2291143628331	43.129526428298	53.1008	ANKRD10-IT1	13	111547406	111551519	-	380	sense_intronic	- && - && -	-
ENSG00000122176	0.944206073650318	0.296126916763125	0.576260936323501	118.851898307922	126.158683526226	123.537848936229	FMOD	1	203309756	203320617	-	3310	protein_coding	- && sp|Q06828|FMOD_HUMAN Fibromodulin OS=Homo sapiens OX=9606 GN=FMOD PE=1 SV=2 && PF13855:Leucine rich repeat|PF01462:Leucine rich repeat N-terminal domain	-
ENSG00000137331	6.91442943314724	4.3370800640971	2.1469991956875	125.292417292545	119.583402769705	110.841429063669	IER3	6	30710976	30712331	-	1356	protein_coding	- && sp|P46695|IEX1_HUMAN Radiation-inducible immediate-early gene IEX-1 OS=Homo sapiens OX=9606 GN=IER3 PE=1 SV=4 && -	-
ENSG00000204592	14.4447660258857	11.7786347488647	25.5110538101455	102.13987053412	113.987682286275	100.676046167795	HLA-E	6	30457244	30461982	+	2975	protein_coding	- && sp|P13747|HLAE_HUMAN HLA class I histocompatibility antigen, alpha chain E OS=Homo sapiens OX=9606 GN=HLA-E PE=1 SV=4 && PF00129:Class I Histocompatibility antigen, domains alpha 1 and 2|PF07654:Immunoglobulin C1-set domain	-
ENSG00000103257	153.796145676128	125.853471562816	31.8203676295614	20.1243359031448	19.4824582095439	17.3319615742479	SLC7A5	16	87863629	87903094	-	4745	protein_coding	- && sp|Q01650|LAT1_HUMAN Large neutral amino acids transporter small subunit 1 OS=Homo sapiens OX=9606 GN=SLC7A5 PE=1 SV=2 && PF13520:Amino acid permease	-
ENSG00000146278	24.8082887583007	12.8583117341488	33.787919805893	103.171084824971	102.536120612977	89.8238576515283	PNRC1	6	89790470	89794879	+	2992	protein_coding	- && sp|Q12796|PNRC1_HUMAN Proline-rich nuclear receptor coactivator 1 OS=Homo sapiens OX=9606 GN=PNRC1 PE=1 SV=1 && PF15365:Proline-rich nuclear receptor coactivator motif	-
ENSG00000134107	17.7158602442717	6.25864277167205	9.28816939257547	112.901493335721	108.024149524734	112.681971023143	BHLHE40	3	5020801	5027008	+	3837	protein_coding	- && sp|O14503|BHE40_HUMAN Class E basic helix-loop-helix protein 40 OS=Homo sapiens OX=9606 GN=BHLHE40 PE=1 SV=1 && PF07527:Hairy Orange|PF00010:Helix-loop-helix DNA-binding domain	bHLH
ENSG00000077585	119.650879137792	97.3083573398179	77.1321423836195	24.8495711348093	23.7283341400269	23.1640036593987	GPR137B	1	236305832	236385165	+	2279	protein_coding	- && sp|O60478|G137B_HUMAN Integral membrane protein GPR137B OS=Homo sapiens OX=9606 GN=GPR137B PE=1 SV=1 && -	-
ENSG00000239170	182.057598278595	102.300349667222	79.9227099320003	0	1.46653125522377	0	snoU13	2	233543673	233543775	+	103	snoRNA	- && - && -	-
ENSG00000211895	71.0940388473058	1.32456769525128	2.53237854805415	95.4814563353251	108.798782946662	84.113048683722	IGHA1	14	106173457	106175002	-	1110	IG_C_gene	- && sp|P01876|IGHA1_HUMAN Immunoglobulin heavy constant alpha 1 OS=Homo sapiens OX=9606 GN=IGHA1 PE=1 SV=2 && PF07654:Immunoglobulin C1-set domain	-
ENSG00000137801	0.862554398468046	0.631210732419652	1.25603845976559	116.19322513607	130.604322192155	113.246057147704	THBS1	15	39873280	39891667	+	10870	protein_coding	- && sp|P07996|TSP1_HUMAN Thrombospondin-1 OS=Homo sapiens OX=9606 GN=THBS1 PE=1 SV=2 && PF00090:Thrombospondin type 1 domain|PF00093:von Willebrand factor type C domain|PF05735:Thrombospondin C-terminal region|PF02412:Thrombospondin type 3 repeat	-
ENSG00000100941	183.382979905356	59.2634477503999	56.2532152493676	20.1421930669684	19.9378083421145	22.2245855841303	PNN	14	39644387	39652422	+	4201	protein_coding	- && sp|Q9H307|PININ_HUMAN Pinin OS=Homo sapiens OX=9606 GN=PNN PE=1 SV=5 && PF04697:pinin/SDK conserved region|PF04696:pinin/SDK/memA/ protein conserved region	-
ENSG00000137575	55.108494609393	43.9009083758879	82.2792096030905	59.8373073272955	63.3548868675699	55.2435792588632	SDCBP	8	59465483	59495419	+	4778	protein_coding	- && sp|O00560|SDCB1_HUMAN Syntenin-1 OS=Homo sapiens OX=9606 GN=SDCBP PE=1 SV=1 && -	-
ENSG00000201367	87.6258533770809	98.476	89.1319485621863	22.9734368499211	30.3517146232994	29.5615232457967	RNU6-522P	6	15315151	15315257	+	107	snRNA	- && - && -	-
ENSG00000201217	76.0587237646196	30.3595604486797	56.858461458207	48.5272801533731	71.5161104593857	73.3580430377842	Y_RNA	3	152167061	152167173	+	113	misc_RNA	- && - && -	-
ENSG00000236537	88.4525123712043	76.2876016934815	107.257067496468	27.4268325818044	31.7068207939535	25.467242659623	RP11-732M18.3	6	158703295	158733390	+	424	lincRNA	- && - && -	-
ENSG00000237973	286.09964171049	10.4815110557473	23.4873948706319	14.705565040779	10.9153455609964	9.18946048559751	hsa-mir-6723	1	566454	567996	+	1543	pseudogene	- && sp|P00395|COX1_HUMAN Cytochrome c oxidase subunit 1 OS=Homo sapiens OX=9606 GN=MT-CO1 PE=1 SV=1 && -	-
ENSG00000068697	14.4542132240714	14.6070003803147	24.6591801869507	95.7105453710741	101.529782543046	101.897524026506	LAPTM4A	2	20232411	20251789	-	1946	protein_coding	- && sp|Q15012|LAP4A_HUMAN Lysosomal-associated transmembrane protein 4A OS=Homo sapiens OX=9606 GN=LAPTM4A PE=1 SV=1 && PF03821:Golgi 4-transmembrane spanning transporter	-
novel.2392	90.5138480527321	125.655074093895	115.624332357764	5.96811246601252	5.59516436691387	5.98778375933028	-	8	135817189	135844573	-	27105	-	- && sp|Q86U02|CN165_HUMAN Putative uncharacterized protein encoded by LINC00596 OS=Homo sapiens OX=9606 GN=LINC00596 PE=5 SV=1 && -	-
ENSG00000238988	40.5885987504228	117.74890745448	159.060622902362	4.91140408180131	10.7894799491463	15.5816895926121	snoU13	18	60861822	60861898	-	77	snoRNA	- && - && -	-
ENSG00000075785	49.1746484860891	56.3684724929808	57.5297580478147	61.4522037036718	63.0173931958052	60.9389155727257	RAB7A	3	128444965	128533639	+	2717	protein_coding	- && sp|P51149|RAB7A_HUMAN Ras-related protein Rab-7a OS=Homo sapiens OX=9606 GN=RAB7A PE=1 SV=1 && PF00071:Ras family	-
ENSG00000169714	47.8448376033136	32.8083114137745	54.3370638379185	71.435824392697	77.0941097144761	64.2997382669699	CNBP	3	128888327	128902765	-	1927	protein_coding	- && sp|P62633|CNBP_HUMAN Cellular nucleic acid-binding protein OS=Homo sapiens OX=9606 GN=CNBP PE=1 SV=1 && PF00098:Zinc knuckle	-
ENSG00000102265	0.872995001056579	3.5593131922674	6.33751479015228	112.502707186625	111.011090627613	112.240394193933	TIMP1	X	47441712	47446188	+	1790	protein_coding	- && sp|P01033|TIMP1_HUMAN Metalloproteinase inhibitor 1 OS=Homo sapiens OX=9606 GN=TIMP1 PE=1 SV=1 && PF00965:Tissue inhibitor of metalloproteinase	-
ENSG00000110092	136.368868192996	52.6618497969157	51.130677782584	37.0544084041118	35.167449863232	33.6248344976802	CCND1	11	69455855	69469242	+	4830	protein_coding	- && sp|P24385|CCND1_HUMAN G1/S-specific cyclin-D1 OS=Homo sapiens OX=9606 GN=CCND1 PE=1 SV=1 && PF00134:Cyclin, N-terminal domain|PF02984:Cyclin, C-terminal domain	-
ENSG00000124193	64.2704178517672	73.4949007824503	62.5059918222933	49.509650625412	47.2350378841771	48.4763676214597	SRSF6	20	42086568	42092245	+	3951	protein_coding	- && sp|Q13247|SRSF6_HUMAN Serine/arginine-rich splicing factor 6 OS=Homo sapiens OX=9606 GN=SRSF6 PE=1 SV=2 && PF00076:RNA recognition motif. (a.k.a. RRM, RBD, or RNP domain)	-
ENSG00000132386	6.36469962484228	18.9233204947189	16.3228966389903	95.9924245808693	99.5451693581225	106.832816033803	SERPINF1	17	1665253	1680868	+	3069	protein_coding	- && sp|P36955|PEDF_HUMAN Pigment epithelium-derived factor OS=Homo sapiens OX=9606 GN=SERPINF1 PE=1 SV=4 && PF00079:Serpin (serine protease inhibitor)	-
ENSG00000227097	41.7823810666117	5.2416047833473	137.164862131569	56.878392859096	57.7554514924891	44.9119288257641	RP11-742N3.1	11	82400571	82400944	+	374	pseudogene	- && sp|Q56JX6|RS28_BOVIN 40S ribosomal protein S28 OS=Bos taurus OX=9913 GN=RPS28 PE=3 SV=1 && -	-
ENSG00000202191	0	0	0	106.876423606155	140.106870064277	93.2643159673736	SNORD113-1	14	101391161	101391229	+	69	snoRNA	- && - && -	-
ENSG00000071967	4.22667208780484	1.79901678856578	12.8785623554995	107.933465870896	114.310954685333	98.3458688757811	CYBRD1	2	172378757	172414643	+	5176	protein_coding	- && sp|Q53TN4|CYBR1_HUMAN Plasma membrane ascorbate-dependent reductase CYBRD1 OS=Homo sapiens OX=9606 GN=CYBRD1 PE=1 SV=1 && PF03188:Eukaryotic cytochrome b561	-
ENSG00000127022	27.8196273873186	25.1136760375509	54.4219145182127	80.8973632631744	79.1361198964571	70.7611132020546	CANX	5	179105629	179157926	+	6235	protein_coding	- && sp|P27824|CALX_HUMAN Calnexin OS=Homo sapiens OX=9606 GN=CANX PE=1 SV=2 && PF00262:Calreticulin family	-
ENSG00000132613	162.307643310422	93.9535607394881	43.3779617834937	12.5756344097725	11.4530156751856	14.1365128535537	MTSS1L	16	70695107	70719969	-	4992	protein_coding	- && sp|Q765P7|MTSS2_HUMAN Protein MTSS 2 OS=Homo sapiens OX=9606 GN=MTSS2 PE=1 SV=1 && PF08397:IRSp53/MIM homology domain	-
ENSG00000265996	44.3937798832749	128.09171689305	90.123488181359	24.7105017865628	24.8893685190534	22.3101464621491	MIR3671	1	65523438	65523525	-	88	miRNA	- && - && -	-
ENSG00000168374	12.3447212191796	9.15967911032145	22.7474928536194	97.8235295657044	104.398093272877	87.4676193817263	ARF4	3	57557090	57583947	-	2595	protein_coding	- && sp|P18085|ARF4_HUMAN ADP-ribosylation factor 4 OS=Homo sapiens OX=9606 GN=ARF4 PE=1 SV=3 && PF00025:ADP-ribosylation factor family	-
ENSG00000234745	7.78217655324341	6.26443121475911	25.9309365695386	98.9076392891107	102.156171709746	92.0157744966104	HLA-B	6	31321649	31324965	-	3012	protein_coding	- && sp|P01889|HLAB_HUMAN HLA class I histocompatibility antigen, B alpha chain OS=Homo sapiens OX=9606 GN=HLA-B PE=1 SV=3 && PF00129:Class I Histocompatibility antigen, domains alpha 1 and 2|PF06623:MHC_I C-terminus|PF07654:Immunoglobulin C1-set domain	-
ENSG00000142192	17.8442158232978	18.6031975721462	23.9552594634434	89.8091119599726	92.0734011095837	90.707079436595	APP	21	27252861	27543446	-	6349	protein_coding	- && sp|P05067|A4_HUMAN Amyloid-beta precursor protein OS=Homo sapiens OX=9606 GN=APP PE=1 SV=3 && PF02177:Amyloid A4 N-terminal heparin-binding|PF12924:Copper-binding of amyloid precursor, CuBD|PF12925:E2 domain of amyloid precursor protein|PF10515:Beta-amyloid precursor protein C-terminus|PF00014:Kunitz/Bovine pancreatic trypsin inhibitor domain|PF03494:Beta-amyloid peptide (beta-APP)	-
ENSG00000201700	0	0	0	120.447139143079	116.910666298284	95.6246155820575	SNORD113-3	14	101396256	101396328	+	73	snoRNA	- && - && -	-
ENSG00000265470	134.712	114.072683410002	32.8866155039791	13.0406246309897	15.6261433746257	22.5665849272312	MIR548AQ	3	185485635	185485692	-	58	miRNA	- && - && -	-
ENSG00000088448	43.8930468821776	66.4638247083952	84.7053592915743	44.7929859979644	45.0473218153298	47.9418191305713	ANKRD10	13	111530887	111567416	-	4557	protein_coding	- && sp|Q9NXR5|ANR10_HUMAN Ankyrin repeat domain-containing protein 10 OS=Homo sapiens OX=9606 GN=ANKRD10 PE=1 SV=2 && PF12796:Ankyrin repeats (3 copies)	-
ENSG00000116560	63.445	57.614948995841	52.3178144784551	51.7155770361339	52.418914301818	54.9031093294219	SFPQ	1	35641979	35658749	-	7426	protein_coding	- && sp|P23246|SFPQ_HUMAN Splicing factor, proline- and glutamine-rich OS=Homo sapiens OX=9606 GN=SFPQ PE=1 SV=2 && PF00076:RNA recognition motif. (a.k.a. RRM, RBD, or RNP domain)|PF08075:NOPS (NUC059) domain	-
ENSG00000157227	13.8273099349698	23.4395665516072	18.1485913657711	87.9153983229114	96.1675242420774	91.9682700237774	MMP14	14	23305766	23318236	+	4464	protein_coding	- && sp|P50281|MMP14_HUMAN Matrix metalloproteinase-14 OS=Homo sapiens OX=9606 GN=MMP14 PE=1 SV=3 && PF00413:Matrixin|PF11857:Domain of unknown function (DUF3377)|PF00045:Hemopexin|PF01471:Putative peptidoglycan binding domain	-
ENSG00000135486	60.1377510643413	47.8253982877984	76.9931585064687	47.708509412314	49.7527855106423	48.1432294186812	HNRNPA1	12	54673977	54680872	+	5093	protein_coding	- && sp|P09867|ROA1_BOVIN Heterogeneous nuclear ribonucleoprotein A1 OS=Bos taurus OX=9913 GN=HNRNPA1 PE=1 SV=2 && -	-
ENSG00000212384	0	0	0	115.554423813492	131.122152159764	83.3187568493839	SNORD113-2	14	101393679	101393750	+	72	snoRNA	- && - && -	-
ENSG00000169604	4.48656502375626	0.808334225752001	3.12762783849694	106.834739741866	111.31948720165	103.181815224089	ANTXR1	2	69240310	69476459	+	8185	protein_coding	- && sp|Q9H6X2|ANTR1_HUMAN Anthrax toxin receptor 1 OS=Homo sapiens OX=9606 GN=ANTXR1 PE=1 SV=2 && -	-
ENSG00000067167	12.2901397840856	5.93971949985036	26.3532114467162	93.9106560262117	100.474597576978	89.1868911519365	TRAM1	8	71485677	71520622	-	3878	protein_coding	- && sp|Q15629|TRAM1_HUMAN Translocating chain-associated membrane protein 1 OS=Homo sapiens OX=9606 GN=TRAM1 PE=1 SV=3 && PF03798:TLC domain|PF08390:TRAM1-like protein	-
ENSG00000095637	110.999631978782	76.8950785835055	112.537079622453	9.7961379547288	8.98441860263048	8.82131886077723	SORBS1	10	97071528	97321171	-	10819	protein_coding	- && sp|Q9BX66|SRBS1_HUMAN Sorbin and SH3 domain-containing protein 1 OS=Homo sapiens OX=9606 GN=SORBS1 PE=1 SV=3 && PF14604:Variant SH3 domain|PF07653:Variant SH3 domain|PF00018:SH3 domain|PF02208:Sorbin homologous domain	-
ENSG00000111897	17.4348539420448	19.6848409157203	23.9376025875313	89.6319502649296	93.6796510598974	82.1950268978464	SERINC1	6	122764499	122792967	-	3137	protein_coding	- && sp|Q9NRX5|SERC1_HUMAN Serine incorporator 1 OS=Homo sapiens OX=9606 GN=SERINC1 PE=1 SV=1 && PF03348:Serine incorporator (Serinc)	-
ENSG00000166340	21.0695872165116	47.8576185050339	61.9981919549989	70.4979630842828	61.640001384653	62.3904220664344	TPP1	11	6634000	6640692	-	4895	protein_coding	- && sp|O14773|TPP1_HUMAN Tripeptidyl-peptidase 1 OS=Homo sapiens OX=9606 GN=TPP1 PE=1 SV=2 && -	-
ENSG00000067082	23.9273723534419	20.3971342353118	28.3560042735075	82.8862441421896	88.690263344807	81.0354461025126	KLF6	10	3818188	3827473	-	6139	protein_coding	- && sp|Q99612|KLF6_HUMAN Krueppel-like factor 6 OS=Homo sapiens OX=9606 GN=KLF6 PE=1 SV=3 && -	zf-C2H2
ENSG00000207650	16.1099077514565	58.1034592092184	103.495588672316	37.0380627405944	56.0608030347396	53.9736876610067	MIR570	3	195426272	195426368	+	97	miRNA	- && - && -	-
ENSG00000150093	20.0210368162992	14.5179	21.644547487685	89.2671940271741	93.4988473804347	85.4487955462322	ITGB1	10	33189247	33294720	-	6127	protein_coding	- && sp|P05556|ITB1_HUMAN Integrin beta-1 OS=Homo sapiens OX=9606 GN=ITGB1 PE=1 SV=2 && PF08725:Integrin beta cytoplasmic domain|PF17205:Integrin plexin domain|PF07965:Integrin beta tail domain|PF18372:Integrin beta epidermal growth factor like domain 1|PF00362:Integrin beta chain VWA domain	-
ENSG00000104852	108.258648876755	77.531324723963	59.2614	26.4417874536346	27.6209765307885	24.6133478428131	SNRNP70	19	49588676	49611862	+	4684	protein_coding	- && sp|P08621|RU17_HUMAN U1 small nuclear ribonucleoprotein 70 kDa OS=Homo sapiens OX=9606 GN=SNRNP70 PE=1 SV=2 && -	-
ENSG00000148303	27.5312718776563	41.0958648000352	65.5091993045364	64.3088341107849	67.913086994805	56.9197313842519	RPL7A	9	136215069	136218281	+	2242	protein_coding	- && sp|Q2TBQ5|RL7A_BOVIN 60S ribosomal protein L7a OS=Bos taurus OX=9913 GN=RPL7A PE=2 SV=3 && PF01248:Ribosomal protein L7Ae/L30e/S12e/Gadd45 family	-
ENSG00000265727	42.8126315586651	80.5627474919955	71.8550023682831	44.6820032304972	43.7121739035619	39.2210337348283	RN7SL648P	X	73462445	73462736	-	292	misc_RNA	- && - && -	-
ENSG00000252496	39.8638023441652	120.022052386034	79.9028187647698	24.1185021874171	22.3496370375174	35.615290497399	RNA5SP33	13	79963669	79963766	-	98	rRNA	- && - && -	-
ENSG00000170348	26.5032821576274	24.9362997606006	74.4969909889697	65.847973425798	68.5559753508862	59.9414556684955	TMED10	14	75598173	75643334	-	4540	protein_coding	- && sp|P49755|TMEDA_HUMAN Transmembrane emp24 domain-containing protein 10 OS=Homo sapiens OX=9606 GN=TMED10 PE=1 SV=2 && PF01105:emp24/gp25L/p24 family/GOLD	-
ENSG00000182287	49.1063758380604	114.799160637295	116.02411378446	12.8010682105957	14.5925603489759	12.1236122678809	AP1S2	X	15843929	15873054	-	5362	protein_coding	- && sp|P56377|AP1S2_HUMAN AP-1 complex subunit sigma-2 OS=Homo sapiens OX=9606 GN=AP1S2 PE=1 SV=1 && PF01217:Clathrin adaptor complex small chain	-
ENSG00000063046	42.4608518818489	30.4213070327358	90.8024760993367	53.287056131252	52.5833538751675	48.6972166766828	EIF4B	12	53399942	53435993	+	6146	protein_coding	- && sp|P23588|IF4B_HUMAN Eukaryotic translation initiation factor 4B OS=Homo sapiens OX=9606 GN=EIF4B PE=1 SV=2 && PF00076:RNA recognition motif. (a.k.a. RRM, RBD, or RNP domain)	-
ENSG00000116489	90.4300221312385	68.0548770203014	48.7368996681245	36.7189888217383	37.562	36.1812114269127	CAPZA1	1	113161795	113214241	+	4130	protein_coding	- && sp|P52907|CAZA1_HUMAN F-actin-capping protein subunit alpha-1 OS=Homo sapiens OX=9606 GN=CAPZA1 PE=1 SV=3 && PF01267:F-actin capping protein alpha subunit	-
ENSG00000230202	62.6383122066123	58.9348790988385	60.1497146992609	25.1320898742807	55.2903940853932	55.4563509340433	RP11-632C17__A.1	6	118320138	118320611	+	474	pseudogene	- && sp|P47914|RL29_HUMAN 60S ribosomal protein L29 OS=Homo sapiens OX=9606 GN=RPL29 PE=1 SV=2 && PF01779:Ribosomal L29e protein family	-
ENSG00000148175	16.4206854574522	12.8364237593438	17.0991723681291	92.8541151089423	96.3742882785101	81.7012306242481	STOM	9	124101355	124132531	-	3188	protein_coding	- && sp|P27105|STOM_HUMAN Stomatin OS=Homo sapiens OX=9606 GN=STOM PE=1 SV=3 && PF01145:SPFH domain / Band 7 family	-
ENSG00000147162	75.6485935230693	69.9771867292503	64.5807410343121	35.3722955969866	33.4526660225162	36.149773938669	OGT	X	70752933	70795747	+	9812	protein_coding	- && sp|O15294|OGT1_HUMAN UDP-N-acetylglucosamine--peptide N-acetylglucosaminyltransferase 110 kDa subunit OS=Homo sapiens OX=9606 GN=OGT PE=1 SV=3 && PF13414:TPR repeat	-
ENSG00000214548	1.04051880555891	1.80260148012508	1.69981118081319	107.363109467101	99.0574018744187	103.247838407156	MEG3	14	101245747	101327368	+	15769	lincRNA	- && - && -	-
ENSG00000222844	154.791896649608	32.3644370820831	98.4965564647477	4.45964757427713	14.2502565366083	9.26081551259018	RNU6-321P	11	125147448	125147553	+	106	snRNA	- && - && -	-
ENSG00000175899	33.0449940484527	42.4913598291017	68.9085431508814	56.3801723502175	59.294817439826	53.3570357431222	A2M	12	9220260	9268825	-	6384	protein_coding	- && sp|P01023|A2MG_HUMAN Alpha-2-macroglobulin OS=Homo sapiens OX=9606 GN=A2M PE=1 SV=3 && PF17791:Macroglobulin domain MG3|PF07703:Alpha-2-macroglobulin bait region domain|PF07677:A-macroglobulin receptor binding domain|PF17789:Macroglobulin domain MG4|PF00207:Alpha-2-macroglobulin family|PF01835:MG2 domain|PF07678:A-macroglobulin TED domain	-
ENSG00000270704	108.378105211814	33.1996483616207	79.6648947386713	28.3633585724026	30.2105438576097	32.7215481444853	SNORD64	15	25230011	25230320	+	310	sense_intronic	- && - && -	-
ENSG00000150991	21.4475028928125	16.0303953369623	14.3709651936321	82.7082715340283	88.6049365449262	89.3168989885386	UBC	12	125396150	125401914	-	3898	protein_coding	- && sp|P0CG64|UBC_PANTR Polyubiquitin-C OS=Pan troglodytes OX=9598 GN=UBC PE=1 SV=1 && PF00240:Ubiquitin family	-
ENSG00000122406	40.0127743390846	30.1854769582177	60.1996953335814	61.0777283214251	66.7454403220892	54.1962435241994	RPL5	1	93297582	93307481	+	2890	protein_coding	- && sp|P46777|RL5_HUMAN 60S ribosomal protein L5 OS=Homo sapiens OX=9606 GN=RPL5 PE=1 SV=3 && -	-
ENSG00000265244	114.34105257741	119.53415786414	74.680902216353	2.30596411157744	0	0	AL358340.1	14	34446516	34446597	-	82	miRNA	- && - && -	-
ENSG00000009307	30.1399438331767	25.7605976178973	54.0417817021078	66.7315160852008	69.1220393127846	63.775273389049	CSDE1	1	115259534	115301297	-	5755	protein_coding	- && sp|O75534|CSDE1_HUMAN Cold shock domain-containing protein E1 OS=Homo sapiens OX=9606 GN=CSDE1 PE=1 SV=2 && PF00313:'Cold-shock' DNA-binding domain|PF12901:SUZ-C motif	CSD
ENSG00000243302	137.242405426973	62.2201277369339	43.3862507330756	18.1689920130463	17.9293010285379	30.2555764002632	RP11-274B21.2	7	128291239	128292388	+	1150	pseudogene	- && sp|Q75L30|YG027_HUMAN Putative uncharacterized protein FLJ92257 OS=Homo sapiens OX=9606 PE=5 SV=1 && PF15788:Domain of unknown function (DUF4705)	-
ENSG00000136160	45.6228748019896	98.5046927129867	94.7281659441329	24.1290405597731	23.5054231503845	22.1176435984902	EDNRB	13	78469616	78493903	-	5035	protein_coding	- && sp|P24530|EDNRB_HUMAN Endothelin receptor type B OS=Homo sapiens OX=9606 GN=EDNRB PE=1 SV=1 && PF00001:7 transmembrane receptor (rhodopsin family)	-
ENSG00000235174	90.1535222244967	25.132822935537	72.0753894446182	21.2119134622669	37.7631798220121	62.2268757448545	RPL39P3	6	74082831	74082986	-	156	pseudogene	- && sp|Q3T051|RL39_BOVIN 60S ribosomal protein L39 OS=Bos taurus OX=9913 GN=RPL39 PE=3 SV=3 && -	-
ENSG00000271347	46.6465985639187	58.5182145961758	98.1431675566509	43.038927186979	35.2268468488919	26.8609723574133	RP11-701H24.7	15	25236633	25236900	+	268	sense_intronic	- && - && -	-
ENSG00000135821	14.4466560931047	12.2088419651981	21.4074987455043	86.1703453528262	86.6395717749927	86.2841236685664	GLUL	1	182350839	182361341	-	9032	protein_coding	- && sp|P15104|GLNA_HUMAN Glutamine synthetase OS=Homo sapiens OX=9606 GN=GLUL PE=1 SV=4 && PF03951:Glutamine synthetase, beta-Grasp domain	-
ENSG00000170315	13.4961472711153	19.0472998003129	29.169666623517	85.7958060045325	80.6515290214718	78.5909278896953	UBB	17	16284112	16286059	+	1621	protein_coding	- && sp|P0CG53|UBB_BOVIN Polyubiquitin-B OS=Bos taurus OX=9913 GN=UBB PE=1 SV=1 && PF00240:Ubiquitin family	-
ENSG00000271533	41.5578787205821	65.6334975073017	89.4390059926398	36.6632649479541	39.1056429310171	33.3875226657435	RP3-368A4.6	X	73429811	73433495	-	3685	sense_intronic	- && sp|O00370|LORF2_HUMAN LINE-1 retrotransposable element ORF2 protein OS=Homo sapiens OX=9606 PE=1 SV=1 && -	-
ENSG00000069275	24.3494389387275	16.5085327554347	41.5150751267768	75.2196615974501	76.7493651622439	70.5484442630363	NUCKS1	1	205681947	205719404	-	6546	protein_coding	- && sp|Q9H1E3|NUCKS_HUMAN Nuclear ubiquitous casein and cyclin-dependent kinase substrate 1 OS=Homo sapiens OX=9606 GN=NUCKS1 PE=1 SV=1 && -	-
ENSG00000170144	54.3939699812975	54.5086062821208	71.6363	41.8891968970838	41.199610407506	40.8951554797645	HNRNPA3	2	178077291	178088686	+	6033	protein_coding	- && sp|P51991|ROA3_HUMAN Heterogeneous nuclear ribonucleoprotein A3 OS=Homo sapiens OX=9606 GN=HNRNPA3 PE=1 SV=2 && PF00076:RNA recognition motif. (a.k.a. RRM, RBD, or RNP domain)	-
ENSG00000142937	37.3238326408875	27.5428196553831	54.1975898123181	63.0296857164501	69.9554	52.4096450786277	RPS8	1	45240923	45244451	+	2847	protein_coding	- && sp|Q5E958|RS8_BOVIN 40S ribosomal protein S8 OS=Bos taurus OX=9913 GN=RPS8 PE=2 SV=3 && -	-
ENSG00000108654	35.3354835480265	35.6903942041952	33.8384900583367	63.9554530636995	67.7766266077266	67.5383960426321	DDX5	17	62495734	62504317	-	7319	protein_coding	- && sp|P17844|DDX5_HUMAN Probable ATP-dependent RNA helicase DDX5 OS=Homo sapiens OX=9606 GN=DDX5 PE=1 SV=1 && PF08061:P68HR (NUC004) repeat	-
ENSG00000265525	25.6173942932996	196.839445204145	49.3724857436787	20.1488339585373	2.47627408668932	8.94031370067905	AL592188.5	GL000220.1	152252	152312	+	61	miRNA	- && - && -	-
ENSG00000169504	20.8586569774141	13.6832705070062	31.3344119199203	79.7581429043756	86.1454162168881	70.8542236424895	CLIC4	1	25071848	25170815	+	4495	protein_coding	- && sp|Q9Y696|CLIC4_HUMAN Chloride intracellular channel protein 4 OS=Homo sapiens OX=9606 GN=CLIC4 PE=1 SV=4 && PF13410:Glutathione S-transferase, C-terminal domain	-
ENSG00000122862	11.5278274319848	5.22227	11.1910967685672	93.8470689376489	99.9176593979139	80.2840170320978	SRGN	10	70847862	70864567	+	1220	protein_coding	- && sp|P10124|SRGN_HUMAN Serglycin OS=Homo sapiens OX=9606 GN=SRGN PE=1 SV=3 && PF04360:Serglycin	-
ENSG00000243679	127.458427972564	56.8738450049868	46.6004673133307	24.8273430474611	19.6328468040169	26.3276824151031	RP11-274B21.3	7	128294023	128294776	+	754	pseudogene	- && - && -	-
ENSG00000080824	40.049144717869	38.2415919104415	45.1643468577893	58.2255938173305	60.3433738543051	58.796531822122	HSP90AA1	14	102547075	102606036	-	5248	protein_coding	- && sp|P07900|HS90A_HUMAN Heat shock protein HSP 90-alpha OS=Homo sapiens OX=9606 GN=HSP90AA1 PE=1 SV=5 && PF00183:Hsp90 protein|PF02518:Histidine kinase-, DNA gyrase B-, and HSP90-like ATPase	-
ENSG00000206172	2.80717554231966	0.293467094157469	0.721370450386683	99.3000617484912	88.3703633200139	108.810577262899	HBA1	16	226679	227521	+	835	protein_coding	- && sp|P69905|HBA_HUMAN Hemoglobin subunit alpha OS=Homo sapiens OX=9606 GN=HBA1 PE=1 SV=2 && PF00042:Globin	-
ENSG00000163430	4.56604	6.57047502319557	19.5098731335626	90.1244337358454	95.3015093846676	83.500501567284	FSTL1	3	120111140	120170100	-	8727	protein_coding	- && sp|Q12841|FSTL1_HUMAN Follistatin-related protein 1 OS=Homo sapiens OX=9606 GN=FSTL1 PE=1 SV=1 && PF09289:Follistatin/Osteonectin-like EGF domain|PF07648:Kazal-type serine protease inhibitor domain	-
ENSG00000123384	10.7981760867769	6.30280400504423	9.23504065359591	86.1376	95.1373357961339	90.8417213870926	LRP1	12	57522276	57607134	+	20839	protein_coding	- && sp|Q07954|LRP1_HUMAN Prolow-density lipoprotein receptor-related protein 1 OS=Homo sapiens OX=9606 GN=LRP1 PE=1 SV=2 && -	-
ENSG00000252873	0	0	0	101.496332146342	91.0759042766174	105.863832232158	SNORD112	14	101383915	101383982	+	68	snoRNA	- && - && -	-
ENSG00000204262	3.16637580386019	1.02729886929075	1.86584207582665	96.8037675889666	106.387046563969	87.8854325512867	COL5A2	2	189896622	190044605	-	7156	protein_coding	- && sp|P05997|CO5A2_HUMAN Collagen alpha-2(V) chain OS=Homo sapiens OX=9606 GN=COL5A2 PE=1 SV=3 && PF01391:Collagen triple helix repeat (20 copies)|PF01410:Fibrillar collagen C-terminal domain|PF00093:von Willebrand factor type C domain	-
ENSG00000181163	50.4150052007765	44.8737099160559	77.8369017669936	39.9122147796957	43.9978531886557	39.8334415760976	NPM1	5	170814120	170838141	+	3828	protein_coding	- && sp|P06748|NPM_HUMAN Nucleophosmin OS=Homo sapiens OX=9606 GN=NPM1 PE=1 SV=2 && PF16276:Nucleophosmin C-terminal domain|PF03066:Nucleoplasmin/nucleophosmin domain	-
ENSG00000224745	61.0659128494587	65.3126014862879	109.645176255751	23.3045631556815	19.3734950589882	17.486465274274	RP11-380G5.2	10	89638449	89640184	+	499	sense_intronic	- && - && -	-
ENSG00000186340	0.732840887239929	0.153224963965288	0.533575819042206	96.4510854272831	103.649509350459	94.2038213215994	THBS2	6	169615875	169654139	-	6397	protein_coding	- && sp|P35442|TSP2_HUMAN Thrombospondin-2 OS=Homo sapiens OX=9606 GN=THBS2 PE=1 SV=2 && -	-
ENSG00000214239	59.1917065110332	100.245691481517	39.5478597926639	34.3798285726092	16.020742954793	46.2728963659388	AL591025.1	6	159047471	159049322	+	66	protein_coding	- && - && -	-
ENSG00000242588	96.6717504097709	45.789981501571	43.3458917608454	36.0077939785423	37.2248045496005	35.9315031389715	RP11-274B21.1	7	128171752	128269512	+	1964	pseudogene	- && sp|Q86UE8|TLK2_HUMAN Serine/threonine-protein kinase tousled-like 2 OS=Homo sapiens OX=9606 GN=TLK2 PE=1 SV=2 && -	-
ENSG00000065978	46.9607984506187	34.2809100403115	31.4176142442159	59.5679516822824	61.5950725801524	60.1873035818253	YBX1	1	43148098	43168020	+	1930	protein_coding	- && sp|P67808|YBOX1_BOVIN Y-box-binding protein 1 OS=Bos taurus OX=9913 GN=YBX1 PE=2 SV=3 && PF00313:'Cold-shock' DNA-binding domain	CSD
ENSG00000270640	65.9907538805438	11.5899673334487	4.40905193634428	57.4932944035187	72.7196368194152	81.0668985561573	RP11-373D23.2	2	28619682	28619977	+	296	sense_intronic	- && - && -	-
ENSG00000252196	44.018621180036	106.991489186846	118.772120634089	3.99483923554966	12.7650185313844	4.60866875274441	AL590482.1	6	166355759	166355829	-	71	miRNA	- && - && -	-
ENSG00000075426	23.034894645037	7.94333456478759	4.97955930687608	86.3807003422944	85.3193541598345	83.423107700113	FOSL2	2	28615315	28640179	+	7157	protein_coding	- && sp|P15408|FOSL2_HUMAN Fos-related antigen 2 OS=Homo sapiens OX=9606 GN=FOSL2 PE=1 SV=1 && PF00170:bZIP transcription factor	TF_bZIP
ENSG00000196924	29.8950272090679	12.3390644865614	15.1463374073121	76.6002718050462	80.3640423874014	76.5512143490415	FLNA	X	153576892	153603006	-	10585	protein_coding	- && sp|P21333|FLNA_HUMAN Filamin-A OS=Homo sapiens OX=9606 GN=FLNA PE=1 SV=4 && PF00630:Filamin/ABP280 repeat|PF00307:Calponin homology (CH) domain	-
ENSG00000110321	22.5687615813298	35.3340484667377	26.1097068744474	67.2899244390525	72.7513876779006	66.6277007663754	EIF4G2	11	10818597	10830657	-	8655	protein_coding	- && sp|Q95L46|IF4G2_BOVIN Eukaryotic translation initiation factor 4 gamma 2 OS=Bos taurus OX=9913 GN=EIF4G2 PE=2 SV=2 && PF02020:eIF4-gamma/eIF5/eIF2-epsilon	-
ENSG00000152661	1.80089354021056	1.9364769729719	8.36313876064311	92.4587585995342	99.8479861609342	84.2191092073516	GJA1	6	121756838	121770873	+	3037	protein_coding	- && sp|P17302|CXA1_HUMAN Gap junction alpha-1 protein OS=Homo sapiens OX=9606 GN=GJA1 PE=1 SV=2 && PF00029:Connexin|PF03508:Gap junction alpha-1 protein (Cx43)	-
ENSG00000164924	29.6823402609389	19.3916400925478	54.660429979495	62.6502551127801	62.7429383974377	59.0938537501225	YWHAZ	8	101928753	101965616	-	8555	protein_coding	- && sp|P63103|1433Z_BOVIN 14-3-3 protein zeta/delta OS=Bos taurus OX=9913 GN=YWHAZ PE=1 SV=1 && PF00244:14-3-3 protein	-
ENSG00000244398	48.6810296539338	31.2985855715917	62.2359921539477	52.1320297748209	42.8217989258953	50.6283559037208	RP11-466H18.1	11	16996240	16996560	-	321	pseudogene	- && sp|Q3SZ59|RL36A_BOVIN 60S ribosomal protein L36a OS=Bos taurus OX=9913 GN=RPL36A PE=3 SV=3 && PF00935:Ribosomal protein L44	-
ENSG00000179218	26.1978916216113	16.8840896894686	20.7883512191697	70.5774557451333	76.0829282486227	76.8003911865775	CALR	19	13049392	13055303	+	2714	protein_coding	- && sp|P27797|CALR_HUMAN Calreticulin OS=Homo sapiens OX=9606 GN=CALR PE=1 SV=1 && PF00262:Calreticulin family	-
ENSG00000200651	104.177403459418	70.0128638918532	52.5856157682673	30.6144187765615	16.5438692553577	12.4653516740896	Y_RNA	17	75438191	75438295	+	105	misc_RNA	- && - && -	-
ENSG00000146409	84.5517692214349	136.225953415442	29.3123682269053	10.9173820525029	11.711444748496	9.75205053024911	SLC18B1	6	133090509	133119701	-	3031	protein_coding	- && sp|Q6NT16|S18B1_HUMAN MFS-type transporter SLC18B1 OS=Homo sapiens OX=9606 GN=SLC18B1 PE=1 SV=1 && PF07690:Major Facilitator Superfamily	-
ENSG00000169045	49.7809744378866	59.6069435096147	51.4237701724667	39.7625564796656	41.7546045247184	39.762893947729	HNRNPH1	5	179041179	179061785	-	9480	protein_coding	- && sp|P31943|HNRH1_HUMAN Heterogeneous nuclear ribonucleoprotein H OS=Homo sapiens OX=9606 GN=HNRNPH1 PE=1 SV=4 && PF08080:RNPHF zinc finger|PF00076:RNA recognition motif. (a.k.a. RRM, RBD, or RNP domain)	-
ENSG00000108953	41.2295546573862	28.9187524627384	46.9986193248963	55.3946886943899	52.4188667142044	56.5347604194642	YWHAE	17	1247566	1303672	-	3847	protein_coding	- && sp|P62261|1433E_BOVIN 14-3-3 protein epsilon OS=Bos taurus OX=9913 GN=YWHAE PE=2 SV=1 && PF00244:14-3-3 protein	-
ENSG00000088832	27.0447881500812	12.7228948524453	28.1382181308845	76.5455490950726	75.5263596440242	61.4190871320436	FKBP1A	20	1349622	1373806	-	2369	protein_coding	- && sp|P62942|FKB1A_HUMAN Peptidyl-prolyl cis-trans isomerase FKBP1A OS=Homo sapiens OX=9606 GN=FKBP1A PE=1 SV=2 && PF00254:FKBP-type peptidyl-prolyl cis-trans isomerase	-
ENSG00000139289	35.0528752500088	57.6397886768597	26.6622028911923	55.6323487015191	53.6144488835011	52.6232027622098	PHLDA1	12	76419227	76427712	-	8069	protein_coding	- && sp|Q8WV24|PHLA1_HUMAN Pleckstrin homology-like domain family A member 1 OS=Homo sapiens OX=9606 GN=PHLDA1 PE=1 SV=4 && -	-
ENSG00000160789	38.7029866824897	18.3827619724637	10.8367363841315	68.543091295942	71.6121803754291	72.8290625368072	LMNA	1	156052364	156109880	+	6985	protein_coding	- && sp|P02545|LMNA_HUMAN Prelamin-A/C OS=Homo sapiens OX=9606 GN=LMNA PE=1 SV=1 && -	-
ENSG00000210107	227.888070067478	6.80680621170795	0	18.3836583339646	8.39181773822491	18.1786378580474	MT-TQ	MT	4329	4400	-	72	Mt_tRNA	- && - && -	-
ENSG00000089220	25.8980342869622	40.1983971334123	51.0977490095533	52.1588354271523	55.7112978722493	54.2908083445955	PEBP1	12	118573663	118583389	+	1780	protein_coding	- && sp|P30086|PEBP1_HUMAN Phosphatidylethanolamine-binding protein 1 OS=Homo sapiens OX=9606 GN=PEBP1 PE=1 SV=3 && PF01161:Phosphatidylethanolamine-binding protein	-
ENSG00000215301	19.2733647452579	33.4102349443557	30.9171603057291	60.3394517095662	66.0079381789453	68.4532112974283	DDX3X	X	41192651	41223725	+	6689	protein_coding	- && sp|O00571|DDX3X_HUMAN ATP-dependent RNA helicase DDX3X OS=Homo sapiens OX=9606 GN=DDX3X PE=1 SV=3 && PF00270:DEAD/DEAH box helicase|PF00271:Helicase conserved C-terminal domain	-
novel.1748	38.0968164854002	128.75119136056	110.080154466003	0.498464514709659	0.241242557262036	0.29382443334154	-	4	190631159	190662321	-	25985	-	- && sp|P11369|LORF2_MOUSE LINE-1 retrotransposable element ORF2 protein OS=Mus musculus OX=10090 GN=Pol PE=1 SV=2 && -	-
ENSG00000152518	15.2207245314085	15.0501137343283	23.5222847393179	71.1897789565263	80.8393611341341	71.9177604871128	ZFP36L2	2	43449541	43453748	-	3696	protein_coding	- && sp|P47974|TISD_HUMAN mRNA decay activator protein ZFP36L2 OS=Homo sapiens OX=9606 GN=ZFP36L2 PE=1 SV=3 && -	-
ENSG00000142676	25.9525992513398	30.3377331710547	50.6248	60.2382351160236	57.1674106213449	53.2459347427458	RPL11	1	24018269	24022915	+	1987	protein_coding	- && sp|Q3T087|RL11_BOVIN 60S ribosomal protein L11 OS=Bos taurus OX=9913 GN=RPL11 PE=2 SV=3 && PF00281:Ribosomal protein L5|PF00673:ribosomal L5P family C-terminus	-
ENSG00000089157	16.0132724637696	26.4582479891232	70.7326774639444	55.6491789036141	62.0293970982913	46.5075074018928	RPLP0	12	120634489	120639038	-	4001	protein_coding	- && sp|P05388|RLA0_HUMAN 60S acidic ribosomal protein P0 OS=Homo sapiens OX=9606 GN=RPLP0 PE=1 SV=1 && PF17777:Insertion domain in 60S ribosomal protein L10P|PF00428:60s Acidic ribosomal protein|PF00466:Ribosomal protein L10	-
ENSG00000169100	49.4650101915677	51.4096	48.5716658501468	41.9858095934671	42.5446545314535	43.1952661118668	SLC25A6	X	1505045	1511617	-	2164	protein_coding	- && sp|P12236|ADT3_HUMAN ADP/ATP translocase 3 OS=Homo sapiens OX=9606 GN=SLC25A6 PE=1 SV=4 && PF00153:Mitochondrial carrier protein	-
ENSG00000169564	14.3035336557554	18.9251019387303	37.3306456852948	70.5838728775464	67.9218749201407	67.7019064392955	PCBP1	2	70314585	70316332	+	1748	protein_coding	- && sp|Q5E9A3|PCBP1_BOVIN Poly(rC)-binding protein 1 OS=Bos taurus OX=9913 GN=PCBP1 PE=2 SV=1 && -	-
ENSG00000267519	8.89801575100781	4.78395924640646	3.81093	81.2652265677116	78.0657491765239	99.3712958834695	MIR24-2	19	13945330	13947173	-	1844	lincRNA	- && sp|Q6B4Z3|UTY_PANTR Histone demethylase UTY OS=Pan troglodytes OX=9598 GN=UTY PE=2 SV=1 && -	-
ENSG00000115380	1.10461431566301	0.981565834487575	3.31166374686629	90.4455197957543	86.453123268301	93.4974804819648	EFEMP1	2	56093102	56151274	-	4244	protein_coding	- && sp|Q12805|FBLN3_HUMAN EGF-containing fibulin-like extracellular matrix protein 1 OS=Homo sapiens OX=9606 GN=EFEMP1 PE=1 SV=2 && PF12662:Complement Clr-like EGF-like|PF07645:Calcium-binding EGF domain	-
ENSG00000089280	70.4691288986714	53.9112631630535	46.4122798583449	34.8287477805571	33.7660796025583	35.8434987525257	FUS	16	31191431	31203127	+	7218	protein_coding	- && sp|Q28009|FUS_BOVIN RNA-binding protein FUS OS=Bos taurus OX=9913 GN=FUS PE=2 SV=2 && -	-
ENSG00000138071	21.2357874905562	10.7365087669208	38.5991502298343	68.5824415340193	72.5888301920776	62.9437465478501	ACTR2	2	65454887	65498387	+	4268	protein_coding	- && sp|A7MB62|ARP2_BOVIN Actin-related protein 2 OS=Bos taurus OX=9913 GN=ACTR2 PE=1 SV=1 && PF00022:Actin	-
ENSG00000212418	73.2497368074036	43.3933895996382	51.2410971832832	40.3783924121009	17.3081240850889	48.8550892435024	Y_RNA	17	74699714	74699809	-	96	misc_RNA	- && - && -	-
ENSG00000167460	6.32485584953296	3.53748212729345	9.4404118382982	87.1717901078427	85.5530647020004	82.2894842705351	TPM4	19	16177831	16213813	+	7412	protein_coding	- && sp|Q5H9K5|ZMAT1_HUMAN Zinc finger matrin-type protein 1 OS=Homo sapiens OX=9606 GN=ZMAT1 PE=2 SV=1 && -	-
ENSG00000117519	11.3236308108063	9.00837131729748	6.38753262007296	80.5082252868125	85.6979902641632	81.3122953183922	CNN3	1	95362507	95392834	-	2829	protein_coding	- && sp|Q15417|CNN3_HUMAN Calponin-3 OS=Homo sapiens OX=9606 GN=CNN3 PE=1 SV=1 && PF00307:Calponin homology (CH) domain|PF00402:Calponin family repeat	-
ENSG00000239040	15.1714665232163	40.4443242870414	84.7960459034637	51.402850487202	29.3306251044754	52.9474889069342	Y_RNA	4	56278803	56278905	+	103	misc_RNA	- && - && -	-
ENSG00000106772	58.2790960505361	91.7863395012175	53.5358395344148	21.6160181539559	23.5748788294974	25.2101020656902	PRUNE2	9	79226292	79521003	-	14801	protein_coding	- && sp|Q8WUY3|PRUN2_HUMAN Protein prune homolog 2 OS=Homo sapiens OX=9606 GN=PRUNE2 PE=1 SV=3 && PF13716:Divergent CRAL/TRIO domain|PF12496:Bcl2-/adenovirus E1B nineteen kDa-interacting protein 2|PF02833:DHHA2 domain	-
ENSG00000101439	5.92862619527441	7.14388447458806	9.78248239894721	80.6498055253619	86.9277030727147	83.3284366352508	CST3	20	23608534	23619110	-	2504	protein_coding	- && sp|P01034|CYTC_HUMAN Cystatin-C OS=Homo sapiens OX=9606 GN=CST3 PE=1 SV=1 && PF00031:Cystatin domain	-
ENSG00000119508	57.5417634723981	45.2522	32.1332985691398	44.1577153574148	49.9521821148947	44.4302723195102	NR4A3	9	102584137	102629173	+	6314	protein_coding	- && sp|Q92570|NR4A3_HUMAN Nuclear receptor subfamily 4 group A member 3 OS=Homo sapiens OX=9606 GN=NR4A3 PE=1 SV=3 && PF00105:Zinc finger, C4 type (two domains)|PF00104:Ligand-binding domain of nuclear hormone receptor	NGFIB-like
ENSG00000143742	10.9532316721351	14.0271099970243	50.1953605060734	64.1709942779045	74.4675789013509	59.5690177474567	SRP9	1	225965531	225978168	+	1712	protein_coding	- && sp|P49458|SRP09_HUMAN Signal recognition particle 9 kDa protein OS=Homo sapiens OX=9606 GN=SRP9 PE=1 SV=2 && -	-
ENSG00000081087	47.9802970862392	100.502973068418	93.6980062780036	10.1735239198665	11.0913827683806	9.38120128336417	OSTM1	6	108362613	108487058	-	5325	protein_coding	- && sp|Q86WC4|OSTM1_HUMAN Osteopetrosis-associated transmembrane protein 1 OS=Homo sapiens OX=9606 GN=OSTM1 PE=1 SV=1 && PF09777:Osteopetrosis-associated transmembrane protein 1 precursor	-
ENSG00000154359	75.727901459287	72.9316059749437	103.375071381725	6.53579590674536	6.93487418367293	6.50401924419849	LONRF1	8	12579403	12613582	-	5685	protein_coding	- && sp|Q17RB8|LONF1_HUMAN LON peptidase N-terminal domain and RING finger protein 1 OS=Homo sapiens OX=9606 GN=LONRF1 PE=1 SV=2 && PF02190:ATP-dependent protease La (LON) substrate-binding domain|PF13923:Zinc finger, C3HC4 type (RING finger)	-
ENSG00000211574	0	0	0	65.6023259497746	95.5639652638673	110.184804976328	MIR770	14	101318727	101318824	+	98	miRNA	- && - && -	-
ENSG00000052126	95.5262789739824	117.54223822809	44.0504537181752	4.61613885943357	4.61096940030602	4.71062829220917	PLEKHA5	12	19282648	19529334	+	12596	protein_coding	- && sp|Q9HAU0|PKHA5_HUMAN Pleckstrin homology domain-containing family A member 5 OS=Homo sapiens OX=9606 GN=PLEKHA5 PE=1 SV=1 && -	-
ENSG00000206503	10.3792984996469	10.9411246709224	26.3386725607514	79.3336745309267	77.6165725493016	66.2883023296031	HLA-A	6	29909037	29913661	+	2710	protein_coding	- && sp|P04439|HLAA_HUMAN HLA class I histocompatibility antigen, A alpha chain OS=Homo sapiens OX=9606 GN=HLA-A PE=1 SV=2 && PF00129:Class I Histocompatibility antigen, domains alpha 1 and 2|PF06623:MHC_I C-terminus|PF07654:Immunoglobulin C1-set domain	-
ENSG00000161091	135.329941389864	89.9937949172712	28.2889903629074	5.64364724294536	6.59800109833146	4.73326670778039	MFSD12	19	3538259	3574288	-	5277	protein_coding	- && sp|Q6NUT3|MFS12_HUMAN Major facilitator superfamily domain-containing protein 12 OS=Homo sapiens OX=9606 GN=MFSD12 PE=1 SV=2 && PF13347:MFS/sugar transport protein	-
ENSG00000204525	13.7130207984077	12.804506619232	9.85086452691986	72.407457065567	81.6118501299009	80.0092102615456	HLA-C	6	31236526	31239907	-	2507	protein_coding	- && sp|P10321|HLAC_HUMAN HLA class I histocompatibility antigen, C alpha chain OS=Homo sapiens OX=9606 GN=HLA-C PE=1 SV=3 && PF00129:Class I Histocompatibility antigen, domains alpha 1 and 2|PF06623:MHC_I C-terminus|PF07654:Immunoglobulin C1-set domain	-
ENSG00000163399	98.5675198686413	51.7696000875031	34.7724367642954	28.2813270987735	27.8868158939029	28.9916852218963	ATP1A1	1	116915290	116952883	+	7261	protein_coding	- && sp|Q5RDR3|AT1A1_PONAB Sodium/potassium-transporting ATPase subunit alpha-1 OS=Pongo abelii OX=9601 GN=ATP1A1 PE=2 SV=1 && PF00689:Cation transporting ATPase, C-terminus|PF13246:Cation transport ATPase (P-type)|PF00690:Cation transporter/ATPase, N-terminus|PF00122:E1-E2 ATPase	-
ENSG00000137818	23.2336841995195	28.4917033813155	76.7772670888085	47.8250639031267	54.1781136504243	39.5763462355619	RPLP1	15	69745123	69748255	+	2993	protein_coding	- && sp|Q56K14|RLA1_BOVIN 60S acidic ribosomal protein P1 OS=Bos taurus OX=9913 GN=RPLP1 PE=3 SV=1 && -	-
ENSG00000166024	139.625235881266	81.9341326523093	32.9182274293833	4.67542484662625	5.3477501068542	5.4244769331965	R3HCC1L	10	99894387	100004654	+	3559	protein_coding	- && sp|Q7Z5L2|R3HCL_HUMAN Coiled-coil domain-containing protein R3HCC1L OS=Homo sapiens OX=9606 GN=R3HCC1L PE=1 SV=3 && -	-
ENSG00000164932	0.87987671840725	0.551903206354699	4.18294670883945	83.6846840762328	99.4260297566039	81.0054842390693	CTHRC1	8	104383743	104395225	+	1776	protein_coding	- && sp|Q96CG8|CTHR1_HUMAN Collagen triple helix repeat-containing protein 1 OS=Homo sapiens OX=9606 GN=CTHRC1 PE=1 SV=1 && -	-
ENSG00000138061	7.27907327448939	3.01669135717684	8.75141204630925	86.5701356305128	89.5611198706711	73.125846515985	CYP1B1	2	38294116	38337044	-	6011	protein_coding	- && sp|Q16678|CP1B1_HUMAN Cytochrome P450 1B1 OS=Homo sapiens OX=9606 GN=CYP1B1 PE=1 SV=2 && PF00067:Cytochrome P450	-
ENSG00000135404	22.5783726128778	30.1880561419626	35.0031525354139	59.3509569113265	63.321529663526	57.5219103629925	CD63	12	56119107	56123491	-	2630	protein_coding	- && sp|P08962|CD63_HUMAN CD63 antigen OS=Homo sapiens OX=9606 GN=CD63 PE=1 SV=2 && PF00335:Tetraspanin family	-
ENSG00000130203	14.6209728725564	84.5522765211518	24.9716763813875	46.9486294337045	51.1207628261469	45.5503066365496	APOE	19	45409011	45412650	+	2191	protein_coding	- && sp|P02649|APOE_HUMAN Apolipoprotein E OS=Homo sapiens OX=9606 GN=APOE PE=1 SV=1 && PF01442:Apolipoprotein A1/A4/E domain	-
ENSG00000147403	16.6791801393577	18.3847250882856	68.6610112621936	56.7463118657532	58.276608695275	48.7602	RPL10	X	153618315	153637504	+	4825	protein_coding	- && sp|P27635|RL10_HUMAN 60S ribosomal protein L10 OS=Homo sapiens OX=9606 GN=RPL10 PE=1 SV=4 && PF00252:Ribosomal protein L16p/L10e	-
ENSG00000238778	128.086971466498	44.1884468825631	67.4757305163609	3.09982060900574	13.6195074767912	10.7283764408149	RNU7-80P	1	68238276	68238336	-	61	snRNA	- && - && -	-
ENSG00000174444	32.5843253943611	23.7434929720198	59.4505476517362	50.6530491156955	53.0225871786619	47.5580264957116	RPL4	15	66790355	66816870	-	5635	protein_coding	- && sp|P36578|RL4_HUMAN 60S ribosomal protein L4 OS=Homo sapiens OX=9606 GN=RPL4 PE=1 SV=5 && PF14374:60S ribosomal protein L4 C-terminal domain|PF00573:Ribosomal protein L4/L1 family	-
ENSG00000174748	16.6367866278253	18.9564547991499	77.9688963743235	52.1530097116123	55.4531007619191	45.8308857027794	RPL15	3	23958036	23965183	+	6528	protein_coding	- && sp|Q5EAD6|RL15_BOVIN 60S ribosomal protein L15 OS=Bos taurus OX=9913 GN=RPL15 PE=2 SV=3 && PF00827:Ribosomal L15	-
ENSG00000100345	29.3031651655022	22.209684025075	17.5815427244177	66.6001249955101	66.5144522370076	64.1112001074747	MYH9	22	36677327	36784063	-	8959	protein_coding	- && sp|P35579|MYH9_HUMAN Myosin-9 OS=Homo sapiens OX=9606 GN=MYH9 PE=1 SV=4 && -	-
ENSG00000263511	52.0887017297092	122.522511810743	50.1953605060734	13.6564319052309	12.5877266073374	14.5429102864379	MIR5699	10	687629	687718	-	90	miRNA	- && - && -	-
novel.815	196.285473591221	17.6910553638927	5.87653001046712	16.049510216579	14.3684293956924	14.3655577219692	-	16	85623033	85625082	+	2050	-	- && - && -	-
ENSG00000133639	43.2085912517611	18.0372576502467	20.215980432652	58.9190540392903	64.3788763556041	59.6941540647552	BTG1	12	92536286	92539673	-	2622	protein_coding	- && sp|P62324|BTG1_HUMAN Protein BTG1 OS=Homo sapiens OX=9606 GN=BTG1 PE=1 SV=1 && PF07742:BTG family	-
ENSG00000162341	56.5922925807281	133.595508799838	53.7491592759976	7.23350471476715	6.2712752135087	6.90373065799908	TPCN2	11	68816365	68858072	+	6130	protein_coding	- && sp|Q8NHX9|TPC2_HUMAN Two pore calcium channel protein 2 OS=Homo sapiens OX=9606 GN=TPCN2 PE=1 SV=2 && -	-
novel.2579	46.2724556279432	150.769945321287	66.0497696342105	0.512532561997046	0.113302414740439	0.386753154566027	-	GL000214.1	29987	59316	-	29330	-	- && sp|O00370|LORF2_HUMAN LINE-1 retrotransposable element ORF2 protein OS=Homo sapiens OX=9606 PE=1 SV=1 && PF00078:Reverse transcriptase (RNA-dependent DNA polymerase)|PF03372:Endonuclease/Exonuclease/phosphatase family|PF02994:L1 transposable element RBD-like domain|PF17489:L1 transposable element trimerization domain|PF17490:L1 transposable element dsRBD-like domain	-
ENSG00000101825	1.51590727999256	0.475426881324235	0.881609517721292	86.4928450424298	91.6758743070066	82.0071340031469	MXRA5	X	3226606	3264682	-	9793	protein_coding	- && sp|Q9NR99|MXRA5_HUMAN Matrix-remodeling-associated protein 5 OS=Homo sapiens OX=9606 GN=MXRA5 PE=1 SV=3 && PF13927:Immunoglobulin domain|PF07679:Immunoglobulin I-set domain|PF13855:Leucine rich repeat	-
ENSG00000168066	65.2853202355783	55.6808601899459	39.7898252906482	34.9713435400967	32.3756665587244	34.9022541326811	SF1	11	64532078	64546258	-	5972	protein_coding	- && sp|Q64213|SF01_MOUSE Splicing factor 1 OS=Mus musculus OX=10090 GN=Sf1 PE=1 SV=6 && -	-
ENSG00000250722	9.61553	4.99740202884888	18.1261024049709	73.8005813768562	81.9397266813068	73.5007583437718	SEPP1	5	42799982	42887494	-	5688	protein_coding	- && sp|P49908|SEPP1_HUMAN Selenoprotein P OS=Homo sapiens OX=9606 GN=SELENOP PE=1 SV=3 && -	-
ENSG00000269899	32.8290136951949	29.8584272479962	45.5554532324027	53.6281989814334	58.3901267836153	41.2456489216201	RP11-589N15.2	8	11703663	11703900	-	238	sense_intronic	- && - && -	-
ENSG00000103994	55.4253141766811	53.1118227803451	72.8095874706379	25.8742848925287	27.0355661569779	26.7408239396146	ZNF106	15	42705021	42783321	-	12208	protein_coding	- && sp|Q9H2Y7|ZN106_HUMAN Zinc finger protein 106 OS=Homo sapiens OX=9606 GN=ZNF106 PE=1 SV=1 && -	-
ENSG00000145555	80.8247388517363	85.8599437421018	58.3556198348105	11.7631087559456	11.7765786177405	11.821204005252	MYO10	5	16665395	16936372	-	10537	protein_coding	- && sp|Q9HD67|MYO10_HUMAN Unconventional myosin-X OS=Homo sapiens OX=9606 GN=MYO10 PE=1 SV=3 && PF00784:MyTH4 domain|PF00063:Myosin head (motor domain)|PF00169:PH domain|PF16735:Unconventional myosin-X coiled coil domain|PF00373:FERM central domain|PF18597:Myosin X N-terminal SH3 domain	-
ENSG00000264505	130.221754324273	114.354344356694	11.7122507847504	1.57574214291125	2.51754532146747	0	MIR4534	22	38384801	38384860	+	60	miRNA	- && - && -	-
ENSG00000092199	35.0343694477333	47.0995629817922	59.4384432950933	38.9164149744835	39.0692747632245	40.2887323246294	HNRNPC	14	21677295	21737653	-	7315	protein_coding	- && sp|P07910|HNRPC_HUMAN Heterogeneous nuclear ribonucleoproteins C1/C2 OS=Homo sapiens OX=9606 GN=HNRNPC PE=1 SV=4 && PF00076:RNA recognition motif. (a.k.a. RRM, RBD, or RNP domain)	-
ENSG00000116774	4.4844577648094	0	0.797807054401166	75.5103983185816	93.8660937739196	85.1386271073584	OLFML3	1	114522063	114524876	+	2265	protein_coding	- && sp|Q9NRN5|OLFL3_HUMAN Olfactomedin-like protein 3 OS=Homo sapiens OX=9606 GN=OLFML3 PE=2 SV=1 && PF02191:Olfactomedin-like domain	-
ENSG00000232803	156.367973575822	84.5037923701214	16.2300513761489	0.554694105066543	0.19693966008872	0.426617316094984	RP11-93B14.5	20	61294371	61298076	-	1534	antisense	- && sp|Q96BD0|SO4A1_HUMAN Solute carrier organic anion transporter family member 4A1 OS=Homo sapiens OX=9606 GN=SLCO4A1 PE=1 SV=2 && PF03137:Organic Anion Transporter Polypeptide (OATP) family	-
ENSG00000201944	112.464242370963	29.7024271056347	60.0823254542393	17.1899142863046	17.7372511285208	20.6575430205084	SNORA72	1	205700349	205700480	-	132	snoRNA	- && - && -	-
ENSG00000118785	100.739731273585	12.8520117283996	12.5488401265183	38.4706975974749	34.4291927922715	58.6833125959519	SPP1	4	88896819	88904562	+	2288	protein_coding	- && sp|P10451|OSTP_HUMAN Osteopontin OS=Homo sapiens OX=9606 GN=SPP1 PE=1 SV=1 && PF00865:Osteopontin	-
ENSG00000105835	12.6926276178593	7.90729880621881	9.85158141880719	72.9588289354577	78.355781228655	75.7439895899899	NAMPT	7	105888731	105926772	-	9049	protein_coding	- && sp|P43490|NAMPT_HUMAN Nicotinamide phosphoribosyltransferase OS=Homo sapiens OX=9606 GN=NAMPT PE=1 SV=1 && PF04095:Nicotinate phosphoribosyltransferase (NAPRTase) family|PF18127:Domain of unknown function (DUF5598)	-
ENSG00000108828	64.0508028981429	47.595148832508	52.9051357519025	30.5156576090783	35.2930946522775	27.0420868222539	VAT1	17	41166622	41177140	-	3501	protein_coding	- && sp|Q99536|VAT1_HUMAN Synaptic vesicle membrane protein VAT-1 homolog OS=Homo sapiens OX=9606 GN=VAT1 PE=1 SV=2 && PF08240:Alcohol dehydrogenase GroES-like domain|PF13602:Zinc-binding dehydrogenase	-
ENSG00000162923	49.6485192519602	83.2325430867752	59.5390441571896	20.8826050615755	23.1673739390838	20.2616971145606	WDR26	1	224572845	224624735	-	10481	protein_coding	- && sp|Q9H7D7|WDR26_HUMAN WD repeat-containing protein 26 OS=Homo sapiens OX=9606 GN=WDR26 PE=1 SV=3 && PF00400:WD domain, G-beta repeat|PF17814:LisH-like dimerisation domain	-
ENSG00000212232	108.792858043064	70.3082768196669	33.4635736707156	13.9622721523782	17.5272142633811	12.4259043586653	SNORD17	20	17943353	17943589	-	237	snoRNA	- && - && -	-
ENSG00000196302	14.9536942764715	67.4166931016051	105.194104792632	6.78549248143602	33.6074231908816	28.442175021921	RP11-497H16.5	5	69812214	69851093	-	418	pseudogene	- && sp|Q15486|GUSP1_HUMAN Putative inactive beta-glucuronidase-like protein SMA3 OS=Homo sapiens OX=9606 GN=GUSBP1 PE=5 SV=3 && -	-
ENSG00000108298	24.0866251663985	22.7660072621313	52.1879128234597	54.6585555822341	56.038772759523	46.4752844563425	RPL19	17	37356536	37360980	+	2368	protein_coding	- && sp|Q3T0W9|RL19_BOVIN 60S ribosomal protein L19 OS=Bos taurus OX=9913 GN=RPL19 PE=2 SV=1 && PF01280:Ribosomal protein L19e	-
ENSG00000211896	3.39462936688909	0.532320833355872	0	82.8377114955517	82.0617687515266	86.7598856787765	IGHG1	14	106202680	106209408	-	2762	IG_C_gene	- && sp|P0DOX5|IGG1_HUMAN Immunoglobulin gamma-1 heavy chain OS=Homo sapiens OX=9606 PE=1 SV=2 && PF07654:Immunoglobulin C1-set domain	-
ENSG00000104763	45.4783556974891	43.4686876192539	57.4399492625429	35.9010900428088	38.9070654907446	33.8811516126823	ASAH1	8	17913934	17942494	-	5051	protein_coding	- && sp|Q13510|ASAH1_HUMAN Acid ceramidase OS=Homo sapiens OX=9606 GN=ASAH1 PE=1 SV=5 && PF15508:beta subunit of N-acylethanolamine-hydrolyzing acid amidase|PF02275:Linear amide C-N hydrolases, choloylglycine hydrolase family	-
ENSG00000101335	12.3813844812069	8.17497993733065	17.2481138686424	73.3331205791893	72.0618477337478	71.5016314750221	MYL9	20	35169887	35178228	+	1199	protein_coding	- && sp|P24844|MYL9_HUMAN Myosin regulatory light polypeptide 9 OS=Homo sapiens OX=9606 GN=MYL9 PE=1 SV=4 && PF13405:EF-hand domain	-
ENSG00000149131	8.89107731439666	13.1261974906874	10.1421655421653	76.3861012158977	74.5411420744241	71.3220163090086	SERPING1	11	57364860	57382326	+	3603	protein_coding	- && sp|P05155|IC1_HUMAN Plasma protease C1 inhibitor OS=Homo sapiens OX=9606 GN=SERPING1 PE=1 SV=2 && PF00079:Serpin (serine protease inhibitor)	-
ENSG00000135046	1.37045477034973	1.23570171964354	2.02498275227308	77.6090144669116	83.0442213582068	88.6970854841014	ANXA1	9	75766673	75785309	+	4561	protein_coding	- && sp|P04083|ANXA1_HUMAN Annexin A1 OS=Homo sapiens OX=9606 GN=ANXA1 PE=1 SV=2 && PF00191:Annexin	-
ENSG00000128595	7.40516037374089	8.96572050279187	14.1613536362737	74.2894521421021	81.9853033385098	67.0009218122699	CALU	7	128379346	128411861	+	4537	protein_coding	- && sp|Q3T0K1|CALU_BOVIN Calumenin OS=Bos taurus OX=9913 GN=CALU PE=2 SV=1 && PF13499:EF-hand domain pair	-
ENSG00000134333	24.0312609429335	25.1358583006259	39.1378318148804	53.4838854883791	58.681913894109	53.2010570744208	LDHA	11	18415935	18429972	+	6210	protein_coding	- && sp|P00338|LDHA_HUMAN L-lactate dehydrogenase A chain OS=Homo sapiens OX=9606 GN=LDHA PE=1 SV=2 && PF02866:lactate/malate dehydrogenase, alpha/beta C-terminal domain|PF00056:lactate/malate dehydrogenase, NAD binding domain	-
ENSG00000130635	3.00350550828379	0.613379283157663	1.07696106932394	83.8696010232882	87.3151155834544	77.5574211637273	COL5A1	9	137533620	137736686	+	11186	protein_coding	- && sp|P20908|CO5A1_HUMAN Collagen alpha-1(V) chain OS=Homo sapiens OX=9606 GN=COL5A1 PE=1 SV=3 && -	-
ENSG00000173812	25.2320374097819	12.3773776767132	39.4025959920708	53.965797706991	64.0608620441861	58.2840346009049	EIF1	17	39845137	39848920	+	3623	protein_coding	- && sp|Q5E938|EIF1_BOVIN Eukaryotic translation initiation factor 1 OS=Bos taurus OX=9913 GN=EIF1 PE=3 SV=1 && -	-
ENSG00000173726	34.4120728536193	19.7862441433498	84.8587856325148	39.9852354050998	39.2771187081571	34.2735583331565	TOMM20	1	235272651	235292251	-	3542	protein_coding	- && sp|A6H7B1|TOM20_BOVIN Mitochondrial import receptor subunit TOM20 homolog OS=Bos taurus OX=9913 GN=TOMM20 PE=2 SV=1 && PF02064:MAS20 protein import receptor	-
ENSG00000123505	84.9416949864262	42.0116929512852	58.5588792733357	24.3674232034644	22.8958705931927	19.6285944967392	AMD1	6	111195973	111216916	+	3523	protein_coding	- && sp|P17707|DCAM_HUMAN S-adenosylmethionine decarboxylase proenzyme OS=Homo sapiens OX=9606 GN=AMD1 PE=1 SV=2 && -	-
ENSG00000179820	9.56731256259965	6.86792855320084	9.8341930787409	77.1792069997348	71.3544273970209	77.2851803793558	MYADM	19	54369477	54379691	+	3675	protein_coding	- && sp|Q96S97|MYADM_HUMAN Myeloid-associated differentiation marker OS=Homo sapiens OX=9606 GN=MYADM PE=1 SV=2 && -	-
ENSG00000256391	100.438147742595	124.56796275917	24.8462844575138	0.947023658510937	0.661958911738108	0.546269585049838	SDIM1	6	166307330	166309725	-	2396	protein_coding	- && sp|Q6ZPB5|SDIM1_HUMAN Stress-responsive DNAJB4-interacting membrane protein 1 OS=Homo sapiens OX=9606 GN=SDIM1 PE=1 SV=2 && -	-
ENSG00000153071	15.6995	28.1449171543475	30.0625571089006	60.7908817384481	60.213522402223	57.0385987446434	DAB2	5	39371780	39462402	-	7714	protein_coding	- && sp|P98082|DAB2_HUMAN Disabled homolog 2 OS=Homo sapiens OX=9606 GN=DAB2 PE=1 SV=3 && PF00640:Phosphotyrosine interaction domain (PTB/PID)	-
ENSG00000221771	0	70.0128638918532	145.008819239767	16.5077748304988	20.3801287928319	0	MIR1205	8	128972879	128972941	+	63	miRNA	- && - && -	-
ENSG00000123416	21.8615144360839	10.490175885307	21.5724884547646	66.3716346373419	67.1157577586516	62.8368472575035	TUBA1B	12	49521565	49525180	-	3574	protein_coding	- && sp|P81947|TBA1B_BOVIN Tubulin alpha-1B chain OS=Bos taurus OX=9913 PE=1 SV=2 && PF03953:Tubulin C-terminal domain|PF00091:Tubulin/FtsZ family, GTPase domain	-
ENSG00000261596	68.5585030330514	83.7824135226262	83.2286159071958	4.57704223054403	3.77060494440665	5.94037182653288	CTB-31N19.3	16	21638063	21638723	+	661	sense_intronic	- && - && -	-
ENSG00000129538	4.15049416172982	0.650849996338609	2.39977819152542	74.8320571454268	84.854316412808	82.8540307155626	RNASE1	14	21269387	21271437	-	1506	protein_coding	- && sp|P07998|RNAS1_HUMAN Ribonuclease pancreatic OS=Homo sapiens OX=9606 GN=RNASE1 PE=1 SV=4 && PF00074:Pancreatic ribonuclease	-
ENSG00000185650	11.9376443448854	9.21304687372574	11.3232793472358	72.1688013206328	71.6007085361038	72.7526732012148	ZFP36L1	14	69254377	69263190	-	6676	protein_coding	- && sp|Q07352|TISB_HUMAN mRNA decay activator protein ZFP36L1 OS=Homo sapiens OX=9606 GN=ZFP36L1 PE=1 SV=1 && PF00642:Zinc finger C-x8-C-x5-C-x3-H type (and similar)|PF04553:Tis11B like protein, N terminus	-
ENSG00000260859	6.01023481496645	1.88496172016528	0.772236315478052	67.2720684089035	78.4312196303328	94.3890811860153	RP11-254F19.2	16	84861869	84862848	+	260	sense_intronic	- && - && -	-
ENSG00000188783	3.6707715678671	0.298471405141883	3.31899025444717	75.7902632927664	76.7879797111594	88.7643876061468	PRELP	1	203444956	203460480	+	5747	protein_coding	- && sp|P51888|PRELP_HUMAN Prolargin OS=Homo sapiens OX=9606 GN=PRELP PE=1 SV=1 && -	-
ENSG00000254794	105.179109261913	113.097703209917	27.0282710417318	0	2.90485998630862	0	RP11-665E10.3	11	87628840	87628891	-	52	pseudogene	- && - && -	-
ENSG00000090382	16.8313832119809	5.27874767438576	63.0002994106839	53.0607048123177	56.2166157667822	53.5465999492144	LYZ	12	69742121	69748014	+	1764	protein_coding	- && sp|P61626|LYSC_HUMAN Lysozyme C OS=Homo sapiens OX=9606 GN=LYZ PE=1 SV=1 && PF00062:C-type lysozyme/alpha-lactalbumin family	-
ENSG00000267701	19.4637497566529	78.4841712666682	110.036804525769	10.093721911887	12.0949686262672	16.3025506769678	RP11-28F1.2	18	60981035	60981315	-	281	sense_intronic	- && - && -	-
ENSG00000259820	55.7289964132024	90.2116814931491	87.2739420153574	4.98955612180438	3.69599648985629	4.51776798839048	AC083843.1	8	135804263	135810515	-	6253	lincRNA	- && - && -	-
ENSG00000213639	29.0285994014525	21.1010992562946	40.9580198573862	49.6030495403938	57.9559912546158	47.4727553230467	PPP1CB	2	28974506	29025806	+	5760	protein_coding	- && sp|Q3SWW9|PP1B_BOVIN Serine/threonine-protein phosphatase PP1-beta catalytic subunit OS=Bos taurus OX=9913 GN=PPP1CB PE=2 SV=1 && PF16891:Serine-threonine protein phosphatase N-terminal domain|PF00149:Calcineurin-like phosphoesterase	-
ENSG00000004846	46.5067645885326	86.2435656215623	106.843403198841	2.62481839080604	1.87653264752356	1.90878643167571	ABCB5	7	20654830	20816658	+	9257	protein_coding	- && sp|Q2M3G0|ABCB5_HUMAN ATP-binding cassette sub-family B member 5 OS=Homo sapiens OX=9606 GN=ABCB5 PE=1 SV=4 && PF00005:ABC transporter|PF00664:ABC transporter transmembrane region	-
ENSG00000139793	24.796525700568	26.8927380551017	40.6989409508703	49.8855958511339	56.6911618458216	46.8758732973482	MBNL2	13	97873688	98046374	+	4884	protein_coding	- && sp|Q5VZF2|MBNL2_HUMAN Muscleblind-like protein 2 OS=Homo sapiens OX=9606 GN=MBNL2 PE=1 SV=2 && -	-
ENSG00000162511	13.1255891652444	5.61343212327778	21.3107975270134	66.8222477464259	71.2586820221108	67.4286432950909	LAPTM5	1	31205316	31230667	-	3274	protein_coding	- && sp|Q13571|LAPM5_HUMAN Lysosomal-associated transmembrane protein 5 OS=Homo sapiens OX=9606 GN=LAPTM5 PE=1 SV=1 && PF03821:Golgi 4-transmembrane spanning transporter	-
ENSG00000106483	18.2462508144102	0.136249665622177	0.279095693667353	78.3534166475137	77.3950963713853	70.8042024996508	SFRP4	7	37945543	38065297	-	3597	protein_coding	- && sp|Q6FHJ7|SFRP4_HUMAN Secreted frizzled-related protein 4 OS=Homo sapiens OX=9606 GN=SFRP4 PE=1 SV=2 && PF01392:Fz domain|PF01759:UNC-6/NTR/C345C module	-
ENSG00000069849	28.1206419941735	7.87102823551987	14.9187449182138	62.3832899457512	62.3150923997908	69.1407325344001	ATP1B3	3	141594966	141645356	+	2584	protein_coding	- && sp|P54709|AT1B3_HUMAN Sodium/potassium-transporting ATPase subunit beta-3 OS=Homo sapiens OX=9606 GN=ATP1B3 PE=1 SV=1 && PF00287:Sodium / potassium ATPase beta chain	-
ENSG00000150867	76.0138778190037	40.4073849878984	73.9908026327732	18.3217187843219	17.9315728085655	18.0285783474267	PIP4K2A	10	22823778	23003484	-	5088	protein_coding	- && sp|P48426|PI42A_HUMAN Phosphatidylinositol 5-phosphate 4-kinase type-2 alpha OS=Homo sapiens OX=9606 GN=PIP4K2A PE=1 SV=2 && PF01504:Phosphatidylinositol-4-phosphate 5-Kinase	-
ENSG00000238533	28.4120191252959	49.0090047242972	70.2735047085027	29.2228542867178	31.5837503965919	35.6962343394385	snoU13	8	103400754	103400863	-	110	snoRNA	- && - && -	-
ENSG00000134294	14.5567486657548	12.3227730751793	16.0880616223646	65.545335850695	70.412714875639	65.1258925505206	SLC38A2	12	46751972	46766650	-	6602	protein_coding	- && sp|Q96QD8|S38A2_HUMAN Sodium-coupled neutral amino acid transporter 2 OS=Homo sapiens OX=9606 GN=SLC38A2 PE=1 SV=2 && PF01490:Transmembrane amino acid transporter protein	-
ENSG00000109099	30.5039999855489	31.0502255958733	22.2784887725586	59.155086885593	50.6181800764915	50.3149832769654	PMP22	17	15133095	15168643	-	2920	protein_coding	- && sp|Q01453|PMP22_HUMAN Peripheral myelin protein 22 OS=Homo sapiens OX=9606 GN=PMP22 PE=1 SV=1 && -	-
ENSG00000103196	0.981201213042369	0.400048387175602	0.832071780334256	80.8668572299526	83.967708392383	76.5680665275536	CRISPLD2	16	84853590	84954374	+	7963	protein_coding	- && sp|Q9H0B8|CRLD2_HUMAN Cysteine-rich secretory protein LCCL domain-containing 2 OS=Homo sapiens OX=9606 GN=CRISPLD2 PE=2 SV=1 && -	-
ENSG00000159335	12.7304362679534	7.48610051796801	9.33708674722614	76.1234289813746	69.2709517169563	68.5678967680321	PTMS	12	6874682	6880116	+	1473	protein_coding	- && - && PF03247:Prothymosin/parathymosin family	-
ENSG00000251194	45.5036243803568	66.1343103523897	80.1414562625376	16.5184332594958	16.1995458895563	18.9016518637652	RP1-68D18.2	11	35234097	35235554	+	704	sense_intronic	- && - && -	-
ENSG00000073921	30.1387567868624	37.3890058328686	28.8969690689858	49.0795186909166	49.6430760972379	48.187570471649	PICALM	11	85668727	85780924	-	5833	protein_coding	- && sp|Q13492|PICAL_HUMAN Phosphatidylinositol-binding clathrin assembly protein OS=Homo sapiens OX=9606 GN=PICALM PE=1 SV=2 && PF07651:ANTH domain	-
ENSG00000176225	30.8159445068347	122.347036141079	78.7796745366884	3.94760122615422	3.22008385834938	3.52077176979699	RTTN	18	67671029	67873181	-	9077	protein_coding	- && sp|Q86VV8|RTTN_HUMAN Rotatin OS=Homo sapiens OX=9606 GN=RTTN PE=1 SV=3 && PF14726:Rotatin, an armadillo repeat protein, centriole functioning	-
ENSG00000110955	27.2156576497819	27.1191803037888	30.2323	51.1074038944232	53.6143911053258	52.1313318468872	ATP5B	12	57031959	57039798	-	2268	protein_coding	- && sp|P06576|ATPB_HUMAN ATP synthase subunit beta, mitochondrial OS=Homo sapiens OX=9606 GN=ATP5F1B PE=1 SV=3 && PF00006:ATP synthase alpha/beta family, nucleotide-binding domain|PF02874:ATP synthase alpha/beta family, beta-barrel domain	-
ENSG00000197535	67.2784030951883	74.8869046586767	52.823410056672	14.9081900597108	14.905525117722	16.2681129136366	MYO5A	15	52599480	52821247	-	13007	protein_coding	- && sp|Q9Y4I1|MYO5A_HUMAN Unconventional myosin-Va OS=Homo sapiens OX=9606 GN=MYO5A PE=1 SV=2 && PF00612:IQ calmodulin-binding motif|PF00063:Myosin head (motor domain)|PF01843:DIL domain	-
ENSG00000163597	63.3865682182679	46.0202049210811	82.8850656323711	15.375387713002	16.7194682762881	14.9104157589878	SNHG16	17	74553848	74561430	+	5362	processed_transcript	- && - && -	-
ENSG00000131171	18.9906725056231	14.1453941587056	51.4589589910353	51.7861089675521	55.6613535918199	46.8194605250231	SH3BGRL	X	80457442	80554046	+	2304	protein_coding	- && sp|O75368|SH3L1_HUMAN SH3 domain-binding glutamic acid-rich-like protein OS=Homo sapiens OX=9606 GN=SH3BGRL PE=1 SV=1 && PF04908:SH3-binding, glutamic acid-rich protein	-
ENSG00000115524	53.5438204161786	33.9597533827245	36.6112821499994	37.5330636135605	38.1093285676525	39.0154353330506	SF3B1	2	198254508	198299815	-	9164	protein_coding	- && sp|O75533|SF3B1_HUMAN Splicing factor 3B subunit 1 OS=Homo sapiens OX=9606 GN=SF3B1 PE=1 SV=3 && PF08920:Splicing factor 3B subunit 1	-
ENSG00000109971	18.6913468776436	18.2937303672877	37.6180532231533	54.4961759880836	52.3342067238443	56.8640088741726	HSPA8	11	122928197	122933938	-	4849	protein_coding	- && sp|A2Q0Z1|HSP7C_HORSE Heat shock cognate 71 kDa protein OS=Equus caballus OX=9796 GN=HSPA8 PE=2 SV=1 && PF00012:Hsp70 protein	-
ENSG00000108518	24.3797144482283	14.1822736368751	18.9969356318909	62.4745676993198	57.8515950569727	60.1624169876797	PFN1	17	4848947	4852356	-	1987	protein_coding	- && sp|P07737|PROF1_HUMAN Profilin-1 OS=Homo sapiens OX=9606 GN=PFN1 PE=1 SV=2 && PF00235:Profilin	-
ENSG00000131711	2.96989746954313	0.795600726043786	1.96361324754516	79.8627246045344	76.369661569096	75.6972991073459	MAP1B	5	71403061	71505395	+	12628	protein_coding	- && sp|P46821|MAP1B_HUMAN Microtubule-associated protein 1B OS=Homo sapiens OX=9606 GN=MAP1B PE=1 SV=2 && PF00414:Neuraxin and MAP1B repeat	-
ENSG00000206688	135.883569729676	47.9435915781169	38.1921221241863	4.11063167715979	6.56750953426297	4.74225335427323	SNORD116-18	15	25330532	25330623	+	92	snoRNA	- && - && -	-
ENSG00000201343	35.5150239066199	51.2366867572198	40.1562884048587	47.2722642873376	29.5239405881185	33.7131102094697	Y_RNA	3	176838479	176838588	-	110	misc_RNA	- && - && -	-
ENSG00000099860	6.57808674790528	2.17766859158477	3.19296961123759	71.1516120096597	77.0806907124699	77.0338910167958	GADD45B	19	2476120	2478257	+	2138	protein_coding	- && sp|O75293|GA45B_HUMAN Growth arrest and DNA damage-inducible protein GADD45 beta OS=Homo sapiens OX=9606 GN=GADD45B PE=1 SV=1 && -	-
ENSG00000119335	40.1878387627607	31.059667747201	35.6842333241798	43.7661927913996	44.4660358501212	40.8487141398052	SET	9	131445703	131458679	+	4355	protein_coding	- && sp|Q01105|SET_HUMAN Protein SET OS=Homo sapiens OX=9606 GN=SET PE=1 SV=3 && PF00956:Nucleosome assembly protein (NAP)	-
ENSG00000112308	30.618177359263	37.6399588775142	57.9177236608539	34.922471004724	37.6170233447135	35.7504416511672	C6orf62	6	24705089	24721064	-	4134	protein_coding	- && sp|Q9GZU0|CF062_HUMAN Uncharacterized protein C6orf62 OS=Homo sapiens OX=9606 GN=C6orf62 PE=2 SV=1 && PF15130:Domain of unknown function (DUF4566)	-
ENSG00000262944	18.7780586172933	21.6366818140184	35.2468989133556	56.0648066521715	50.9822657576171	51.6296109698775	RP11-473I1.9	16	9198705	9200618	+	1914	sense_intronic	- && sp|Q8WTZ3|YS049_HUMAN Zinc finger protein ENSP00000375192 OS=Homo sapiens OX=9606 PE=2 SV=1 && -	-
ENSG00000207370	41.4865765988834	34.6966405127768	59.5237018390604	40.9972	24.7298699719371	30.8875970685407	Y_RNA	3	193341978	193342090	+	113	misc_RNA	- && - && -	-
novel.2232	0.970066703845896	229.711455397257	0.578333513975418	0.187811935984655	0.0225048747449416	0.0758346036986482	-	7	4619896	4640031	-	20136	-	- && sp|Q9BXR3|POK6_HUMAN Endogenous retrovirus group K member 6 Pol protein OS=Homo sapiens OX=9606 GN=ERVK-6 PE=2 SV=2 && PF14787:GAG-polyprotein viral zinc-finger|PF19317:Gag protein p24 C-terminal domain|PF00607:gag protein p24 N-terminal domain|PF02337:Retroviral GAG p10 protein|PF00665:Integrase core domain|PF06817:Reverse transcriptase thumb domain|PF00078:Reverse transcriptase (RNA-depend…	-
ENSG00000207501	0	0	4.89710834205594	84.1676900725767	79.6710988927816	62.5167789752362	RNVU1-14	1	148241465	148241628	+	164	snRNA	- && - && -	-
ENSG00000111676	53.4888180298778	23.8767095674863	20.8286502225958	45.8824875128254	41.1414063243592	45.9008697196896	ATN1	12	7033626	7051484	+	4762	protein_coding	- && sp|P54259|ATN1_HUMAN Atrophin-1 OS=Homo sapiens OX=9606 GN=ATN1 PE=1 SV=3 && PF03154:Atrophin-1 family	-
ENSG00000133048	0	0.575223060144334	0.913178506859316	79.3142039891421	83.7039496406923	66.5696597618637	CHI3L1	1	203148059	203155877	-	3408	protein_coding	- && sp|P36222|CH3L1_HUMAN Chitinase-3-like protein 1 OS=Homo sapiens OX=9606 GN=CHI3L1 PE=1 SV=2 && -	-
ENSG00000118181	18.5149413731194	10.7839719264703	60.4927161142929	51.3369748929516	46.8907730491335	43.0527252724778	RPS25	11	118886422	118889401	-	1477	protein_coding	- && sp|Q56JX5|RS25_BOVIN 40S ribosomal protein S25 OS=Bos taurus OX=9913 GN=RPS25 PE=2 SV=1 && PF03297:S25 ribosomal protein	-
ENSG00000265195	20.5613296301484	64.4855325319701	101.71165155178	19.904111278879	12.9189825706883	11.4812449629773	MIR4312	15	69094189	69094264	-	76	miRNA	- && - && -	-
ENSG00000077942	1.75186216579739	0.961499532147087	0.619001082473999	71.9153168586515	80.098583209918	75.7053	FBLN1	22	45898118	45997015	+	7136	protein_coding	- && sp|P23142|FBLN1_HUMAN Fibulin-1 OS=Homo sapiens OX=9606 GN=FBLN1 PE=1 SV=4 && PF12662:Complement Clr-like EGF-like|PF07645:Calcium-binding EGF domain	-
ENSG00000199545	100.170580249441	29.3216267581266	49.7663403308078	20.2018223450161	4.51867108981341	27.0348973273525	RNA5SP195	5	138635541	138635657	+	117	rRNA	- && - && -	-
ENSG00000238975	38.6797290072098	53.3761437591356	45.7225065995916	23.4021110333354	32.9025725181887	36.7172487429868	snoU13	1	113195210	113195310	+	101	snoRNA	- && - && -	-
ENSG00000106366	1.46959	0.537716352774421	0.472056681875298	73.7091669483439	78.0360129738883	76.4528543898319	SERPINE1	7	100770370	100782547	+	3190	protein_coding	- && sp|P05121|PAI1_HUMAN Plasminogen activator inhibitor 1 OS=Homo sapiens OX=9606 GN=SERPINE1 PE=1 SV=1 && -	-
ENSG00000156976	44.9714129559449	35.7199170255354	53.9356637428703	33.2825	31.3656673754002	31.0338070069715	EIF4A2	3	186500994	186507689	+	6133	protein_coding	- && sp|Q3SZ65|IF4A2_BOVIN Eukaryotic initiation factor 4A-II OS=Bos taurus OX=9913 GN=EIF4A2 PE=2 SV=1 && -	-
ENSG00000131051	45.2495061227784	43.9169549157235	43.1571155871494	32.7507854437254	31.7702479860701	33.3883781611112	RBM39	20	34291531	34330234	-	9307	protein_coding	- && sp|Q14498|RBM39_HUMAN RNA-binding protein 39 OS=Homo sapiens OX=9606 GN=RBM39 PE=1 SV=2 && PF00076:RNA recognition motif. (a.k.a. RRM, RBD, or RNP domain)|PF15519:linker between RRM2 and RRM3 domains in RBM39 protein	-
ENSG00000207042	14.6043088961802	98.476	106.020107237127	6.18515607497875	0.705853828448824	4.07745148217885	RNU6-196P	16	21653615	21653721	+	107	snRNA	- && - && -	-
ENSG00000130741	33.0805263001177	28.5133034398273	69.105363830366	33.2212917226681	35.5661284613996	30.1895235856858	EIF2S3	X	24072833	24096088	+	3472	protein_coding	- && sp|P41091|IF2G_HUMAN Eukaryotic translation initiation factor 2 subunit 3 OS=Homo sapiens OX=9606 GN=EIF2S3 PE=1 SV=3 && PF09173:Initiation factor eIF2 gamma, C terminal|PF00009:Elongation factor Tu GTP binding domain|PF03144:Elongation factor Tu domain 2	-
ENSG00000153187	35.239000404755	35.5217173902555	35.2998931867958	39.3564423588644	40.6714605101416	43.374418308968	HNRNPU	1	245014468	245027844	-	8492	protein_coding	- && sp|Q00839|HNRPU_HUMAN Heterogeneous nuclear ribonucleoprotein U OS=Homo sapiens OX=9606 GN=HNRNPU PE=1 SV=6 && PF02037:SAP domain|PF13671:AAA domain|PF00622:SPRY domain	-
ENSG00000264584	10.5229700464059	7.42560677640867	2.36611126964656	83.7212492092242	61.0314017325448	63.900666410106	RN7SL600P	1	150541449	150541745	-	297	misc_RNA	- && - && -	-
ENSG00000147065	10.9954371217011	9.0727006567848	18.3491835523961	67.7920224995158	61.9495823114663	59.8259611465041	MSN	X	64808257	64961791	+	5969	protein_coding	- && sp|P26038|MOES_HUMAN Moesin OS=Homo sapiens OX=9606 GN=MSN PE=1 SV=3 && -	-
ENSG00000100097	14.9298826613816	2.45268	9.6828174952571	60.4775282875311	79.099945359665	61.1358012041339	LGALS1	22	38071615	38075813	+	1099	protein_coding	- && sp|P09382|LEG1_HUMAN Galectin-1 OS=Homo sapiens OX=9606 GN=LGALS1 PE=1 SV=2 && PF00337:Galactoside-binding lectin	-
ENSG00000085063	23.3988097612211	20.6270193902344	31.1816585903774	49.9314487211457	53.6264662061677	48.9300365818993	CD59	11	33719807	33757991	-	4942	protein_coding	- && sp|P13987|CD59_HUMAN CD59 glycoprotein OS=Homo sapiens OX=9606 GN=CD59 PE=1 SV=1 && -	-
ENSG00000229692	37.3842356911789	115.096905034334	53.5577291524132	6.71009812053117	6.20352076820932	8.69791285074038	SOS1-IT1	2	39219420	39220998	-	1254	sense_intronic	- && - && -	-
ENSG00000222937	0	56.0102911134826	60.234432607288	33.765903062384	30.2105438576097	46.7450687778362	SNORD63	5	137894659	137894728	-	70	snoRNA	- && - && -	-
ENSG00000177600	21.1818505755083	29.0795117545702	48.0643042799843	45.6038314301374	46.2043611939913	36.6548288677355	RPLP2	11	809647	812880	+	1955	protein_coding	- && sp|P05387|RLA2_HUMAN 60S acidic ribosomal protein P2 OS=Homo sapiens OX=9606 GN=RPLP2 PE=1 SV=1 && PF00428:60s Acidic ribosomal protein	-
ENSG00000137265	72.8605949932352	79.8536004409116	63.7952564180275	3.73497374667672	3.17574384396711	2.8294319351793	IRF4	6	391739	411447	+	5898	protein_coding	- && sp|Q15306|IRF4_HUMAN Interferon regulatory factor 4 OS=Homo sapiens OX=9606 GN=IRF4 PE=1 SV=1 && -	IRF
ENSG00000115310	9.64605587587208	10.9572978042128	23.0496611778867	61.065345917699	60.232328671243	61.1373701404792	RTN4	2	55199325	55339757	-	6642	protein_coding	- && sp|Q9NQC3|RTN4_HUMAN Reticulon-4 OS=Homo sapiens OX=9606 GN=RTN4 PE=1 SV=2 && PF02453:Reticulon	-
ENSG00000119681	2.18201865462799	0.68433626360458	4.72300062334267	67.5419612835837	74.8124692413739	75.9519500969202	LTBP2	14	74964873	75079306	-	9310	protein_coding	- && sp|Q14767|LTBP2_HUMAN Latent-transforming growth factor beta-binding protein 2 OS=Homo sapiens OX=9606 GN=LTBP2 PE=1 SV=3 && -	-
ENSG00000164949	1.1802575920629	0.740317291907813	0.454942844465922	71.3368459562693	80.2039740630649	71.8358257351238	GEM	8	95261481	95274578	-	2648	protein_coding	- && sp|P55040|GEM_HUMAN GTP-binding protein GEM OS=Homo sapiens OX=9606 GN=GEM PE=1 SV=1 && PF00071:Ras family	-
ENSG00000143248	12.3875068705415	3.12961201630495	12.9393794845368	69.9784957535984	71.2355931756981	55.9609565301312	RGS5	1	163080911	163291577	-	6812	protein_coding	- && sp|O15539|RGS5_HUMAN Regulator of G-protein signaling 5 OS=Homo sapiens OX=9606 GN=RGS5 PE=1 SV=1 && PF00615:Regulator of G protein signaling domain	-
ENSG00000147604	15.0721699803499	15.1095622556824	58.5468448754958	45.3019081113928	50.2641842343282	41.0663131495263	RPL7	8	74202506	74208024	-	2903	protein_coding	- && sp|P18124|RL7_HUMAN 60S ribosomal protein L7 OS=Homo sapiens OX=9606 GN=RPL7 PE=1 SV=1 && PF08079:Ribosomal L30 N-terminal domain|PF00327:Ribosomal protein L30p/L7e	-
ENSG00000132475	12.3555691256483	8.26937070258357	18.6248191248489	64.1034715262592	63.570687127828	57.7188051717201	H3F3B	17	73772515	73781974	-	6134	protein_coding	- && - && -	-
ENSG00000157827	60.886011225707	46.8363398423641	57.0405323867144	19.0133267313084	21.2247723374524	19.5924389615955	FMNL2	2	153191751	153506348	+	6519	protein_coding	- && sp|Q96PY5|FMNL2_HUMAN Formin-like protein 2 OS=Homo sapiens OX=9606 GN=FMNL2 PE=1 SV=3 && PF06367:Diaphanous FH3 Domain|PF06371:Diaphanous GTPase-binding Domain|PF02181:Formin Homology 2 Domain	-
ENSG00000136238	26.345441626298	16.053	37.7190570276852	50.4905430377922	46.9068656234884	47.005263979768	RAC1	7	6414154	6443608	+	3114	protein_coding	- && sp|P62998|RAC1_BOVIN Ras-related C3 botulinum toxin substrate 1 OS=Bos taurus OX=9913 GN=RAC1 PE=1 SV=1 && -	-
ENSG00000199627	0	9.16056163070976	29.0851621623976	63.6187481997814	45.1746450207247	77.4715781613982	RNU6-1010P	7	130739645	130739751	-	107	snRNA	- && - && -	-
ENSG00000084234	15.3243225131734	7.07746911319446	24.9358467425389	60.3540569299915	57.1216288011628	59.5030480990305	APLP2	11	129939732	130014699	+	7444	protein_coding	- && sp|Q06481|APLP2_HUMAN Amyloid-like protein 2 OS=Homo sapiens OX=9606 GN=APLP2 PE=1 SV=2 && PF02177:Amyloid A4 N-terminal heparin-binding|PF12924:Copper-binding of amyloid precursor, CuBD|PF10515:Beta-amyloid precursor protein C-terminus|PF12925:E2 domain of amyloid precursor protein|PF00014:Kunitz/Bovine pancreatic trypsin inhibitor domain	-
ENSG00000138448	7.6125249148278	11.4897496156707	20.2101889944073	59.137827153761	65.6750953426297	60.0951097331432	ITGAV	2	187454792	187545628	+	8211	protein_coding	- && sp|P06756|ITAV_HUMAN Integrin alpha-V OS=Homo sapiens OX=9606 GN=ITGAV PE=1 SV=2 && PF08441:Integrin alpha|PF01839:FG-GAP repeat	-
ENSG00000163660	29.001155963614	23.5528439475801	23.1166627602721	46.7577878172612	48.2281966612201	53.2301504928046	CCNL1	3	156864297	156878549	-	8729	protein_coding	- && sp|Q9UK58|CCNL1_HUMAN Cyclin-L1 OS=Homo sapiens OX=9606 GN=CCNL1 PE=1 SV=1 && -	-
ENSG00000175061	33.672664326468	40.8082428270951	85.9957759135708	20.1463600394559	21.4584070496988	21.5009906669004	FAM211A-AS1	17	16342136	16381992	+	3759	processed_transcript	- && - && -	-
ENSG00000163359	1.83149226424273	0.624350345550057	0.460414028286445	69.5160519162244	78.3551343249434	72.6830556266874	COL6A3	2	238232646	238323018	-	19624	protein_coding	- && sp|P12111|CO6A3_HUMAN Collagen alpha-3(VI) chain OS=Homo sapiens OX=9606 GN=COL6A3 PE=1 SV=5 && PF00092:von Willebrand factor type A domain|PF01391:Collagen triple helix repeat (20 copies)|PF00014:Kunitz/Bovine pancreatic trypsin inhibitor domain	-
ENSG00000112335	18.2395291073086	11.5737877606239	45.8352857607033	51.8403766886113	52.0730058349135	43.8182150324269	SNX3	6	108532426	108582464	-	1842	protein_coding	- && sp|Q1RMH8|SNX3_BOVIN Sorting nexin-3 OS=Bos taurus OX=9913 GN=SNX3 PE=2 SV=3 && PF00787:PX domain	-
ENSG00000212027	75.9626900224926	6.80680621170795	66.9271473414312	27.5754875009469	29.3713620837872	16.6637513698768	MIR374B	X	73438382	73438453	-	72	miRNA	- && - && -	-
ENSG00000064225	72.8148359103282	69.2111898778244	71.1100940502706	3.80403399004339	3.14693165183434	3.17432321376209	ST3GAL6	3	98451080	98540045	+	6288	protein_coding	- && sp|Q9Y274|SIA10_HUMAN Type 2 lactosamine alpha-2,3-sialyltransferase OS=Homo sapiens OX=9606 GN=ST3GAL6 PE=1 SV=1 && -	-
ENSG00000163513	5.81347117519076	4.94882594473665	8.8567494090223	71.0289889419435	69.7783926473064	62.7209380178804	TGFBR2	3	30647994	30735634	+	4704	protein_coding	- && sp|P37173|TGFR2_HUMAN TGF-beta receptor type-2 OS=Homo sapiens OX=9606 GN=TGFBR2 PE=1 SV=2 && PF07714:Protein tyrosine kinase|PF08917:Transforming growth factor beta receptor 2 ectodomain	-
ENSG00000265237	19.0568420962351	119.53415786414	84.4751189004649	0	0	0	MIR3142	5	159901409	159901490	+	82	miRNA	- && - && -	-
ENSG00000202566	27.5763715039637	51.8918873551383	47.2426922410102	25.5826371437356	26.6563622273026	43.6287308593137	MIR421	X	73438212	73438296	-	85	miRNA	- && - && -	-
ENSG00000114770	67.1311866973658	45.941926026404	36.3007091012369	23.6919118454325	22.9265839562709	26.0929631067961	ABCC5	3	183637722	183735803	-	11441	protein_coding	- && sp|O15440|MRP5_HUMAN Multidrug resistance-associated protein 5 OS=Homo sapiens OX=9606 GN=ABCC5 PE=1 SV=2 && PF00005:ABC transporter|PF00664:ABC transporter transmembrane region	-
ENSG00000197047	208.824074501987	0	0.602947273346227	3.69092754195429	3.40208827225334	5.24068839150916	Z73979.1	22	33210035	33210372	-	333	pseudogene	- && - && -	-
ENSG00000113369	27.7123717147318	35.3611789255165	14.5682521776848	46.4866287641188	49.7028961824375	47.7714	ARRDC3	5	90664541	90679176	-	4934	protein_coding	- && sp|Q96B67|ARRD3_HUMAN Arrestin domain-containing protein 3 OS=Homo sapiens OX=9606 GN=ARRDC3 PE=1 SV=1 && -	-
ENSG00000238829	49.6082873616278	58.344053243211	43.0245947194915	10.5049476194084	32.3684398474389	27.700781497977	RNU7-45P	2	202006627	202006689	+	63	snRNA	- && - && -	-
ENSG00000198961	17.2066278214761	15.8608230532482	27.933304793307	51.545054165473	57.2160625721485	51.5908489192383	PJA2	5	108670410	108745695	-	5222	protein_coding	- && sp|O43164|PJA2_HUMAN E3 ubiquitin-protein ligase Praja-2 OS=Homo sapiens OX=9606 GN=PJA2 PE=1 SV=4 && PF13639:Ring finger domain	-
novel.883	30.0511740748322	128.603033488696	43.2203228178845	5.86504519694015	6.55936125940656	6.90156722650435	-	17	41400225	41401051	+	806	-	- && - && -	-
ENSG00000110700	10.0078932875013	14.9089607235396	58.369902290228	46.4072640259041	53.7943924820428	37.6212981106159	RPS13	11	17095936	17099334	-	2186	protein_coding	- && sp|Q56JX8|RS13_BOVIN 40S ribosomal protein S13 OS=Bos taurus OX=9913 GN=RPS13 PE=2 SV=3 && -	-
ENSG00000102910	66.2290814400039	76.5873368996751	39.7247605491471	12.3913437571509	12.5687634759614	13.4847262448065	LONP2	16	48278207	48397033	+	9957	protein_coding	- && sp|Q86WA8|LONP2_HUMAN Lon protease homolog 2, peroxisomal OS=Homo sapiens OX=9606 GN=LONP2 PE=1 SV=1 && PF05362:Lon protease (S16) C-terminal proteolytic domain|PF00004:ATPase family associated with various cellular activities (AAA)|PF02190:ATP-dependent protease La (LON) substrate-binding domain	-
ENSG00000070831	18.6888857791032	15.1829049217924	22.4794208145354	54.9557101253948	60.747570537888	48.8151433894195	CDC42	1	22379120	22419437	+	3470	protein_coding	- && sp|Q2KJ93|CDC42_BOVIN Cell division control protein 42 homolog OS=Bos taurus OX=9913 GN=CDC42 PE=1 SV=1 && PF00071:Ras family	-
ENSG00000153179	56.0955249396868	37.6992344033056	72.2379655110346	19.2151228115332	19.875357801059	15.3377657069517	RASSF3	12	65004293	65091347	+	3705	protein_coding	- && sp|Q86WH2|RASF3_HUMAN Ras association domain-containing protein 3 OS=Homo sapiens OX=9606 GN=RASSF3 PE=1 SV=1 && PF16517:Novel Ras effector 1 C-terminal SARAH (Sav/Rassf/Hpo) domain|PF00788:Ras association (RalGDS/AF-6) domain	-
ENSG00000200502	85.0954038158616	58.2285204645116	44.7285390648178	19.6577732680018	2.99114295619898	9.71927172608474	Y_RNA	9	37160134	37160234	+	101	misc_RNA	- && - && -	-
ENSG00000168385	22.027209189034	14.4808390212751	22.5600183570262	55.4478415753076	57.1412495978508	48.1347071286004	SEPT2	2	242254515	242293442	+	7378	protein_coding	- && sp|Q15019|SEPT2_HUMAN Septin-2 OS=Homo sapiens OX=9606 GN=SEPTIN2 PE=1 SV=1 && -	-
ENSG00000085449	53.9678989095881	53.2204384152539	53.4349	18.2541557164665	20.3740433557484	20.446024160864	WDFY1	2	224720433	224810104	-	5516	protein_coding	- && sp|Q8IWB7|WDFY1_HUMAN WD repeat and FYVE domain-containing protein 1 OS=Homo sapiens OX=9606 GN=WDFY1 PE=1 SV=1 && PF01363:FYVE zinc finger	-
ENSG00000133872	16.9911288680048	11.3955363945756	28.1792622713921	56.0814483649713	57.6112746699147	49.3724262735459	TMEM66	8	29920528	29940723	-	2989	protein_coding	- && sp|Q96BY9|SARAF_HUMAN Store-operated calcium entry-associated regulatory factor OS=Homo sapiens OX=9606 GN=SARAF PE=1 SV=1 && PF06682:SOCE-associated regulatory factor of calcium homoeostasis	-
ENSG00000182326	1.71210320288604	1.57252245554561	1.99555823580257	69.8466387341473	73.3039530681787	70.6944	C1S	12	7096351	7178336	+	6389	protein_coding	- && sp|P09871|C1S_HUMAN Complement C1s subcomponent OS=Homo sapiens OX=9606 GN=C1S PE=1 SV=1 && PF00084:Sushi repeat (SCR repeat)|PF00089:Trypsin|PF00431:CUB domain|PF14670:Coagulation Factor Xa inhibitory site	-
ENSG00000136240	8.81199841292073	5.8344053243211	15.3982760048706	62.2951292287772	69.2230318842597	56.0667462358725	KDELR2	7	6485584	6523873	-	3990	protein_coding	- && sp|P33947|ERD22_HUMAN ER lumen protein-retaining receptor 2 OS=Homo sapiens OX=9606 GN=KDELR2 PE=1 SV=1 && PF00810:ER lumen protein retaining receptor	-
ENSG00000167526	31.9690050502719	30.3941588743068	31.0265712649481	39.2435215107954	48.0251247247513	36.8531418028043	RPL13	16	89627065	89630950	+	3886	protein_coding	- && sp|P26373|RL13_HUMAN 60S ribosomal protein L13 OS=Homo sapiens OX=9606 GN=RPL13 PE=1 SV=4 && PF01294:Ribosomal protein L13e	-
ENSG00000147526	65.1883347842661	32.8242560787287	25.6450561012074	31.1474321277818	30.1829904232086	31.9715657974509	TACC1	8	38585704	38710546	+	12609	protein_coding	- && sp|O75410|TACC1_HUMAN Transforming acidic coiled-coil-containing protein 1 OS=Homo sapiens OX=9606 GN=TACC1 PE=1 SV=2 && PF05010:Transforming acidic coiled-coil-containing protein (TACC), C-terminal	-
ENSG00000229807	4.39059851015561	210.902731182729	0.418063812353027	0.417436080205279	0.189469569123537	0.339293225788652	XIST	X	73040486	73072588	-	19931	lincRNA	- && - && -	-
ENSG00000086062	4.9363429082449	4.45096587821851	7.25429494381949	68.1504588008172	71.6643009771333	60.1456294620253	B4GALT1	9	33104080	33167354	-	5065	protein_coding	- && sp|P15291|B4GT1_HUMAN Beta-1,4-galactosyltransferase 1 OS=Homo sapiens OX=9606 GN=B4GALT1 PE=1 SV=5 && PF02709:N-terminal domain of galactosyltransferase|PF13733:N-terminal region of glycosyl transferase group 7	-
ENSG00000100146	70.9726111168949	81.901840779149	41.3739656139009	7.26285462096561	6.59583302551586	7.82024421063171	SOX10	22	38366693	38383429	-	3710	protein_coding	- && sp|P56693|SOX10_HUMAN Transcription factor SOX-10 OS=Homo sapiens OX=9606 GN=SOX10 PE=1 SV=1 && -	HMG
ENSG00000237296	66.2012949176194	48.4108249902227	32.6276967240727	27.0913146738957	20.1625152555222	21.2694706928389	SMG1P1	16	22448329	22503541	+	7046	pseudogene	- && sp|Q96Q15|SMG1_HUMAN Serine/threonine-protein kinase SMG1 OS=Homo sapiens OX=9606 GN=SMG1 PE=1 SV=3 && PF15785:Serine/threonine-protein kinase smg-1	-
ENSG00000204628	30.5968688511793	31.8446319975498	58.6682549290944	32.022424410655	32.807992322866	29.5370572492196	GNB2L1	5	180663909	180675096	-	6333	protein_coding	- && sp|Q4R7Y4|GBLP_MACFA Guanine nucleotide-binding protein subunit beta-2-like 1 OS=Macaca fascicularis OX=9541 GN=GNB2L1 PE=2 SV=3 && PF00400:WD domain, G-beta repeat	-
ENSG00000135903	54.9781462245366	81.4524792525553	73.3266134049438	1.81620182239285	2.00512459231923	1.69505105863943	PAX3	2	223064607	223163715	-	4633	protein_coding	- && sp|P23760|PAX3_HUMAN Paired box protein Pax-3 OS=Homo sapiens OX=9606 GN=PAX3 PE=1 SV=2 && PF00046:Homeodomain|PF00292:'Paired box' domain|PF12360:Paired box protein 7	PAX
ENSG00000115648	99.6160026425235	56.3205690436927	54.657764128386	1.63571848745113	1.31673584154474	1.65480280741342	MLPH	2	238394071	238463961	+	7514	protein_coding	- && sp|Q9BV36|MELPH_HUMAN Melanophilin OS=Homo sapiens OX=9606 GN=MLPH PE=1 SV=1 && -	-
ENSG00000265135	10.1471496876057	6.36480580835029	31.2906143414483	54.0254448998144	59.8325706270841	52.4111377206042	MIR5687	5	54804678	54804754	-	77	miRNA	- && - && -	-
ENSG00000138069	27.8483644082843	14.0072811081549	27.8150484579721	46.6046667419213	50.9688647631327	46.5774110552526	RAB1A	2	65297835	65357240	-	2974	protein_coding	- && sp|P62822|RAB1A_CANLF Ras-related protein Rab-1A OS=Canis lupus familiaris OX=9615 GN=RAB1A PE=1 SV=3 && PF00071:Ras family	-
novel.1404	163.97075512892	27.3649099282317	13.1992856956552	3.70528493781913	2.00512459231923	3.21745802797299	-	21	44259798	44262229	-	2373	-	- && - && -	-
ENSG00000113657	3.59909371247991	0.581485957784096	2.08797004896843	67.0284283404209	72.5112090496368	67.3553550117267	DPYSL3	5	146770374	146889619	-	7164	protein_coding	- && sp|Q14195|DPYL3_HUMAN Dihydropyrimidinase-related protein 3 OS=Homo sapiens OX=9606 GN=DPYSL3 PE=1 SV=1 && -	-
ENSG00000117289	29.3052817232782	18.1114358330277	27.5202362620171	47.8719675849707	47.990273750643	42.0224331291101	TXNIP	1	145438469	145442635	+	3626	protein_coding	- && sp|Q9H3M7|TXNIP_HUMAN Thioredoxin-interacting protein OS=Homo sapiens OX=9606 GN=TXNIP PE=1 SV=1 && PF00339:Arrestin (or S-antigen), N-terminal domain|PF02752:Arrestin (or S-antigen), C-terminal domain	-
ENSG00000230715	95.6537977218296	43.0685193031703	31.6382878341311	12.1475394289886	11.0771994144569	19.0379916477005	RP11-274B21.4	7	128292895	128293719	+	825	pseudogene	- && sp|Q6ZRM9|YG024_HUMAN Putative uncharacterized protein FLJ46235 OS=Homo sapiens OX=9606 PE=2 SV=1 && -	-
ENSG00000068650	57.7075372021959	87.8957092615354	39.8362785481982	8.4664423386786	8.37665014126131	8.64724886609386	ATP11A	13	113344643	113541482	+	12172	protein_coding	- && sp|P98196|AT11A_HUMAN Phospholipid-transporting ATPase IH OS=Homo sapiens OX=9606 GN=ATP11A PE=1 SV=3 && -	-
ENSG00000262223	88.6724008044661	76.4375203384792	41.7318107449974	1.22625847697374	1.37142546694726	1.20247799061014	RP11-1055B8.3	17	79349801	79359160	-	1542	lincRNA	- && - && -	-
ENSG00000134308	17.2797	14.5419273140653	33.5622498923764	48.195754890813	52.8099905067135	44.1031309921371	YWHAQ	2	9724101	9771143	-	2713	protein_coding	- && sp|Q3SZI4|1433T_BOVIN 14-3-3 protein theta OS=Bos taurus OX=9913 GN=YWHAQ PE=1 SV=1 && PF00244:14-3-3 protein	-
ENSG00000100650	40.1093699150738	40.5740033511776	33.7884020879038	31.9972429169099	29.8327005799431	33.920788506448	SRSF5	14	70193617	70238722	+	5357	protein_coding	- && sp|Q13243|SRSF5_HUMAN Serine/arginine-rich splicing factor 5 OS=Homo sapiens OX=9606 GN=SRSF5 PE=1 SV=1 && PF00076:RNA recognition motif. (a.k.a. RRM, RBD, or RNP domain)	-
ENSG00000059804	2.79091923539601	0.63658392238087	0.977990462855789	71.012013181758	67.5433006850601	67.2423652674193	SLC2A3	12	8071826	8088871	-	6159	protein_coding	- && sp|P11169|GTR3_HUMAN Solute carrier family 2, facilitated glucose transporter member 3 OS=Homo sapiens OX=9606 GN=SLC2A3 PE=1 SV=1 && -	-
ENSG00000178209	47.4732471460641	33.9614945896367	14.9123219966821	36.8214340018532	38.0944552882164	38.8381754838283	PLEC	8	144989321	145050902	-	16985	protein_coding	- && sp|Q15149|PLEC_HUMAN Plectin OS=Homo sapiens OX=9606 GN=PLEC PE=1 SV=3 && PF17902:SH3 domain|PF00681:Plectin repeat|PF18373:Spectrin like domain|PF00307:Calponin homology (CH) domain	-
ENSG00000115993	51.6429129723121	65.7540168717036	50.6381635546457	13.3569821146315	15.7118694190333	12.7382107545133	TRAK2	2	202241930	202316302	-	7595	protein_coding	- && sp|O60296|TRAK2_HUMAN Trafficking kinesin-binding protein 2 OS=Homo sapiens OX=9606 GN=TRAK2 PE=1 SV=2 && PF12448:Kinesin associated protein|PF04849:HAP1 N-terminal conserved region	-
ENSG00000100644	6.67544527021516	6.85174434980466	9.43477844075321	62.3259562157325	63.8821014775474	60.6566432917838	HIF1A	14	62162231	62214976	+	5150	protein_coding	- && sp|Q16665|HIF1A_HUMAN Hypoxia-inducible factor 1-alpha OS=Homo sapiens OX=9606 GN=HIF1A PE=1 SV=1 && PF08778:HIF-1 alpha C terminal transactivation domain|PF08447:PAS fold|PF11413:Hypoxia-inducible factor-1	-
ENSG00000115904	53.8157068137958	66.5159647006772	37.4935184785472	15.936061714833	18.3928899368388	17.4048305994909	SOS1	2	39208537	39351486	-	9350	protein_coding	- && sp|Q07889|SOS1_HUMAN Son of sevenless homolog 1 OS=Homo sapiens OX=9606 GN=SOS1 PE=1 SV=1 && PF00618:RasGEF N-terminal motif|PF00621:RhoGEF domain|PF00617:RasGEF domain|PF00169:PH domain|PF00125:Core histone H2A/H2B/H3/H4	-
novel.1116	80.3192572292049	103.574002913005	23.2199341027182	0.869821164654478	0.913069585112518	0.572229020166638	-	2	145942699	145959091	+	13152	-	- && - && -	-
ENSG00000143772	44.7521605963747	64.0474415065255	57.0583418600874	14.5391102782545	14.6093484189194	14.2773099493419	ITPKB	1	226819391	226927024	-	7036	protein_coding	- && sp|P27987|IP3KB_HUMAN Inositol-trisphosphate 3-kinase B OS=Homo sapiens OX=9606 GN=ITPKB PE=1 SV=5 && -	-
ENSG00000008988	19.4599550986119	11.1194091237317	51.8222998605861	42.9014749247076	45.7126448340153	37.6969501539447	RPS20	8	56979854	56987069	-	2931	protein_coding	- && sp|Q3ZBH8|RS20_BOVIN 40S ribosomal protein S20 OS=Bos taurus OX=9913 GN=RPS20 PE=3 SV=1 && PF00338:Ribosomal protein S10p/S20e	-
ENSG00000116754	47.0991976829328	52.1483098517354	30.329200956955	25.9197221195641	25.9268263022426	26.3254640020514	SRSF11	1	70671365	70718735	+	8477	protein_coding	- && sp|Q05519|SRS11_HUMAN Serine/arginine-rich splicing factor 11 OS=Homo sapiens OX=9606 GN=SRSF11 PE=1 SV=1 && -	-
ENSG00000271430	35.287188238756	46.6572767583122	50.1051969126573	26.201716926007	21.2605636462649	28.1286082330064	RP3-368A4.5	X	73420064	73461983	-	3897	sense_intronic	- && sp|Q6WKZ4|RFIP1_HUMAN Rab11 family-interacting protein 1 OS=Homo sapiens OX=9606 GN=RAB11FIP1 PE=1 SV=3 && -	-
ENSG00000170525	14.1187301399645	14.125291386927	11.9547316854002	52.3633863537006	55.7644932246987	59.2661699014982	PFKFB3	10	6186881	6277495	+	5534	protein_coding	- && sp|Q16875|F263_HUMAN 6-phosphofructo-2-kinase/fructose-2,6-bisphosphatase 3 OS=Homo sapiens OX=9606 GN=PFKFB3 PE=1 SV=1 && PF00300:Histidine phosphatase superfamily (branch 1)|PF01591:6-phosphofructo-2-kinase	-
ENSG00000199366	73.7104269760036	48.5466556231246	35.0420441268814	16.9466607822531	15.6752821902692	17.4926515237815	Y_RNA	18	21161980	21162085	-	106	misc_RNA	- && - && -	-
ENSG00000204248	63.1788036558416	132.229785001683	9.41349194060485	1.06608073763729	0.582695949775854	0.776772656248909	COL11A2	6	33130458	33160276	-	6740	protein_coding	- && sp|P13942|COBA2_HUMAN Collagen alpha-2(XI) chain OS=Homo sapiens OX=9606 GN=COL11A2 PE=1 SV=5 && -	-
ENSG00000150347	33.1137141079362	56.6088822329891	41.8828	25.4079735047571	25.1353649133775	25.0101004926002	ARID5B	10	63661059	63856703	+	8164	protein_coding	- && sp|Q14865|ARI5B_HUMAN AT-rich interactive domain-containing protein 5B OS=Homo sapiens OX=9606 GN=ARID5B PE=1 SV=3 && PF01388:ARID/BRIGHT DNA binding domain	ARID
ENSG00000160888	19.3297916575093	10.6090456190292	11.5357827204713	55.2433036430801	55.046718503571	55.3525320716717	IER2	19	13261229	13265722	+	3072	protein_coding	- && sp|Q9BTL4|IER2_HUMAN Immediate early response gene 2 protein OS=Homo sapiens OX=9606 GN=IER2 PE=1 SV=1 && PF05760:Immediate early response protein (IER)	-
ENSG00000139644	10.7342968652625	15.8425746643922	28.2495951644007	51.9100959379621	53.6753520857886	46.259006697446	TMBIM6	12	50101508	50158717	+	6187	protein_coding	- && sp|P55061|BI1_HUMAN Bax inhibitor 1 OS=Homo sapiens OX=9606 GN=TMBIM6 PE=1 SV=2 && PF01027:Inhibitor of apoptosis-promoting Bax1	-
ENSG00000265520	58.5997894459229	42.8828791337601	40.1562884048587	22.4543255364854	17.9375104154557	24.541161108364	MIR548V	8	17539087	17539166	-	80	miRNA	- && - && -	-
ENSG00000116132	0.758021368853396	0.416035693754645	1.2417964520057	71.9460243519387	70.2781660864173	61.7183052963734	PRRX1	1	170631869	170708560	+	8246	protein_coding	- && sp|P54821|PRRX1_HUMAN Paired mesoderm homeobox protein 1 OS=Homo sapiens OX=9606 GN=PRRX1 PE=1 SV=2 && PF03826:OAR domain|PF00046:Homeodomain	Homeobox
ENSG00000117479	46.3988163051346	68.8208715210439	34.9220786522777	17.0751899877444	20.141734157314	18.8372482734983	SLC19A2	1	169433147	169455241	-	3671	protein_coding	- && sp|O60779|S19A2_HUMAN Thiamine transporter 1 OS=Homo sapiens OX=9606 GN=SLC19A2 PE=1 SV=2 && PF01770:Reduced folate carrier	-
ENSG00000165119	20.473528921324	20.8802	24.3182491892778	46.3730636079589	48.3181058592204	45.7923839522009	HNRNPK	9	86582998	86595569	-	5152	protein_coding	- && sp|Q4R4M6|HNRPK_MACFA Heterogeneous nuclear ribonucleoprotein K OS=Macaca fascicularis OX=9541 GN=HNRNPK PE=2 SV=1 && PF08067:ROKNT (NUC014) domain|PF00013:KH domain	-
ENSG00000084207	15.0177815376564	64.5391308966719	25.2932465926707	32.3170388582526	34.6832737274376	33.9964136566081	GSTP1	11	67351066	67354131	+	1925	protein_coding	- && sp|P09211|GSTP1_HUMAN Glutathione S-transferase P OS=Homo sapiens OX=9606 GN=GSTP1 PE=1 SV=2 && -	-
ENSG00000197714	28.5336112185568	32.0201485930501	26.2075634026004	36.0375150287492	43.268738991498	39.3654383288387	ZNF460	19	57791419	57804937	+	3505	protein_coding	- && sp|Q14592|ZN460_HUMAN Zinc finger protein 460 OS=Homo sapiens OX=9606 GN=ZNF460 PE=1 SV=2 && PF00096:Zinc finger, C2H2 type|PF01352:KRAB box	zf-C2H2
ENSG00000268659	26.2947773154782	88.7502809911152	71.2709766159952	5.9090330359172	6.29386330366868	6.81698919676777	RP11-310J24.3	10	77402234	77402857	+	624	sense_intronic	- && - && -	-
ENSG00000186468	21.0015103310792	12.4154590940477	58.5532939871037	38.5014826165185	40.4040872596124	34.4287142306787	RPS23	5	81569177	81574396	-	4204	protein_coding	- && sp|Q3T199|RS23_BOVIN 40S ribosomal protein S23 OS=Bos taurus OX=9913 GN=RPS23 PE=2 SV=1 && PF00164:Ribosomal protein S12/S23	-
ENSG00000135535	15.5275939776063	16.9033073609867	32.8467336030526	45.502277433261	50.9889939532237	43.1009639537575	CD164	6	109687717	109703762	-	6944	protein_coding	- && sp|Q6B4Z3|UTY_PANTR Histone demethylase UTY OS=Pan troglodytes OX=9598 GN=UTY PE=2 SV=1 && -	-
ENSG00000105887	17.178922822116	9.93162612293706	32.151624292367	48.5370321530385	49.6573310295279	47.1248079679077	MTPN	7	135611509	135662101	-	3775	protein_coding	- && sp|Q3T0F7|MTPN_BOVIN Myotrophin OS=Bos taurus OX=9913 GN=MTPN PE=1 SV=3 && PF12796:Ankyrin repeats (3 copies)	-
ENSG00000168264	22.1630589493471	24.7949875721995	34.5757203824646	41.4883166247463	41.935995204546	39.2972586380991	IRF2BP2	1	234740015	234745271	-	4724	protein_coding	- && sp|Q7Z5L9|I2BP2_HUMAN Interferon regulatory factor 2-binding protein 2 OS=Homo sapiens OX=9606 GN=IRF2BP2 PE=1 SV=2 && PF11261:Interferon regulatory factor 2-binding protein zinc finger	-
ENSG00000141522	30.9517776382185	25.2388777343522	22.893095869804	40.6772704752908	45.5551690446732	38.8871309329915	ARHGDIA	17	79825597	79829282	-	2903	protein_coding	- && sp|P52565|GDIR1_HUMAN Rho GDP-dissociation inhibitor 1 OS=Homo sapiens OX=9606 GN=ARHGDIA PE=1 SV=3 && PF02115:RHO protein GDP dissociation inhibitor	-
ENSG00000148730	18.5185132234601	18.3015575034926	39.6195431967463	44.8555617862211	42.5037415993103	40.3852831125038	EIF4EBP2	10	72164135	72188374	+	7257	protein_coding	- && sp|Q13542|4EBP2_HUMAN Eukaryotic translation initiation factor 4E-binding protein 2 OS=Homo sapiens OX=9606 GN=EIF4EBP2 PE=1 SV=1 && -	-
ENSG00000160014	26.4207758978072	13.0975796645245	23.6261773202843	50.2759287484638	46.7328361146144	43.9023771123173	CALM3	19	47104331	47114050	+	3667	protein_coding	- && sp|P04464|CALM_WHEAT Calmodulin OS=Triticum aestivum OX=4565 PE=1 SV=3 && -	-
ENSG00000201036	35.115978694186	0	0	48.8657113981467	72.1319165139557	47.7955197616077	SNORD113	14	101445339	101445427	+	89	snoRNA	- && - && -	-
ENSG00000143162	11.0455952328624	6.83719373943879	27.4132400382871	53.4275070330847	55.2960847393748	49.7072128930983	CREG1	1	167498914	167523004	-	2688	protein_coding	- && sp|O75629|CREG1_HUMAN Protein CREG1 OS=Homo sapiens OX=9606 GN=CREG1 PE=1 SV=1 && PF13883:Pyridoxamine 5'-phosphate oxidase	-
ENSG00000008441	21.9447005859057	13.9592452364509	15.0060392246021	49.9276723415612	52.6599213385976	50.1744250877303	NFIX	19	13106422	13209610	+	6302	protein_coding	- && sp|Q14938|NFIX_HUMAN Nuclear factor 1 X-type OS=Homo sapiens OX=9606 GN=NFIX PE=1 SV=2 && PF00859:CTF/NF-I family transcription modulation region|PF03165:MH1 domain|PF10524:Nuclear factor I protein pre-N-terminus	CTF/NFI
ENSG00000114120	32.8482223498654	59.9004846993253	62.9386403484972	16.9850285379577	15.917084137786	14.9975239626366	SLC25A36	3	140660672	140698775	+	9229	protein_coding	- && sp|Q96CQ1|S2536_HUMAN Solute carrier family 25 member 36 OS=Homo sapiens OX=9606 GN=SLC25A36 PE=1 SV=1 && PF00153:Mitochondrial carrier protein	-
ENSG00000122026	10.4223725115025	7.08222611622793	39.2813848335656	52.590131279199	52.3546441463022	41.3687276822973	RPL21	13	27825446	27830828	+	2249	protein_coding	- && sp|P46778|RL21_HUMAN 60S ribosomal protein L21 OS=Homo sapiens OX=9606 GN=RPL21 PE=1 SV=2 && PF01157:Ribosomal protein L21e	-
ENSG00000167470	23.9874555240263	12.8655451779023	9.89390198184227	49.6805731909639	51.6334823550804	54.8392278876802	MIDN	19	1248552	1259142	+	4495	protein_coding	- && sp|Q504T8|MIDN_HUMAN Midnolin OS=Homo sapiens OX=9606 GN=MIDN PE=1 SV=2 && -	-
ENSG00000119138	15.5211271306462	8.9322101185074	7.62853309137624	59.6624296039223	57.959379946687	53.1580534626258	KLF9	9	72999503	73029540	-	5185	protein_coding	- && sp|Q13886|KLF9_HUMAN Krueppel-like factor 9 OS=Homo sapiens OX=9606 GN=KLF9 PE=1 SV=1 && -	zf-C2H2
ENSG00000199390	30.4414490628171	0	0	51.5697428589137	42.1770579830265	77.9084479630603	SNORD114-7	14	101429391	101429467	+	77	snoRNA	- && - && -	-
ENSG00000115468	57.3453597024322	67.2027145383958	64.2737447109222	5.01841862028092	3.48925842392117	4.53870316115076	EFHD1	2	233470767	233547491	+	3052	protein_coding	- && sp|Q9BUP0|EFHD1_HUMAN EF-hand domain-containing protein D1 OS=Homo sapiens OX=9606 GN=EFHD1 PE=1 SV=1 && PF13499:EF-hand domain pair	-
ENSG00000263526	0	143.440989436968	39.1768667364475	11.5298205578872	7.36842533112431	0	MIR378G	1	95211416	95211456	-	41	miRNA	- && - && -	-
ENSG00000145423	0.769026108214211	0	0.691668353430145	65.5111694060741	74.4484736057974	59.5815591213561	SFRP2	4	154701744	154710272	-	2032	protein_coding	- && sp|Q96HF1|SFRP2_HUMAN Secreted frizzled-related protein 2 OS=Homo sapiens OX=9606 GN=SFRP2 PE=1 SV=2 && PF01392:Fz domain|PF01759:UNC-6/NTR/C345C module	-
ENSG00000071575	46.3212517561494	78.8331418625357	32.7123208180382	15.9085388098625	13.6632254805013	13.2892657750416	TRIB2	2	12857015	12882860	+	4588	protein_coding	- && sp|Q92519|TRIB2_HUMAN Tribbles homolog 2 OS=Homo sapiens OX=9606 GN=TRIB2 PE=1 SV=1 && PF00069:Protein kinase domain	-
ENSG00000166482	0.726143611473641	0.227737010800638	4.89824614603876	60.9794635974206	69.1038114029199	64.7740683529309	MFAP4	17	19286755	19290553	-	2152	protein_coding	- && sp|P55083|MFAP4_HUMAN Microfibril-associated glycoprotein 4 OS=Homo sapiens OX=9606 GN=MFAP4 PE=1 SV=2 && PF00147:Fibrinogen beta and gamma chains, C-terminal globular domain	-
ENSG00000109846	37.341109512893	6.62283847625638	26.2392359138538	42.0059408433296	42.5426989557143	45.4046531602779	CRYAB	11	111779289	111794446	-	3034	protein_coding	- && sp|P02511|CRYAB_HUMAN Alpha-crystallin B chain OS=Homo sapiens OX=9606 GN=CRYAB PE=1 SV=2 && PF00011:Hsp20/alpha crystallin family|PF00525:Alpha crystallin A chain, N terminal	-
ENSG00000119938	69.0319759452763	18.1550790084065	19.927	32.6261031650325	28.9058888336479	31.4597029175717	PPP1R3C	10	93388199	93392811	-	2524	protein_coding	- && sp|Q9UQK1|PPR3C_HUMAN Protein phosphatase 1 regulatory subunit 3C OS=Homo sapiens OX=9606 GN=PPP1R3C PE=1 SV=2 && PF03370:Carbohydrate/starch-binding module (family 21)	-
ENSG00000122786	17.7825477204143	11.5489497537619	17.287828089705	51.5377173388436	50.6475356364106	51.2297081389324	CALD1	7	134429003	134655479	+	9930	protein_coding	- && sp|Q05682|CALD1_HUMAN Caldesmon OS=Homo sapiens OX=9606 GN=CALD1 PE=1 SV=3 && PF02029:Caldesmon	-
ENSG00000105193	18.0099237636336	12.897106506394	40.0328729967761	43.0045032010816	47.2366167885022	38.8015796923977	RPS16	19	39923847	39926588	-	2603	protein_coding	- && sp|Q3T0X6|RS16_BOVIN 40S ribosomal protein S16 OS=Bos taurus OX=9913 GN=RPS16 PE=2 SV=3 && -	-
ENSG00000216089	55.8093232818313	56.0102911134826	61.6685857646044	12.1557251024582	6.47368796948779	7.79084479630603	AC105316.1	4	160216866	160216935	+	70	miRNA	- && - && -	-
ENSG00000152291	14.6837586478409	17.0357710359999	30.0874267721864	47.8400391162798	47.3733941585168	40.4723213355087	TGOLN2	2	85545147	85555548	-	7077	protein_coding	- && sp|O43493|TGON2_HUMAN Trans-Golgi network integral membrane protein 2 OS=Homo sapiens OX=9606 GN=TGOLN2 PE=1 SV=4 && -	-
ENSG00000265527	10.7031578896663	46.9949360369974	67.3855524602081	25.9026105684042	23.7959763261994	22.4120192770447	MIR5690	6	35632494	35632566	-	73	miRNA	- && - && -	-
ENSG00000113296	0	0.2128512691609	0.196203363541655	59.0672331616375	68.2279383537764	69.2327797512346	THBS4	5	79287134	79379110	+	4605	protein_coding	- && sp|P35443|TSP4_HUMAN Thrombospondin-4 OS=Homo sapiens OX=9606 GN=THBS4 PE=1 SV=2 && PF07645:Calcium-binding EGF domain|PF11598:Cartilage oligomeric matrix protein|PF05735:Thrombospondin C-terminal region|PF02412:Thrombospondin type 3 repeat	-
ENSG00000124762	2.09401815998831	2.46276405649735	4.57391559720334	59.767345199468	68.3912060696138	59.1582204867914	CDKN1A	6	36644305	36655116	+	2985	protein_coding	- && sp|P38936|CDN1A_HUMAN Cyclin-dependent kinase inhibitor 1 OS=Homo sapiens OX=9606 GN=CDKN1A PE=1 SV=3 && PF02234:Cyclin-dependent kinase inhibitor	-
ENSG00000112245	21.7036257207122	16.8267631817377	18.7929489817424	47.1254560131533	50.4290910666621	41.4570799185077	PTP4A1	6	64231666	64293492	+	5796	protein_coding	- && sp|Q93096|TP4A1_HUMAN Protein tyrosine phosphatase type IVA 1 OS=Homo sapiens OX=9606 GN=PTP4A1 PE=1 SV=2 && PF00782:Dual specificity phosphatase, catalytic domain	-
ENSG00000252280	37.8063157715631	79.0467818133827	63.1490019269955	0	10.9635038192938	5.27766905556215	RNU7-16P	7	129045476	129045537	+	62	snRNA	- && - && -	-
ENSG00000117318	6.08716046924815	0.818180379370572	2.12289782886009	57.6632183182215	66.1118328993044	63.3672718657812	ID3	1	23884409	23886285	-	1797	protein_coding	- && sp|Q02535|ID3_HUMAN DNA-binding protein inhibitor ID-3 OS=Homo sapiens OX=9606 GN=ID3 PE=1 SV=2 && PF00010:Helix-loop-helix DNA-binding domain	bHLH
ENSG00000207770	0	20.6353704102304	16.9079109073089	50.7554837611414	59.626073403177	48.2212288445047	MIR568	3	114035322	114035416	-	95	miRNA	- && - && -	-
ENSG00000074800	10.6598909552967	16.7160577003035	11.8703530656101	49.1593329476204	54.4026405621811	52.8824750625461	ENO1	1	8921061	8939308	-	3958	protein_coding	- && sp|P06733|ENOA_HUMAN Alpha-enolase OS=Homo sapiens OX=9606 GN=ENO1 PE=1 SV=2 && PF03952:Enolase, N-terminal domain|PF00113:Enolase, C-terminal TIM barrel domain	-
novel.1683	21.9390394356674	99.9943172843101	72.6146669042548	0.372157434032574	0.0330328724825158	0.238523064967382	-	4	190586502	190597933	+	11432	-	- && sp|Q6UX73|CP089_HUMAN UPF0764 protein C16orf89 OS=Homo sapiens OX=9606 GN=C16orf89 PE=1 SV=2 && -	-
ENSG00000261827	24.5701423253345	73.4621349640934	78.9235228082914	4.75695741256227	9.97517957562583	3.20126955990772	RP11-340F14.5	12	121625359	121625835	+	477	sense_overlapping	- && - && -	-
ENSG00000240342	31.8910418753322	28.6894818203459	66.2082735783653	21.3258335130846	23.2825619955262	23.0796454868013	RPS2P5	12	118683877	118684807	+	931	pseudogene	- && sp|P15880|RS2_HUMAN 40S ribosomal protein S2 OS=Homo sapiens OX=9606 GN=RPS2 PE=1 SV=2 && PF03719:Ribosomal protein S5, C-terminal domain|PF00333:Ribosomal protein S5, N-terminal domain	-
ENSG00000118762	37.5175079755636	50.1410788603441	53.9203	18.2967221541387	17.7208082831559	16.7436562592128	PKD2	4	88928820	88998929	+	5498	protein_coding	- && sp|Q13563|PKD2_HUMAN Polycystin-2 OS=Homo sapiens OX=9606 GN=PKD2 PE=1 SV=3 && PF18109:Ferredoxin I 4Fe-4S cluster domain|PF08016:Polycystin cation channel	-
ENSG00000041982	1.52902255566661	0.056416489840333	0.0924514525264388	58.3461744778213	66.9973670331357	66.7840507196644	TNC	9	117782806	117880536	-	8687	protein_coding	- && sp|P24821|TENA_HUMAN Tenascin OS=Homo sapiens OX=9606 GN=TNC PE=1 SV=3 && PF00147:Fibrinogen beta and gamma chains, C-terminal globular domain|PF18720:Tenascin EGF domain|PF00041:Fibronectin type III domain	-
ENSG00000112851	41.6056975444819	32.8613627996707	45.5374511717196	24.2191690759519	24.5298023980885	24.8443756630832	ERBB2IP	5	65222303	65378377	+	10216	protein_coding	- && sp|Q96RT1|ERBIN_HUMAN Erbin OS=Homo sapiens OX=9606 GN=ERBIN PE=1 SV=2 && PF13855:Leucine rich repeat|PF00595:PDZ domain	-
ENSG00000256905	50.9563386486286	47.9435915781169	19.6416628067244	32.8850534172783	17.5133587580346	24.5016423304117	AC090571.1	8	41818758	41820184	-	138	pseudogene	- && - && -	-
ENSG00000255112	9.21018301704092	13.7205956251716	23.2732909222658	49.8417455812793	50.4498276600554	46.8215996697448	CHMP1B	18	11851395	11854448	+	3054	protein_coding	- && sp|Q7LBR1|CHM1B_HUMAN Charged multivesicular body protein 1b OS=Homo sapiens OX=9606 GN=CHMP1B PE=1 SV=1 && PF03357:Snf7	-
ENSG00000159140	30.7274791972256	30.6561592785537	32.984327218964	32.2670725695489	31.8026809533865	34.8613296136594	SON	21	34914924	34949812	+	13197	protein_coding	- && sp|P18583|SON_HUMAN Protein SON OS=Homo sapiens OX=9606 GN=SON PE=1 SV=4 && PF01585:G-patch domain|PF14709:double strand RNA binding domain from DEAD END PROTEIN 1|PF17069:Arginine/Serine-Rich protein 1	-
ENSG00000136295	55.9641215353459	32.1848986809098	18.6563927611087	28.8153335580834	28.1945359545647	29.3812345605837	TTYH3	7	2671585	2704436	+	6129	protein_coding	- && sp|Q9C0H2|TTYH3_HUMAN Protein tweety homolog 3 OS=Homo sapiens OX=9606 GN=TTYH3 PE=1 SV=3 && -	-
ENSG00000136942	23.414465272638	27.9367290773681	42.1183220402752	33.9990747708278	37.3449556806608	27.4278340581353	RPL35	9	127620159	127624260	-	1535	protein_coding	- && sp|P42766|RL35_HUMAN 60S ribosomal protein L35 OS=Homo sapiens OX=9606 GN=RPL35 PE=1 SV=2 && -	-
ENSG00000055917	32.2421316480921	33.9089716268286	44.0618358481426	27.6685431393078	28.8097049910713	25.097017095362	PUM2	2	20448452	20551995	-	6858	protein_coding	- && sp|Q8TB72|PUM2_HUMAN Pumilio homolog 2 OS=Homo sapiens OX=9606 GN=PUM2 PE=1 SV=2 && PF00806:Pumilio-family RNA binding repeat	-
ENSG00000164292	28.3943279552304	32.5968417021676	55.5996158939683	25.5065789192178	25.7198335570276	23.856761015565	RHOBTB3	5	95049226	95160087	+	8833	protein_coding	- && sp|O94955|RHBT3_HUMAN Rho-related BTB domain-containing protein 3 OS=Homo sapiens OX=9606 GN=RHOBTB3 PE=1 SV=2 && PF00651:BTB/POZ domain	ZBTB
ENSG00000124098	35.167518780332	40.349879483661	76.2262226080488	14.0085546951574	13.977760716898	11.5261813424801	FAM210B	20	54933971	54943719	+	3577	protein_coding	- && sp|Q96KR6|F210B_HUMAN Protein FAM210B, mitochondrial OS=Homo sapiens OX=9606 GN=FAM210B PE=1 SV=2 && PF06916:Protein of unknown function (DUF1279)	-
ENSG00000137409	32.4929521346555	19.9108880357829	16.956590113376	38.6525615861916	42.7161240724999	40.474510394117	MTCH1	6	36935917	36954074	-	3126	protein_coding	- && sp|Q9NZJ7|MTCH1_HUMAN Mitochondrial carrier homolog 1 OS=Homo sapiens OX=9606 GN=MTCH1 PE=1 SV=1 && PF00153:Mitochondrial carrier protein	-
ENSG00000252222	100.816842057502	31.6187127253531	11.3344362433069	12.1992940096355	15.8361721834244	19.3514532037279	RNU7-13P	1	184790562	184790623	-	62	snRNA	- && - && -	-
ENSG00000106799	6.39311944081761	7.16087152605161	7.80360367891029	57.7158153689353	57.5607089279997	54.424355597807	TGFBR1	9	101866320	101916474	+	6844	protein_coding	- && sp|P36897|TGFR1_HUMAN TGF-beta receptor type-1 OS=Homo sapiens OX=9606 GN=TGFBR1 PE=1 SV=1 && PF00069:Protein kinase domain|PF08515:Transforming growth factor beta type I GS-motif|PF01064:Activin types I and II receptor domain	-
novel.271	175.688173291382	4.88230122965011	6.09583125690455	1.52491175120444	1.07485331561704	1.75922301852072	-	10	134824219	134825368	+	1054	-	- && - && -	-
ENSG00000092068	33.1361986769271	34.6411679303346	28.9920022310407	32.4111754807495	33.0729700090459	28.5253482646304	SLC7A8	14	23594504	23652883	-	5942	protein_coding	- && sp|Q9UHI5|LAT2_HUMAN Large neutral amino acids transporter small subunit 2 OS=Homo sapiens OX=9606 GN=SLC7A8 PE=1 SV=1 && -	-
ENSG00000172380	35.725527858649	22.3569867021297	26.5002601825036	36.2047104554588	37.2036068779941	32.2782418190731	GNG12	1	68167149	68299150	-	4724	protein_coding	- && sp|Q9UBI6|GBG12_HUMAN Guanine nucleotide-binding protein G(I)/G(S)/G(O) subunit gamma-12 OS=Homo sapiens OX=9606 GN=GNG12 PE=1 SV=3 && -	-
ENSG00000196126	0	0.199385698634244	3.10402554797524	61.6193388025344	66.3083336500424	58.9289611281211	HLA-DRB1	6	32546546	32557625	-	1229	protein_coding	- && sp|P01911|DRB1_HUMAN HLA class II histocompatibility antigen, DRB1 beta chain OS=Homo sapiens OX=9606 GN=HLA-DRB1 PE=1 SV=2 && PF07654:Immunoglobulin C1-set domain|PF00969:Class II histocompatibility antigen, beta domain	-
ENSG00000179010	10.0057393153114	10.1525245191576	18.1497348722525	49.6759387426259	52.4844194136439	49.6677359782583	MRFAP1	4	6641818	6644472	+	2655	protein_coding	- && sp|Q9Y605|MOFA1_HUMAN MORF4 family-associated protein 1 OS=Homo sapiens OX=9606 GN=MRFAP1 PE=1 SV=1 && PF15155:MORF4 family-associated protein1	-
ENSG00000137513	78.0587109650733	58.0553861862512	41.3916705727215	4.34790886245731	3.44934848992689	4.18575676655325	NARS2	11	78147007	78285919	-	3153	protein_coding	- && sp|Q96I59|SYNM_HUMAN Probable asparagine--tRNA ligase, mitochondrial OS=Homo sapiens OX=9606 GN=NARS2 PE=1 SV=3 && PF00152:tRNA synthetases class II (D, K and N)|PF01336:OB-fold nucleic acid binding domain	-
ENSG00000220205	27.7338864778745	13.3470055705705	23.4695565646512	44.0320601256596	38.8956129990492	41.6528887028944	VAMP2	17	8062467	8066864	-	3268	protein_coding	- && sp|P63026|VAMP2_BOVIN Vesicle-associated membrane protein 2 OS=Bos taurus OX=9913 GN=VAMP2 PE=1 SV=2 && PF00957:Synaptobrevin	-
ENSG00000166913	20.4231280120219	12.8104194574339	26.1410739802603	45.8247939096073	39.8595674496717	43.8785343967208	YWHAB	20	43514317	43537173	+	4017	protein_coding	- && sp|P31946|1433B_HUMAN 14-3-3 protein beta/alpha OS=Homo sapiens OX=9606 GN=YWHAB PE=1 SV=3 && PF00244:14-3-3 protein	-
ENSG00000138760	9.89547895656745	8.36213449121694	21.5085133144758	50.8062506236821	53.1275131427357	45.1252308624037	SCARB2	4	77079890	77135046	-	5685	protein_coding	- && sp|Q14108|SCRB2_HUMAN Lysosome membrane protein 2 OS=Homo sapiens OX=9606 GN=SCARB2 PE=1 SV=2 && PF01130:CD36 family	-
ENSG00000153234	25.9983941075937	3.45916847058312	1.34124230240579	50.9544245254993	52.965548910934	53.6973225159061	NR4A2	2	157180944	157198860	-	3967	protein_coding	- && sp|P43354|NR4A2_HUMAN Nuclear receptor subfamily 4 group A member 2 OS=Homo sapiens OX=9606 GN=NR4A2 PE=1 SV=1 && PF00105:Zinc finger, C4 type (two domains)|PF00104:Ligand-binding domain of nuclear hormone receptor	NGFIB-like
ENSG00000169018	36.8522919490808	52.9975827280186	56.8336952750758	13.7151396981098	14.6781972567525	13.3151497271786	FEM1B	15	68570141	68588203	+	7569	protein_coding	- && sp|Q9UK73|FEM1B_HUMAN Protein fem-1 homolog B OS=Homo sapiens OX=9606 GN=FEM1B PE=1 SV=1 && PF00023:Ankyrin repeat|PF12796:Ankyrin repeats (3 copies)	-
ENSG00000145824	0	0.497300910444416	2.39389339805728	61.1589416198432	68.2074683746134	56.0577173522131	CXCL14	5	134906373	134914969	-	1971	protein_coding	- && sp|O95715|CXL14_HUMAN C-X-C motif chemokine 14 OS=Homo sapiens OX=9606 GN=CXCL14 PE=1 SV=2 && -	-
ENSG00000182158	7.29052152111315	13.3285754769083	25.3718469922597	48.9398111613789	48.5919478183105	44.7184562147552	CREB3L2	7	137559725	137686813	-	8788	protein_coding	- && sp|Q70SY1|CR3L2_HUMAN Cyclic AMP-responsive element-binding protein 3-like protein 2 OS=Homo sapiens OX=9606 GN=CREB3L2 PE=1 SV=3 && -	TF_bZIP
ENSG00000149212	4.44537136266081	11.6496814508575	10.426307283518	54.7391851072661	58.4036526504754	48.4985723221542	SESN3	11	94898704	94965705	-	10370	protein_coding	- && sp|P58005|SESN3_HUMAN Sestrin-3 OS=Homo sapiens OX=9606 GN=SESN3 PE=1 SV=2 && PF04636:PA26 p53-induced protein (sestrin)	-
ENSG00000138326	22.4152200066372	16.3698110042222	50.3393635894924	33.6911752441312	35.6273934222425	29.6818414862544	RPS24	10	79793518	79816570	+	4880	protein_coding	- && sp|P62847|RS24_HUMAN 40S ribosomal protein S24 OS=Homo sapiens OX=9606 GN=RPS24 PE=1 SV=1 && PF01282:Ribosomal protein S24e	-
ENSG00000161547	40.1412766064216	33.3007821295357	33.0753651594544	26.4799889445146	26.8860822862718	27.9458145129678	SRSF2	17	74730197	74733456	-	3017	protein_coding	- && sp|Q3MHR5|SRSF2_BOVIN Serine/arginine-rich splicing factor 2 OS=Bos taurus OX=9913 GN=SRSF2 PE=2 SV=3 && PF00076:RNA recognition motif. (a.k.a. RRM, RBD, or RNP domain)	-
ENSG00000197006	37.317278851135	50.0539728420861	70.6944750382622	9.66275992113596	10.4996133236469	9.58157628680024	METTL9	16	21608539	21668794	+	7035	protein_coding	- && sp|Q9H1A3|METL9_HUMAN Protein-L-histidine N-pros-methyltransferase OS=Homo sapiens OX=9606 GN=METTL9 PE=1 SV=1 && -	-
ENSG00000202222	76.0587237646196	45.5393406730196	44.4206730142242	5.85674070816572	3.34187432053204	12.5480863090947	Y_RNA	1	40347238	40347350	-	113	misc_RNA	- && - && -	-
ENSG00000211679	13.5295329168076	0	0	56.8904306141985	66.0446954462895	50.9946204849122	IGLC3	22	23248512	23248973	+	462	IG_C_gene	- && sp|P0DOY2|IGLC2_HUMAN Immunoglobulin lambda constant 2 OS=Homo sapiens OX=9606 GN=IGLC2 PE=1 SV=1 && PF07654:Immunoglobulin C1-set domain	-
ENSG00000130723	49.1946495633225	46.8840718748666	21.3962164688704	23.1419902774911	22.547932961325	24.2579008723183	PRRC2B	9	134269480	134375584	+	12293	protein_coding	- && sp|Q5JSZ5|PRC2B_HUMAN Protein PRRC2B OS=Homo sapiens OX=9606 GN=PRRC2B PE=1 SV=2 && PF07001:BAT2 N-terminus	-
ENSG00000221562	70.3901	22.0761282541879	69.6404100714892	5.96226756777231	3.40208827225334	15.7220651745275	RNU6ATAC10P	5	129310584	129310694	+	111	snRNA	- && - && -	-
ENSG00000072364	20.2646582368834	22.8190993051079	26.3484542622834	38.0789240519405	40.2468518241149	38.0404531259839	AFF4	5	132211071	132299326	-	11297	protein_coding	- && sp|Q9UHB7|AFF4_HUMAN AF4/FMR2 family member 4 OS=Homo sapiens OX=9606 GN=AFF4 PE=1 SV=1 && PF05110:AF-4 proto-oncoprotein	-
ENSG00000110756	46.210988304956	74.4479200169869	40.1562884048587	7.93143982906614	8.33434848056236	8.48807993371863	HPS5	11	18300223	18343745	-	6425	protein_coding	- && sp|Q9UPZ3|HPS5_HUMAN Hermansky-Pudlak syndrome 5 protein OS=Homo sapiens OX=9606 GN=HPS5 PE=1 SV=2 && -	-
ENSG00000167552	2.2839243669852	1.50422259457796	2.31828908505104	58.3406898044839	59.0125575353629	61.8211846946868	TUBA1A	12	49578579	49583107	-	3421	protein_coding	- && sp|P68362|TBA1A_CRIGR Tubulin alpha-1A chain OS=Cricetulus griseus OX=10029 GN=TUBA1A PE=2 SV=1 && PF00091:Tubulin/FtsZ family, GTPase domain|PF03953:Tubulin C-terminal domain	-
ENSG00000244754	28.7331912801666	42.2991555426571	50.5557774163634	19.5033638414282	19.9845122015577	24.1299986316794	N4BP2L2	13	33006554	33112970	-	10306	protein_coding	- && sp|Q92802|N42L2_HUMAN NEDD4-binding protein 2-like 2 OS=Homo sapiens OX=9606 GN=N4BP2L2 PE=1 SV=1 && -	-
ENSG00000100225	63.7128611442237	35.3637661685355	50.8490839621539	11.8804634639771	11.2717974266337	11.8119554684813	FBXO7	22	32870663	32894818	+	8523	protein_coding	- && sp|Q9Y3I1|FBX7_HUMAN F-box only protein 7 OS=Homo sapiens OX=9606 GN=FBXO7 PE=1 SV=1 && PF12937:F-box-like	-
ENSG00000136938	64.6181461998284	15.3649852649148	26.2643832269616	26.7279937538136	24.4950355602241	27.0616046816554	ANP32B	9	100745643	100778225	+	1850	protein_coding	- && sp|Q92688|AN32B_HUMAN Acidic leucine-rich nuclear phosphoprotein 32 family member B OS=Homo sapiens OX=9606 GN=ANP32B PE=1 SV=1 && PF14580:Leucine-rich repeat	-
ENSG00000265416	62.5064420756511	44.1081042518675	32.125030723887	14.1816792862013	17.3710627181256	14.179337529277	AC017028.7	2	240008039	240008138	-	100	miRNA	- && - && -	-
ENSG00000144655	3.40343104021124	0.152486013454565	1.09324058351747	56.8326164300785	61.9438344809109	60.949907143223	CSRNP1	3	39183346	39196053	-	3214	protein_coding	- && sp|Q96S65|CSRN1_HUMAN Cysteine/serine-rich nuclear protein 1 OS=Homo sapiens OX=9606 GN=CSRNP1 PE=1 SV=2 && PF16019:Cysteine/serine-rich nuclear protein N-terminus	-
ENSG00000269047	140.238812349217	12.5664114677685	23.1670894643416	0	0	8.39014054986803	AC009041.2	16	1031252	1031663	+	39	protein_coding	- && - && -	-
ENSG00000200823	0	0	0	71.5144511013569	35.8266064978063	76.9096217071236	SNORD114-2	14	101418193	101418270	+	78	snoRNA	- && - && -	-
ENSG00000099622	34.2469983796201	28.5233830108029	45.3579556619467	26.0443418337784	25.0146810896463	25.0596084725304	CIRBP	19	1259384	1274879	+	6890	protein_coding	- && sp|Q14011|CIRBP_HUMAN Cold-inducible RNA-binding protein OS=Homo sapiens OX=9606 GN=CIRBP PE=1 SV=1 && -	-
ENSG00000197956	5.63266084615805	4.29018064012901	7.44400814920141	57.7393464930818	60.2810800454364	48.6386211691114	S100A6	1	153507075	153508720	-	971	protein_coding	- && sp|P06703|S10A6_HUMAN Protein S100-A6 OS=Homo sapiens OX=9606 GN=S100A6 PE=1 SV=1 && -	-
ENSG00000134590	22.6108512331535	10.637002633087	22.1117826023539	45.7522557893525	39.4631300390802	43.4007672334411	FAM127A	X	134166333	134167576	+	1244	protein_coding	- && sp|O15255|CXX1_HUMAN CAAX box protein 1 OS=Homo sapiens OX=9606 GN=RTL8C PE=2 SV=1 && PF16297:Domain of unknown function (DUF4939)	-
ENSG00000136826	4.19476688131312	1.73103294448634	0.765908298199481	56.7160311285774	62.4015472164811	58.0031587151939	KLF4	9	110247133	110252763	-	3539	protein_coding	- && sp|O43474|KLF4_HUMAN Krueppel-like factor 4 OS=Homo sapiens OX=9606 GN=KLF4 PE=1 SV=3 && -	zf-C2H2
ENSG00000255302	10.540141994915	5.65160411311522	19.9208741434025	46.8608433622955	55.7409512429352	45.0906160969844	EID1	15	49170083	49172380	+	2298	protein_coding	- && sp|Q9Y6B2|EID1_HUMAN EP300-interacting inhibitor of differentiation 1 OS=Homo sapiens OX=9606 GN=EID1 PE=1 SV=1 && -	-
ENSG00000113721	3.94113758358456	1.44204721761278	2.12400152344601	56.313407730271	63.1767363142531	56.7136822961025	PDGFRB	5	149493400	149535435	-	7137	protein_coding	- && sp|P09619|PGFRB_HUMAN Platelet-derived growth factor receptor beta OS=Homo sapiens OX=9606 GN=PDGFRB PE=1 SV=1 && PF07714:Protein tyrosine kinase|PF00047:Immunoglobulin domain|PF13927:Immunoglobulin domain	-
ENSG00000136888	23.3501076719386	17.8385266237864	39.3870108492101	35.4994781621386	40.2807251434796	27.3306417452023	ATP6V1G1	9	117350026	117360653	+	1305	protein_coding	- && sp|O75348|VATG1_HUMAN V-type proton ATPase subunit G 1 OS=Homo sapiens OX=9606 GN=ATP6V1G1 PE=1 SV=3 && PF03179:Vacuolar (H+)-ATPase G subunit	-
ENSG00000162407	0.886867793354867	1.39072090591082	4.44408413107119	62.4573389676061	60.223913337034	53.9787930041453	PPAP2B	1	56960419	57110974	-	5286	protein_coding	- && sp|O14495|PLPP3_HUMAN Phospholipid phosphatase 3 OS=Homo sapiens OX=9606 GN=PLPP3 PE=1 SV=1 && PF01569:PAP2 superfamily	-
ENSG00000273149	22.5894879950269	5.00091884941809	19.6342396537362	38.5896034998674	47.9104288218045	49.5275133479454	RP11-290D2.6	13	45914174	45915318	+	588	antisense	- && sp|Q5E984|TCTP_BOVIN Translationally-controlled tumor protein OS=Bos taurus OX=9913 GN=TPT1 PE=2 SV=1 && -	-
ENSG00000212257	0	100.766177937807	27.2087000874042	12.3703121499575	9.17609976983471	33.6389747279756	RNU6-1176P	1	65488651	65488757	-	107	snRNA	- && - && -	-
ENSG00000100380	19.7829045633692	17.6087333106349	48.1013654813445	33.7186780231359	32.6910575261691	31.0356296202015	ST13	22	41220539	41253026	-	4147	protein_coding	- && sp|P50502|F10A1_HUMAN Hsc70-interacting protein OS=Homo sapiens OX=9606 GN=ST13 PE=1 SV=2 && PF18253:Hsp70-interacting protein N N-terminal domain|PF17830:STI1 domain	-
ENSG00000185201	6.57584987406428	2.99978605810542	4.99265253694685	50.925285475571	60.2130579564447	57.1646530960786	IFITM2	11	307631	315272	+	1307	protein_coding	- && sp|Q01629|IFM2_HUMAN Interferon-induced transmembrane protein 2 OS=Homo sapiens OX=9606 GN=IFITM2 PE=1 SV=2 && PF04505:Interferon-induced transmembrane protein	-
ENSG00000117450	16.4274486401185	17.8712205137878	17.677209744583	42.0543008180388	44.4622984500957	44.073044478446	PRDX1	1	45976708	45988719	-	1522	protein_coding	- && sp|Q06830|PRDX1_HUMAN Peroxiredoxin-1 OS=Homo sapiens OX=9606 GN=PRDX1 PE=1 SV=1 && PF00578:AhpC/TSA family|PF10417:C-terminal domain of 1-Cys peroxiredoxin	-
ENSG00000138449	8.84184659846103	4.30102119982285	13.7718448686409	52.403433852014	55.1708719524361	47.7094782029678	SLC40A1	2	190425305	190448484	-	4330	protein_coding	- && sp|Q9NP59|S40A1_HUMAN Solute carrier family 40 member 1 OS=Homo sapiens OX=9606 GN=SLC40A1 PE=1 SV=1 && PF06963:Ferroportin1 (FPN1)	-
ENSG00000177469	10.6136853054266	14.5311442952135	4.95659515969063	50.5077222923748	51.1006456316673	50.233445993319	PTRF	17	40554470	40575535	-	3828	protein_coding	- && sp|Q6NZI2|CAVN1_HUMAN Caveolae-associated protein 1 OS=Homo sapiens OX=9606 GN=CAVIN1 PE=1 SV=1 && -	-
ENSG00000152818	36.5036753878108	16.4497423007273	15.2763943393701	37.4371392565045	39.1394845361083	37.063977361392	UTRN	6	144606837	145174170	+	14405	protein_coding	- && sp|P46939|UTRN_HUMAN Utrophin OS=Homo sapiens OX=9606 GN=UTRN PE=1 SV=2 && PF09068:EF hand|PF00435:Spectrin repeat|PF09069:EF-hand|PF00569:Zinc finger, ZZ type|PF00307:Calponin homology (CH) domain|PF00397:WW domain	-
ENSG00000092421	40.5070955400805	76.2243008855445	53.7597992130581	4.09037117053633	3.52952684718331	3.72333546490127	SEMA6A	5	115779312	115910630	-	10956	protein_coding	- && sp|Q9H2E6|SEM6A_HUMAN Semaphorin-6A OS=Homo sapiens OX=9606 GN=SEMA6A PE=1 SV=2 && PF01437:Plexin repeat|PF01403:Sema domain	-
ENSG00000152377	0.885862274314782	0.238138992829433	1.49594206885609	60.2885988011818	66.0458075345135	52.7692821010569	SPOCK1	5	136310987	136934068	-	6174	protein_coding	- && sp|Q08629|TICN1_HUMAN Testican-1 OS=Homo sapiens OX=9606 GN=SPOCK1 PE=1 SV=1 && -	-
ENSG00000163682	27.8104759158312	14.7372889321299	51.6585575751366	27.6468044589339	33.1398264163714	26.7073697650601	RPL9	4	39455744	39460568	-	3259	protein_coding	- && sp|P32969|RL9_HUMAN 60S ribosomal protein L9 OS=Homo sapiens OX=9606 GN=RPL9 PE=1 SV=1 && PF00347:Ribosomal protein L6	-
ENSG00000162734	5.56899875941296	4.19178942759492	7.58475867946369	54.8870410007647	54.7202741112976	54.7302682198091	PEA15	1	160175127	160185166	+	2806	protein_coding	- && sp|Q9Z297|PEA15_CRIGR Astrocytic phosphoprotein PEA-15 OS=Cricetulus griseus OX=10029 GN=PEA15 PE=1 SV=1 && PF01335:Death effector domain	-
novel.802	141.244829654448	11.7776302601432	4.82509204290806	8.22912682955088	7.20588653705539	8.39816555278516	-	16	85430787	85434968	+	4182	-	- && - && -	-
ENSG00000115419	29.2591465908207	34.5112763500699	40.6793376483533	24.7834237924456	26.2693698242876	25.9499269230374	GLS	2	191745553	191830278	+	9827	protein_coding	- && sp|O94925|GLSK_HUMAN Glutaminase kidney isoform, mitochondrial OS=Homo sapiens OX=9606 GN=GLS PE=1 SV=1 && PF17959:EF-hand domain|PF12796:Ankyrin repeats (3 copies)|PF04960:Glutaminase	-
ENSG00000233276	16.9973658275893	12.0372994059677	20.7826404902339	44.9832914902665	48.4428720804478	38.1177332770846	GPX1	3	49394609	49396033	-	1425	protein_coding	- && sp|P07203|GPX1_HUMAN Glutathione peroxidase 1 OS=Homo sapiens OX=9606 GN=GPX1 PE=1 SV=4 && PF00255:Glutathione peroxidase	-
ENSG00000253352	27.2597283452254	35.7845816918172	42.8873652844472	23.5769809223465	25.2273384413795	26.5253435078707	TUG1	22	31366663	31375381	+	6793	antisense	- && - && -	-
ENSG00000198408	33.3005906875015	33.2013120665786	34.5992750660122	24.4507423280468	27.0233751949153	28.3512142127085	MGEA5	10	103544200	103578696	-	7602	protein_coding	- && sp|O60502|OGA_HUMAN Protein O-GlcNAcase OS=Homo sapiens OX=9606 GN=OGA PE=1 SV=2 && PF07555:beta-N-acetylglucosaminidase	-
ENSG00000143761	14.7690526245822	12.4763777270696	19.4966125868102	45.6292648578387	46.0526583195269	42.2985866257981	ARF1	1	228270361	228286912	+	3280	protein_coding	- && sp|P84080|ARF1_BOVIN ADP-ribosylation factor 1 OS=Bos taurus OX=9913 GN=ARF1 PE=1 SV=2 && PF00025:ADP-ribosylation factor family	-
ENSG00000081154	26.6992378305086	18.4060253074811	35.2759142176789	34.0445642868834	35.3284164550223	30.5555827826754	PCNP	3	101292939	101313281	+	3102	protein_coding	- && sp|Q8WW12|PCNP_HUMAN PEST proteolytic signal-containing nuclear protein OS=Homo sapiens OX=9606 GN=PCNP PE=1 SV=2 && PF15473:PEST, proteolytic signal-containing nuclear protein family	-
ENSG00000207460	67.9417848648381	39.9529929817641	36.0097151456613	16.4425267086392	11.4931416849602	8.29894336997816	SNORD116-19	15	25331674	25331765	+	92	snoRNA	- && - && -	-
ENSG00000122042	29.9414982570409	32.1956965342099	43.3713562036966	24.6497254016546	26.7374338885779	23.2125946006727	UBL3	13	30338508	30424821	-	4384	protein_coding	- && sp|Q2TA46|UBL3_BOVIN Ubiquitin-like protein 3 OS=Bos taurus OX=9913 GN=UBL3 PE=3 SV=1 && -	-
ENSG00000198668	11.4588383428757	9.57281662687441	16.3517657196942	47.2170468468981	50.3737783531006	45.1292647564868	CALM1	14	90862846	90874605	+	7705	protein_coding	- && sp|P0DP23|CALM1_HUMAN Calmodulin-1 OS=Homo sapiens OX=9606 GN=CALM1 PE=1 SV=1 && PF13499:EF-hand domain pair	-
ENSG00000103249	78.6238501906129	46.1779635596593	31.827283641491	8.22126335431958	7.72100979240548	7.40221415921969	CLCN7	16	1494935	1525581	-	8119	protein_coding	- && sp|P51798|CLCN7_HUMAN H(+)/Cl(-) exchange transporter 7 OS=Homo sapiens OX=9606 GN=CLCN7 PE=1 SV=2 && PF00571:CBS domain|PF00654:Voltage gated chloride channel	-
ENSG00000119950	47.8261793611178	45.8495355679881	56.2205470395786	10.4661839750563	9.65596393104628	9.84889952109535	MXI1	10	111967363	112047123	+	4607	protein_coding	- && sp|P50539|MXI1_HUMAN Max-interacting protein 1 OS=Homo sapiens OX=9606 GN=MXI1 PE=1 SV=2 && PF00010:Helix-loop-helix DNA-binding domain	bHLH
ENSG00000241956	52.6349130919845	125.753960326883	0	0.390555726555697	0.167996351289536	0.242612898010165	CTC-340A15.2	5	163723702	164598649	+	6294	antisense	- && sp|P62846|RS15_CHICK 40S ribosomal protein S15 OS=Gallus gallus OX=9031 GN=RPS15 PE=2 SV=2 && -	-
ENSG00000086598	14.9233721596106	6.21909138966095	21.8800289385448	43.9080424437594	51.0030178548473	40.8091870282697	TMED2	12	124069078	124083116	+	3822	protein_coding	- && sp|Q15363|TMED2_HUMAN Transmembrane emp24 domain-containing protein 2 OS=Homo sapiens OX=9606 GN=TMED2 PE=1 SV=1 && PF01105:emp24/gp25L/p24 family/GOLD	-
ENSG00000198561	22.5562418335942	27.1039271004406	35.4714638603996	31.265093169549	30.7560642635067	31.5620502876729	CTNND1	11	57520715	57587018	+	8833	protein_coding	- && sp|O60716|CTND1_HUMAN Catenin delta-1 OS=Homo sapiens OX=9606 GN=CTNND1 PE=1 SV=1 && -	-
ENSG00000107581	30.1008618626544	28.7263428815532	28.5170731975642	30.3736803936167	30.8948766136435	30.063283045005	EIF3A	10	120794356	120840316	-	6048	protein_coding	- && sp|Q14152|EIF3A_HUMAN Eukaryotic translation initiation factor 3 subunit A OS=Homo sapiens OX=9606 GN=EIF3A PE=1 SV=1 && PF01399:PCI domain	-
ENSG00000089009	14.0558673432991	14.9881372667066	35.6909669260634	40.4796002712349	39.9285971493368	33.3813260060299	RPL6	12	112842994	112856642	-	4447	protein_coding	- && sp|Q02878|RL6_HUMAN 60S ribosomal protein L6 OS=Homo sapiens OX=9606 GN=RPL6 PE=1 SV=3 && PF03868:Ribosomal protein L6, N-terminal domain	-
ENSG00000171867	4.38487843392852	4.03967594184842	10.3876754467146	55.115	57.6977942142001	46.8270489054718	PRNP	20	4666882	4682236	+	2851	protein_coding	- && sp|P04156|PRIO_HUMAN Major prion protein OS=Homo sapiens OX=9606 GN=PRNP PE=1 SV=1 && PF00377:Prion/Doppel alpha-helical domain|PF11587:Major prion protein bPrPp - N terminal	-
ENSG00000157873	64.4512879578891	69.6638690726463	28.0235233441207	6.35465717064065	4.82134825191793	5.12123710038576	TNFRSF14	1	2487078	2496821	+	6219	protein_coding	- && sp|Q92956|TNR14_HUMAN Tumor necrosis factor receptor superfamily member 14 OS=Homo sapiens OX=9606 GN=TNFRSF14 PE=1 SV=3 && -	-
ENSG00000162576	2.08602038965018	0.872305038106744	2.65048180660963	53.1479921830346	65.354610228899	53.7755493089435	MXRA8	1	1288069	1297157	-	3371	protein_coding	- && sp|Q9BRK3|MXRA8_HUMAN Matrix remodeling-associated protein 8 OS=Homo sapiens OX=9606 GN=MXRA8 PE=1 SV=1 && PF07686:Immunoglobulin V-set domain	-
ENSG00000213240	13.2326021330134	27.5275873334889	45.2194997225316	30.716688820641	30.6752492401304	30.4709672486972	NOTCH2NL	1	145209119	145291972	+	6436	protein_coding	- && sp|P0DPK3|NT2NB_HUMAN Notch homolog 2 N-terminal-like protein B OS=Homo sapiens OX=9606 GN=NOTCH2NLB PE=1 SV=1 && PF00008:EGF-like domain|PF07645:Calcium-binding EGF domain	-
ENSG00000162244	15.528535557497	20.1213748475802	59.3838417702604	34.1191028852123	26.8213379698182	21.7345011210755	RPL29	3	52027616	52029958	-	1912	protein_coding	- && sp|Q58DW3|RL29_BOVIN 60S ribosomal protein L29 OS=Bos taurus OX=9913 GN=RPL29 PE=2 SV=3 && -	-
ENSG00000251682	37.0173514830421	17.8289949504635	22.2524271617449	27.0355758529951	34.3766340850127	38.9410415030254	RP11-631M6.3	5	60642953	60643543	+	591	pseudogene	- && sp|Q9QY16|DDX25_RAT ATP-dependent RNA helicase DDX25 OS=Rattus norvegicus OX=10116 GN=Ddx25 PE=1 SV=2 && -	-
ENSG00000182718	9.47657745139234	15.5826635968775	30.2583231887665	39.5560932860039	40.8879952006188	41.4675706478515	ANXA2	15	60639333	60695082	-	8822	protein_coding	- && sp|P07355|ANXA2_HUMAN Annexin A2 OS=Homo sapiens OX=9606 GN=ANXA2 PE=1 SV=2 && PF00191:Annexin	-
ENSG00000136040	41.4886746355275	41.8611353187711	63.1160839295544	10.2031973287325	10.709816549097	9.79627617150566	PLXNC1	12	94542499	94701451	+	9887	protein_coding	- && sp|O60486|PLXC1_HUMAN Plexin-C1 OS=Homo sapiens OX=9606 GN=PLXNC1 PE=1 SV=1 && PF01437:Plexin repeat|PF01833:IPT/TIG domain|PF08337:Plexin cytoplasmic RasGAP domain	-
ENSG00000161202	32.7158101996942	39.231346146297	39.2496398571299	22.3398319571359	21.2317122677454	21.9397353459193	DVL3	3	183873176	183891398	+	6090	protein_coding	- && sp|Q92997|DVL3_HUMAN Segment polarity protein dishevelled homolog DVL-3 OS=Homo sapiens OX=9606 GN=DVL3 PE=1 SV=2 && PF02377:Dishevelled specific domain|PF00595:PDZ domain|PF00610:Domain found in Dishevelled, Egl-10, and Pleckstrin (DEP)|PF00778:DIX domain|PF12316:Segment polarity protein dishevelled (Dsh) C terminal	-
ENSG00000167244	12.4269506204278	1.33424715541145	0.604156796462267	60.4060829509208	45.5387478696165	56.1534711196139	IGF2	11	2150342	2170833	-	6979	protein_coding	- && sp|P01344|IGF2_HUMAN Insulin-like growth factor II OS=Homo sapiens OX=9606 GN=IGF2 PE=1 SV=1 && -	-
ENSG00000166598	9.33329979798544	9.56553739819368	10.278913414213	47.0705908048831	49.6205605169783	50.2316712485379	HSP90B1	12	104323885	104347423	+	4688	protein_coding	- && sp|P14625|ENPL_HUMAN Endoplasmin OS=Homo sapiens OX=9606 GN=HSP90B1 PE=1 SV=1 && PF00183:Hsp90 protein	-
ENSG00000134508	53.5447429863557	55.4978735493808	55.1439863690106	3.83634245794444	3.66621793883676	4.34385846021872	CABLES1	18	20714528	20840431	+	6654	protein_coding	- && sp|Q8TDN4|CABL1_HUMAN CDK5 and ABL1 enzyme substrate 1 OS=Homo sapiens OX=9606 GN=CABLES1 PE=1 SV=2 && PF00134:Cyclin, N-terminal domain	-
ENSG00000197102	33.5716	26.1210005591714	21.9608666841939	30.2344154629364	32.174820973083	31.8545422140383	DYNC1H1	14	102430865	102517129	+	15826	protein_coding	- && sp|Q14204|DYHC1_HUMAN Cytoplasmic dynein 1 heavy chain 1 OS=Homo sapiens OX=9606 GN=DYNC1H1 PE=1 SV=5 && PF12780:P-loop containing dynein motor region D4|PF17852:Dynein heavy chain AAA lid domain|PF18199:Dynein heavy chain C-terminal domain|PF12774:Hydrolytic ATP binding site of dynein motor region|PF08385:Dynein heavy chain, N-terminal region 1|PF18198:Dynein heavy chain AAA lid domain|PF12…	-
ENSG00000148154	10.666050516701	31.9116054596995	31.4550341459511	34.9087490121878	36.7730726154111	30.1099691845968	UGCG	9	114659046	114697649	+	4615	protein_coding	- && sp|Q16739|CEGT_HUMAN Ceramide glucosyltransferase OS=Homo sapiens OX=9606 GN=UGCG PE=1 SV=1 && PF13506:Glycosyl transferase family 21	-
ENSG00000106682	22.2817542654507	15.1281321383368	23.5954374049232	39.109613825939	40.7099149444442	34.9672451183625	EIF4H	7	73588575	73611431	+	3191	protein_coding	- && sp|Q15056|IF4H_HUMAN Eukaryotic translation initiation factor 4H OS=Homo sapiens OX=9606 GN=EIF4H PE=1 SV=5 && -	-
ENSG00000234961	37.6278156970987	21.8666239208975	18.9121329952061	32.4076146105827	28.3491293281394	36.3057781584233	RP11-124N14.3	10	17275324	17276832	-	706	antisense	- && sp|P08670|VIME_HUMAN Vimentin OS=Homo sapiens OX=9606 GN=VIM PE=1 SV=4 && PF00038:Intermediate filament protein	-
ENSG00000199151	0	0	0	69.1293327212679	61.7204659456542	44.5669831358581	MIR337	14	101340830	101340922	+	93	miRNA	- && - && -	-
ENSG00000105976	56.1625965337208	48.9814289725885	41.5176142601929	8.95041042773335	9.21104991016584	10.4330907948844	MET	7	116312444	116438440	+	7109	protein_coding	- && sp|P08581|MET_HUMAN Hepatocyte growth factor receptor OS=Homo sapiens OX=9606 GN=MET PE=1 SV=4 && PF07714:Protein tyrosine kinase|PF01403:Sema domain|PF01833:IPT/TIG domain	-
ENSG00000128272	22.9894468866709	16.5636795290865	23.311404004411	38.795210134817	38.6791058534804	34.9116583913992	ATF4	22	39915700	39918691	+	2515	protein_coding	- && sp|P18848|ATF4_HUMAN Cyclic AMP-dependent transcription factor ATF-4 OS=Homo sapiens OX=9606 GN=ATF4 PE=1 SV=3 && PF00170:bZIP transcription factor	TF_bZIP
ENSG00000123562	9.59809362085896	21.8598222300536	27.7182920840791	39.3221174709529	37.4207818768578	38.5372235142227	MORF4L2	X	102930424	102943086	-	3419	protein_coding	- && sp|Q15014|MO4L2_HUMAN Mortality factor 4-like protein 2 OS=Homo sapiens OX=9606 GN=MORF4L2 PE=1 SV=1 && PF05712:MRG	-
ENSG00000077147	10.792162303407	11.8464331363171	23.9268089121269	44.8270322938981	43.6551939253197	39.2474101070571	TM9SF3	10	98277866	98347209	-	7095	protein_coding	- && sp|Q9HD45|TM9S3_HUMAN Transmembrane 9 superfamily member 3 OS=Homo sapiens OX=9606 GN=TM9SF3 PE=1 SV=2 && PF02990:Endomembrane protein 70	-
ENSG00000272379	107.371002508386	27.9755418087955	30.1384405575578	3.39800631240904	3.03382840007708	2.3059582906614	RP1-257A7.5	6	13290250	13290722	-	473	lincRNA	- && - && -	-
ENSG00000116741	4.12015138322244	1.64459747396971	4.95697232226803	51.4873367501587	59.8490280400633	52.1306863215913	RGS2	1	192778169	192781403	+	2086	protein_coding	- && sp|P41220|RGS2_HUMAN Regulator of G-protein signaling 2 OS=Homo sapiens OX=9606 GN=RGS2 PE=1 SV=1 && PF00615:Regulator of G protein signaling domain	-
ENSG00000108691	0	1.07759465093002	4.32642509199225	53.3008292140429	56.7942282283559	58.6129167876884	CCL2	17	32582304	32584222	+	1137	protein_coding	- && sp|P13500|CCL2_HUMAN C-C motif chemokine 2 OS=Homo sapiens OX=9606 GN=CCL2 PE=1 SV=1 && -	-
novel.1732	51.6372286919652	70.520906543491	51.5397548777621	0.221538490701323	0.0304472713926878	0.0879412045842702	-	4	125014594	125054546	-	39689	-	- && sp|O00370|LORF2_HUMAN LINE-1 retrotransposable element ORF2 protein OS=Homo sapiens OX=9606 PE=1 SV=1 && PF03372:Endonuclease/Exonuclease/phosphatase family|PF00078:Reverse transcriptase (RNA-dependent DNA polymerase)	-
ENSG00000099331	62.7546331152558	45.1515408421979	28.9223770024942	12.0604148332592	12.5345818026019	12.5320766415851	MYO9B	19	17186591	17325346	+	9948	protein_coding	- && sp|Q13459|MYO9B_HUMAN Unconventional myosin-IXb OS=Homo sapiens OX=9606 GN=MYO9B PE=1 SV=3 && PF00620:RhoGAP domain|PF00788:Ras association (RalGDS/AF-6) domain|PF00063:Myosin head (motor domain)	-
ENSG00000073756	0	0	0.362008673226568	55.8761932020381	63.2133699051331	54.4013592229439	PTGS2	1	186640923	186649559	-	5269	protein_coding	- && sp|P35354|PGH2_HUMAN Prostaglandin G/H synthase 2 OS=Homo sapiens OX=9606 GN=PTGS2 PE=1 SV=2 && PF03098:Animal haem peroxidase	-
ENSG00000138293	11.358713556407	9.75274522039757	27.3945127642774	43.6220703814517	42.5510758337639	39.1733182822842	NCOA4	10	51565108	51590734	+	4196	protein_coding	- && sp|Q13772|NCOA4_HUMAN Nuclear receptor coactivator 4 OS=Homo sapiens OX=9606 GN=NCOA4 PE=1 SV=1 && PF12489:Nuclear coactivator	-
ENSG00000104833	61.3161866870207	69.8512646676366	30.6443689644695	4.93726476399775	2.63666748901527	4.37420195430223	TUBB4A	19	6494330	6502859	-	3466	protein_coding	- && sp|Q3ZBU7|TBB4A_BOVIN Tubulin beta-4A chain OS=Bos taurus OX=9913 GN=TUBB4A PE=2 SV=1 && PF03953:Tubulin C-terminal domain|PF00091:Tubulin/FtsZ family, GTPase domain	-
ENSG00000119707	47.1715282864247	27.758700275842	34.5558247153277	20.8149234110005	20.8009664640928	22.5589624363225	RBM25	14	73525144	73588122	+	9375	protein_coding	- && sp|P49756|RBM25_HUMAN RNA-binding protein 25 OS=Homo sapiens OX=9606 GN=RBM25 PE=1 SV=3 && -	-
ENSG00000118680	12.8668854357885	9.46227234881378	18.6985556456469	47.1917323209196	39.1141624050824	46.0814533778101	MYL12B	18	3261907	3278282	+	1761	protein_coding	- && sp|O14950|ML12B_HUMAN Myosin regulatory light chain 12B OS=Homo sapiens OX=9606 GN=MYL12B PE=1 SV=2 && PF13405:EF-hand domain	-
ENSG00000200769	33.970892432419	47.9435915781169	43.6481395704986	15.4148687893492	20.5234672945718	11.8556333856831	Y_RNA	7	91831557	91831648	-	92	misc_RNA	- && - && -	-
ENSG00000170027	13.7697769592556	12.0395952860757	23.9114881556301	40.0141729748625	44.9528052460694	38.4445425462578	YWHAG	7	75956116	75988348	-	3745	protein_coding	- && sp|P61981|1433G_HUMAN 14-3-3 protein gamma OS=Homo sapiens OX=9606 GN=YWHAG PE=1 SV=2 && -	-
ENSG00000102804	8.73116944763948	4.92896820805895	17.6269222394564	44.6904155184664	48.8774443680352	48.1902764729744	TSC22D1	13	45007655	45151283	-	7159	protein_coding	- && sp|Q15714|T22D1_HUMAN TSC22 domain family protein 1 OS=Homo sapiens OX=9606 GN=TSC22D1 PE=1 SV=3 && -	TSC22
ENSG00000162613	35.8535010140956	45.0647572561928	34.3376663116026	18.7553918316158	18.6616490472351	20.1934957074745	FUBP1	1	78409740	78444794	-	5666	protein_coding	- && sp|Q96AE4|FUBP1_HUMAN Far upstream element-binding protein 1 OS=Homo sapiens OX=9606 GN=FUBP1 PE=1 SV=3 && PF00013:KH domain|PF09005:Domain of unknown function (DUF1897)	-
ENSG00000170677	18.0186518349763	47.5429933864548	82.1881922190018	7.8207790181257	8.39322011418384	8.78553153166328	SOCS6	18	67956137	67997436	+	5984	protein_coding	- && sp|O14544|SOCS6_HUMAN Suppressor of cytokine signaling 6 OS=Homo sapiens OX=9606 GN=SOCS6 PE=1 SV=2 && PF07525:SOCS box|PF00017:SH2 domain	-
ENSG00000179094	43.9651852645789	28.3471107017143	10.4519902339124	28.5983021309857	29.2527117044549	31.9800715703267	PER1	17	8043790	8059824	-	7002	protein_coding	- && sp|O15534|PER1_HUMAN Period circadian protein homolog 1 OS=Homo sapiens OX=9606 GN=PER1 PE=1 SV=2 && PF08447:PAS fold|PF12114:Period protein 2/3C-terminal region	-
ENSG00000105438	11.1073197824347	11.8657963459538	24.0384711797188	40.4890828724953	41.3029536747196	43.657803758598	KDELR1	19	48885827	48894810	-	2251	protein_coding	- && sp|P24390|ERD21_HUMAN ER lumen protein-retaining receptor 1 OS=Homo sapiens OX=9606 GN=KDELR1 PE=1 SV=1 && PF00810:ER lumen protein retaining receptor	-
ENSG00000095139	14.4032680147987	8.27180951176192	20.2127355449402	46.3102957777796	43.5221325504348	39.6648564611549	ARCN1	11	118443105	118473748	+	4177	protein_coding	- && sp|P48444|COPD_HUMAN Coatomer subunit delta OS=Homo sapiens OX=9606 GN=ARCN1 PE=1 SV=1 && -	-
ENSG00000091527	19.1441186801427	13.6354341057983	28.6206658255376	37.9303902136091	38.7922199866147	34.1676802241477	CDV3	3	133292574	133309105	+	4367	protein_coding	- && sp|Q9UKY7|CDV3_HUMAN Protein CDV3 homolog OS=Homo sapiens OX=9606 GN=CDV3 PE=1 SV=1 && PF15359:Carnitine deficiency-associated protein 3	-
ENSG00000118971	6.76854724166963	0.616293198992141	25.4448467117555	48.9697593162388	46.1684816882221	44.1804145456024	CCND2	12	4382938	4414516	+	7157	protein_coding	- && sp|P30279|CCND2_HUMAN G1/S-specific cyclin-D2 OS=Homo sapiens OX=9606 GN=CCND2 PE=1 SV=1 && -	-
ENSG00000144746	8.67456571232271	5.53828959017633	15.6835622834202	46.8224092742939	53.3356251094397	41.7777101606831	ARL6IP5	3	69134095	69155217	+	2522	protein_coding	- && sp|O75915|PRAF3_HUMAN PRA1 family protein 3 OS=Homo sapiens OX=9606 GN=ARL6IP5 PE=1 SV=1 && PF03208:PRA1 family protein	-
ENSG00000110422	14.4327201952763	12.5016687095154	20.5877929997265	39.9182729342685	44.3971237012748	39.9253873439246	HIPK3	11	33278218	33378569	+	7958	protein_coding	- && sp|Q9H422|HIPK3_HUMAN Homeodomain-interacting protein kinase 3 OS=Homo sapiens OX=9606 GN=HIPK3 PE=1 SV=1 && PF00069:Protein kinase domain	-
ENSG00000113384	12.3441806612596	15.7497519670542	22.7456175794128	43.7926182625964	42.9564645156676	34.1118712553521	GOLPH3	5	32124810	32174456	-	2785	protein_coding	- && sp|Q9H4A6|GOLP3_HUMAN Golgi phosphoprotein 3 OS=Homo sapiens OX=9606 GN=GOLPH3 PE=1 SV=1 && PF05719:Golgi phosphoprotein 3 (GPP34)	-
ENSG00000158710	10.0533079333576	4.72945763322531	12.3924211301685	48.0135663811077	49.2576418747918	47.1899018944728	TAGLN2	1	159887897	159895522	-	2487	protein_coding	- && sp|P37802|TAGL2_HUMAN Transgelin-2 OS=Homo sapiens OX=9606 GN=TAGLN2 PE=1 SV=3 && -	-
ENSG00000112562	0.775129490025435	0.364650332770069	0.722056277121095	58.2461827826124	56.0453541802878	55.4827176292488	SMOC2	6	168841831	169073984	+	4032	protein_coding	- && sp|Q9H3U7|SMOC2_HUMAN SPARC-related modular calcium-binding protein 2 OS=Homo sapiens OX=9606 GN=SMOC2 PE=1 SV=2 && -	-
ENSG00000136450	40.704045363635	28.6130416803532	27.6224768293901	27.8255	24.2860210352341	22.5328026144659	SRSF1	17	56080721	56084707	-	3340	protein_coding	- && sp|Q0VCY7|SRSF1_BOVIN Serine/arginine-rich splicing factor 1 OS=Bos taurus OX=9913 GN=SRSF1 PE=2 SV=1 && PF00076:RNA recognition motif. (a.k.a. RRM, RBD, or RNP domain)	-
ENSG00000018408	2.97189787593729	4.22340763403251	5.08337657805474	54.4926208318792	54.9323421682853	49.7843594733641	WWTR1	3	149235022	149454501	-	8413	protein_coding	- && sp|Q9GZV5|WWTR1_HUMAN WW domain-containing transcription regulator protein 1 OS=Homo sapiens OX=9606 GN=WWTR1 PE=1 SV=1 && PF00397:WW domain	-
ENSG00000268205	13.2117890718849	20.7177568115864	30.1785164151122	35.5485651122722	37.6567547027391	34.0177046624992	CTC-444N24.11	19	57815673	57819930	+	4258	lincRNA	- && sp|Q96J02|ITCH_HUMAN E3 ubiquitin-protein ligase Itchy homolog OS=Homo sapiens OX=9606 GN=ITCH PE=1 SV=2 && -	-
ENSG00000106211	31.5592501299952	18.5958279859635	20.7048182258834	34.8900555266396	30.4601413741811	34.9777462825587	HSPB1	7	75931861	75933612	+	1634	protein_coding	- && sp|P04792|HSPB1_HUMAN Heat shock protein beta-1 OS=Homo sapiens OX=9606 GN=HSPB1 PE=1 SV=2 && PF00011:Hsp20/alpha crystallin family	-
ENSG00000166833	64.3738740248824	62.9549024807893	22.2516580634044	6.31723748588418	6.8547282574634	8.17832935947553	NAV2	11	19372271	20143144	+	14577	protein_coding	- && sp|Q8IVL1|NAV2_HUMAN Neuron navigator 2 OS=Homo sapiens OX=9606 GN=NAV2 PE=1 SV=3 && -	-
ENSG00000222894	0	28.6416261375763	46.9359215121725	22.1013183681059	23.5406835254101	49.5781032492202	AL662800.1	6	30584006	30584082	-	77	miRNA	- && - && -	-
ENSG00000204103	4.37526672353879	3.17771324472307	5.7104064707764	51.0757798047096	57.6742699197367	48.7656828128345	MAFB	20	39314488	39317880	-	3393	protein_coding	- && sp|Q9Y5Q3|MAFB_HUMAN Transcription factor MafB OS=Homo sapiens OX=9606 GN=MAFB PE=1 SV=2 && -	TF_bZIP
ENSG00000117523	38.6481136706481	29.9572375974689	21.6386144008002	27.1136014162153	24.7195561264439	28.6359658930741	PRRC2C	1	171454651	171562650	+	14192	protein_coding	- && sp|Q9Y520|PRC2C_HUMAN Protein PRRC2C OS=Homo sapiens OX=9606 GN=PRRC2C PE=1 SV=4 && PF07001:BAT2 N-terminus	-
ENSG00000123091	10.5111729947844	9.57575044260773	14.4701551747169	44.3347821375159	52.4475168828457	39.3385257427829	RNF11	1	51701943	51739127	+	3122	protein_coding	- && sp|Q08DI6|RNF11_BOVIN RING finger protein 11 OS=Bos taurus OX=9913 GN=RNF11 PE=2 SV=1 && PF13639:Ring finger domain	-
ENSG00000107317	0.985698729115607	3.0914006344174	4.8126754396067	51.6058864970262	55.5490340695535	54.6276476592122	PTGDS	9	139871956	139879887	+	2378	protein_coding	- && sp|P41222|PTGDS_HUMAN Prostaglandin-H2 D-isomerase OS=Homo sapiens OX=9606 GN=PTGDS PE=1 SV=1 && -	-
ENSG00000089063	9.20114456461988	13.1059409100795	30.2945502563642	39.2466492513127	44.7302826743558	34.0916358652881	TMEM230	20	5080486	5093749	-	2038	protein_coding	- && sp|Q96A57|TM230_HUMAN Transmembrane protein 230 OS=Homo sapiens OX=9606 GN=TMEM230 PE=1 SV=1 && PF05915:Eukaryotic protein of unknown function (DUF872)	-
ENSG00000136603	6.9277571691402	5.7624311645762	12.8745746042306	45.8872634832367	52.8257485919331	46.2805414088454	SKIL	3	170075466	170114623	+	7782	protein_coding	- && sp|P12757|SKIL_HUMAN Ski-like protein OS=Homo sapiens OX=9606 GN=SKIL PE=1 SV=2 && PF02437:SKI/SNO/DAC family|PF08782:c-SKI Smad4 binding domain	-
ENSG00000092148	38.9501164178425	29.8782448065499	46.9088317075361	18.426170504205	18.4542945284666	17.7789625632703	HECTD1	14	31569318	31677010	-	12417	protein_coding	- && sp|Q9ULT8|HECD1_HUMAN E3 ubiquitin-protein ligase HECTD1 OS=Homo sapiens OX=9606 GN=HECTD1 PE=1 SV=3 && -	-
ENSG00000214485	24.673595556178	7.41583624117656	46.8930341569896	31.9709787416994	26.6329794534191	32.7215481444853	RPL7P1	5	149473860	149474619	+	760	pseudogene	- && sp|P18124|RL7_HUMAN 60S ribosomal protein L7 OS=Homo sapiens OX=9606 GN=RPL7 PE=1 SV=1 && PF08079:Ribosomal L30 N-terminal domain|PF00327:Ribosomal protein L30p/L7e	-
ENSG00000007168	25.9578247822471	22.3426064357723	30.6595016060229	30.1188365300645	31.2346615926621	29.9286544285313	PAFAH1B1	17	2496504	2588909	+	8127	protein_coding	- && sp|P43034|LIS1_HUMAN Platelet-activating factor acetylhydrolase IB subunit beta OS=Homo sapiens OX=9606 GN=PAFAH1B1 PE=1 SV=2 && -	-
ENSG00000269958	12.5244104035676	27.7979558238924	47.6577405544716	31.3594059020809	26.1688126510121	24.4772781023277	RP11-73M18.8	14	104162690	104163500	+	811	sense_intronic	- && - && -	-
ENSG00000169826	9.78745594867937	14.6948641564058	16.214492786077	42.1317835226165	46.7007341082452	40.0879663212911	CSGALNACT2	10	43633934	43680756	+	3752	protein_coding	- && sp|Q8N6G5|CGAT2_HUMAN Chondroitin sulfate N-acetylgalactosaminyltransferase 2 OS=Homo sapiens OX=9606 GN=CSGALNACT2 PE=1 SV=1 && PF05679:Chondroitin N-acetylgalactosaminyltransferase	-
ENSG00000140319	15.198	11.8550460305657	20.6789864229509	40.835691643725	42.6789852751518	38.2975393079263	SRP14	15	40327940	40331389	-	2005	protein_coding	- && sp|P37108|SRP14_HUMAN Signal recognition particle 14 kDa protein OS=Homo sapiens OX=9606 GN=SRP14 PE=1 SV=2 && PF02290:Signal recognition particle 14kD protein	-
ENSG00000223380	13.2653739549344	18.2015616017657	25.8646721792755	38.7648618858812	37.3143814200527	36.0640718796747	SEC22B	1	145096220	145116922	+	2356	processed_transcript	- && sp|O75396|SC22B_HUMAN Vesicle-trafficking protein SEC22b OS=Homo sapiens OX=9606 GN=SEC22B PE=1 SV=4 && PF13774:Regulated-SNARE-like domain|PF00957:Synaptobrevin	-
ENSG00000135677	9.0765640346963	21.213318403897	33.3890208331296	35.5519925241816	36.8016730155955	33.4297165957345	GNS	12	65107225	65153227	-	6284	protein_coding	- && sp|P15586|GNS_HUMAN N-acetylglucosamine-6-sulfatase OS=Homo sapiens OX=9606 GN=GNS PE=1 SV=3 && -	-
ENSG00000115963	10.8699294093717	7.56816850917779	7.29047807016424	49.0347805406774	49.1110468803797	45.1582856974533	RND3	2	151324709	151395525	-	3594	protein_coding	- && sp|P61587|RND3_HUMAN Rho-related GTP-binding protein RhoE OS=Homo sapiens OX=9606 GN=RND3 PE=1 SV=1 && PF00071:Ras family	-
ENSG00000251791	35.3810049484817	28.6656442727022	21.5934758403485	23.9037109981254	33.3456002956635	25.9302834352525	SCARNA6	2	234197322	234197586	+	265	snoRNA	- && - && -	-
ENSG00000176788	0.732611838673829	1.26371085786983	2.77686476311142	58.5972183664888	51.7672469758853	53.6410439186827	BASP1	5	17065707	17276943	+	2133	protein_coding	- && - && PF05466:Brain acid soluble protein 1 (BASP1 protein)	-
ENSG00000127528	13.5513223033188	2.30716325510815	2.83561501372268	45.4450905438231	54.4553286828816	49.8876592952757	KLF2	19	16435628	16438685	+	2018	protein_coding	- && sp|Q9Y5W3|KLF2_HUMAN Krueppel-like factor 2 OS=Homo sapiens OX=9606 GN=KLF2 PE=1 SV=2 && PF00096:Zinc finger, C2H2 type	zf-C2H2
ENSG00000207034	33.3901934164803	48.1712439597793	45.4761385781519	14.5453120884116	15.492586593646	11.1868540664907	Y_RNA	18	2778939	2779055	+	117	misc_RNA	- && - && -	-
ENSG00000095713	24.119237419449	77.0319955309685	57.2605245308591	2.89176128180825	3.29398453276118	3.39787623514905	CRTAC1	10	99624757	99790585	-	3531	protein_coding	- && sp|Q9NQ79|CRAC1_HUMAN Cartilage acidic protein 1 OS=Homo sapiens OX=9606 GN=CRTAC1 PE=1 SV=2 && PF13517:Repeat domain in Vibrio, Colwellia, Bradyrhizobium and Shewanella|PF07645:Calcium-binding EGF domain|PF07593:ASPIC and UnbV	-
ENSG00000122591	41.5925985169962	36.6167379431499	40.7487868016901	16.3158719209587	16.9778624167241	15.6200070702736	FAM126A	7	22980878	23053749	-	6913	protein_coding	- && sp|Q9BYI3|HYCCI_HUMAN Hyccin OS=Homo sapiens OX=9606 GN=FAM126A PE=1 SV=2 && PF09790:Hyccin	-
ENSG00000149273	23.3312135334972	26.9408169845136	40.5037554405981	25.6332128711115	28.1525979195658	23.1689731234564	RPS3	11	75110530	75133324	+	5894	protein_coding	- && sp|Q3T169|RS3_BOVIN 40S ribosomal protein S3 OS=Bos taurus OX=9913 GN=RPS3 PE=2 SV=1 && PF07650:KH domain|PF00189:Ribosomal protein S3, C-terminal domain	-
ENSG00000170759	33.6356343481787	10.257116864197	20.1567212513754	34.008360287028	37.2427072057822	32.2557147496543	KIF5B	10	32297938	32345359	-	5877	protein_coding	- && sp|P33176|KINH_HUMAN Kinesin-1 heavy chain OS=Homo sapiens OX=9606 GN=KIF5B PE=1 SV=1 && PF00225:Kinesin motor domain	-
ENSG00000058668	12.1367050116029	31.6105811769719	29.339578067638	32.2702	31.9555516115494	29.8121432705474	ATP2B4	1	203595689	203713209	+	9721	protein_coding	- && sp|P23634|AT2B4_HUMAN Plasma membrane calcium-transporting ATPase 4 OS=Homo sapiens OX=9606 GN=ATP2B4 PE=1 SV=2 && PF00122:E1-E2 ATPase|PF12424:Plasma membrane calcium transporter ATPase C terminal|PF13246:Cation transport ATPase (P-type)|PF00690:Cation transporter/ATPase, N-terminus|PF00689:Cation transporting ATPase, C-terminus|PF00702:haloacid dehalogenase-like hydrolase	-
ENSG00000156482	12.4174704893273	12.230953500849	65.0906810436342	26.4827981704081	27.6073507315628	23.2390433804887	RPL30	8	99037079	99058697	-	4027	protein_coding	- && sp|Q3T0D5|RL30_BOVIN 60S ribosomal protein L30 OS=Bos taurus OX=9913 GN=RPL30 PE=3 SV=3 && PF01248:Ribosomal protein L7Ae/L30e/S12e/Gadd45 family	-
ENSG00000229233	0	49.3493450348826	114.566262636547	0.437706150808681	1.39863628970415	1.26240540680885	AC011891.5	7	12693804	12694610	+	432	lincRNA	- && - && -	-
ENSG00000177565	13.6920555705567	15.9300043620525	25.1686177325535	39.0060759966556	36.7313989525582	36.2545134896502	TBL1XR1	3	176737143	176915261	-	10614	protein_coding	- && sp|Q9BZK7|TBL1R_HUMAN F-box-like/WD repeat-containing protein TBL1XR1 OS=Homo sapiens OX=9606 GN=TBL1XR1 PE=1 SV=1 && PF08513:LisH|PF00400:WD domain, G-beta repeat	-
ENSG00000253054	52.0887017297092	28.5885860891734	30.117216303644	25.2119	17.6228172502723	12.7250465006332	RNU7-77P	10	35424371	35424430	+	60	snRNA	- && - && -	-
ENSG00000188846	10.0544816539289	19.0217598244989	52.7999350445786	28.1004078287536	30.2230845565958	25.9436101934275	RPL14	3	40498783	40503861	+	2409	protein_coding	- && sp|P50914|RL14_HUMAN 60S ribosomal protein L14 OS=Homo sapiens OX=9606 GN=RPL14 PE=1 SV=4 && -	-
novel.1594	150.303646485568	4.67494480676921	1.43643321003072	2.55525752904528	3.24199000061789	3.64150774262953	-	4	199747	200375	+	629	-	- && - && -	-
ENSG00000002586	10.2305763141481	13.3565953800993	14.4288734219651	42.6947429586612	44.3636868919984	40.4867714049204	CD99	X	2609220	2659350	+	3284	protein_coding	- && sp|P14209|CD99_HUMAN CD99 antigen OS=Homo sapiens OX=9606 GN=CD99 PE=1 SV=1 && PF12301:CD99 antigen like protein 2	-
ENSG00000265462	53.8848638583199	39.4325325367909	28.8479083368238	15.214062069488	15.6261433746257	12.5369916262396	MIR3680-1	16	21517370	21517456	-	87	miRNA	- && - && -	-
ENSG00000060237	19.9002764437094	14.6481332839845	16.7876758936805	37.4691085756977	38.5252760049198	37.9284565247026	WNK1	12	861759	1020618	+	14370	protein_coding	- && sp|Q9H4A3|WNK1_HUMAN Serine/threonine-protein kinase WNK1 OS=Homo sapiens OX=9606 GN=WNK1 PE=1 SV=2 && -	-
ENSG00000128989	18.1862389297741	15.977346487392	36.3711358763105	30.8359775140187	33.8814939967337	29.7396943764153	ARPP19	15	52839242	52862080	-	6917	protein_coding	- && sp|P56211|ARP19_HUMAN cAMP-regulated phosphoprotein 19 OS=Homo sapiens OX=9606 GN=ARPP19 PE=1 SV=2 && PF04667:cAMP-regulated phosphoprotein/endosulfine conserved region	-
ENSG00000101367	15.4895872471114	9.90269634154691	23.0022201022875	40.1174457886441	40.8009346609158	35.5949233850291	MAPRE1	20	31407699	31438211	+	2623	protein_coding	- && sp|Q15691|MARE1_HUMAN Microtubule-associated protein RP/EB family member 1 OS=Homo sapiens OX=9606 GN=MAPRE1 PE=1 SV=3 && PF03271:EB1-like C-terminal motif|PF00307:Calponin homology (CH) domain	-
ENSG00000122218	17.3016066400029	16.2393	15.883384293642	39.7020268420932	39.4477375868579	36.2639322611112	COPA	1	160259063	160313190	-	6232	protein_coding	- && sp|P53621|COPA_HUMAN Coatomer subunit alpha OS=Homo sapiens OX=9606 GN=COPA PE=1 SV=2 && PF06957:Coatomer (COPI) alpha subunit C-terminus|PF04053:Coatomer WD associated region|PF00400:WD domain, G-beta repeat	-
ENSG00000087460	22.1728933038627	29.011711880712	21.9020597043017	30.9683016645126	31.531688136668	29.1922720558284	GNAS	20	57414773	57486247	+	13320	protein_coding	- && sp|Q5JWF2|GNAS1_HUMAN Guanine nucleotide-binding protein G(s) subunit alpha isoforms XLas OS=Homo sapiens OX=9606 GN=GNAS PE=1 SV=2 && PF00503:G-protein alpha subunit	-
ENSG00000203804	36.674698156632	4.00073507953447	1.63903217979015	42.4485638498542	43.1579197965852	36.7282683254427	ADAMTSL4-AS1	1	150533480	150533969	-	490	protein_coding	- && sp|Q5T5F5|A4AS1_HUMAN Uncharacterized protein ADAMTSL4-AS1 OS=Homo sapiens OX=9606 GN=ADAMTSL4-AS1 PE=2 SV=1 && -	-
ENSG00000158467	21.1782589290961	41.1309084437862	65.569008389728	12.0733047795751	12.0969165685819	12.4106949284539	AHCYL2	7	128864864	129070052	+	6899	protein_coding	- && sp|Q96HN2|SAHH3_HUMAN Adenosylhomocysteinase 3 OS=Homo sapiens OX=9606 GN=AHCYL2 PE=1 SV=1 && -	-
ENSG00000181222	30.6807629007745	16.5162634142101	9.42252188118317	36.5139050858257	32.9212828281925	38.1548999074927	POLR2A	17	7387685	7417933	+	8353	protein_coding	- && sp|P11414|RPB1_CRIGR DNA-directed RNA polymerase II subunit RPB1 OS=Cricetulus griseus OX=10029 GN=POLR2A PE=1 SV=2 && PF04997:RNA polymerase Rpb1, domain 1|PF00623:RNA polymerase Rpb1, domain 2|PF04998:RNA polymerase Rpb1, domain 5|PF05000:RNA polymerase Rpb1, domain 4|PF04983:RNA polymerase Rpb1, domain 3|PF04990:RNA polymerase Rpb1, domain 7|PF04992:RNA polymerase Rpb1, domain 6	-
ENSG00000089597	15.0469085677753	21.7574944954816	16.9319034830947	35.6674169222523	36.6837943861913	37.8755402199495	GANAB	11	62392298	62414104	-	4933	protein_coding	- && sp|Q14697|GANAB_HUMAN Neutral alpha-glucosidase AB OS=Homo sapiens OX=9606 GN=GANAB PE=1 SV=3 && PF13802:Galactose mutarotase-like|PF01055:Glycosyl hydrolases family 31	-
ENSG00000155090	2.53742114346572	1.65281429872099	4.61451228234699	49.6459153294947	54.7910438186975	50.653141810807	KLF10	8	103661007	103668130	-	4003	protein_coding	- && sp|Q13118|KLF10_HUMAN Krueppel-like factor 10 OS=Homo sapiens OX=9606 GN=KLF10 PE=1 SV=1 && -	zf-C2H2
ENSG00000266758	116.750538359693	14.0830473345682	18.4626613355672	7.60703103474398	6.94495261094475	0	MIR3680-2	16	29610500	29610586	-	87	miRNA	- && - && -	-
ENSG00000139112	7.46128562974532	14.1602902974218	11.4303832690128	43.7766169281858	43.8104666985047	43.185392874333	GABARAPL1	12	10365057	10375727	+	4084	protein_coding	- && sp|Q8HYB6|GBRL1_BOVIN Gamma-aminobutyric acid receptor-associated protein-like 1 OS=Bos taurus OX=9913 GN=GABARAPL1 PE=3 SV=2 && -	-
ENSG00000143341	34.5193112953435	24.9093283980513	25.2124788765909	27.4175571484112	26.9908278747223	24.581220045042	HMCN1	1	185703683	186160085	+	18583	protein_coding	- && sp|Q96RW7|HMCN1_HUMAN Hemicentin-1 OS=Homo sapiens OX=9606 GN=HMCN1 PE=1 SV=2 && PF07679:Immunoglobulin I-set domain|PF07474:G2F domain|PF12662:Complement Clr-like EGF-like|PF07645:Calcium-binding EGF domain|PF00090:Thrombospondin type 1 domain|PF13927:Immunoglobulin domain	-
ENSG00000171862	22.0060249644323	17.6565084695418	48.1172086379875	26.298960725141	26.3981464042409	23.1213168616487	PTEN	10	89622870	89731687	+	10048	protein_coding	- && sp|P60483|PTEN_CANLF Phosphatidylinositol 3,4,5-trisphosphate 3-phosphatase and dual-specificity protein phosphatase PTEN OS=Canis lupus familiaris OX=9615 GN=PTEN PE=2 SV=1 && PF00782:Dual specificity phosphatase, catalytic domain|PF10409:C2 domain of PTEN tumour-suppressor protein	-
ENSG00000141367	16.3057817772885	15.8753422435116	18.1178789668052	37.0766221304551	38.9590195605006	37.1721062307373	CLTC	17	57697219	57773671	+	11021	protein_coding	- && sp|Q00610|CLH1_HUMAN Clathrin heavy chain 1 OS=Homo sapiens OX=9606 GN=CLTC PE=1 SV=5 && PF09268:Clathrin, heavy-chain linker|PF13838:Clathrin-H-link|PF00637:Region in Clathrin and VPS|PF01394:Clathrin propeller repeat	-
ENSG00000181467	22.048127716279	31.4704287190653	38.1636042199455	25.4968569925611	24.6305299849199	21.2302706682728	RAP2B	3	152880029	152886265	+	6237	protein_coding	- && sp|Q06AU2|RAP2A_PIG Ras-related protein Rap-2a OS=Sus scrofa OX=9823 GN=RAP2A PE=2 SV=1 && -	-
ENSG00000272325	34.0772122371041	24.665309293349	43.9165062236882	19.1570791367363	21.3578327473914	19.8542659614696	NUDT3	6	34247456	34360451	-	9905	protein_coding	- && sp|O95989|NUDT3_HUMAN Diphosphoinositol polyphosphate phosphohydrolase 1 OS=Homo sapiens OX=9606 GN=NUDT3 PE=1 SV=1 && -	-
ENSG00000201247	0	0	0	75.3800971068356	55.1138300105041	32.4267594224629	SNORD114-13	14	101436216	101436289	+	74	snoRNA	- && - && -	-
ENSG00000187109	20.9747368321686	14.8618778135435	29.234416768451	31.6993641431882	34.1086785489141	32.0033995698015	NAP1L1	12	76438670	76478813	-	9052	protein_coding	- && sp|P55209|NP1L1_HUMAN Nucleosome assembly protein 1-like 1 OS=Homo sapiens OX=9606 GN=NAP1L1 PE=1 SV=1 && PF00956:Nucleosome assembly protein (NAP)	-
ENSG00000270108	24.0627154729635	30.186705808444	45.6486793008131	24.3212374231954	19.9761748333832	18.5738256375702	RP11-73M18.6	14	104153913	104154464	+	552	sense_intronic	- && - && -	-
ENSG00000126709	0	1.6997342678947	2.20511410315698	53.2291160877073	53.4359908695292	52.0770689158861	IFI6	1	27992572	27998729	-	865	protein_coding	- && sp|P09912|IFI6_HUMAN Interferon alpha-inducible protein 6 OS=Homo sapiens OX=9606 GN=IFI6 PE=1 SV=2 && PF06140:Interferon-induced 6-16 family	-
ENSG00000238922	8.68145028828487	19.0590573927823	93.6980062780036	11.5554423813492	15.1052719288048	14.5429102864379	snoU13	7	110749324	110749413	-	90	snoRNA	- && - && -	-
ENSG00000119729	33.8311550528529	26.7910233662807	36.8613688756443	21.0212666911001	22.5483546111949	21.4884959309242	RHOQ	2	46768945	46810260	+	4619	protein_coding	- && sp|P17081|RHOQ_HUMAN Rho-related GTP-binding protein RhoQ OS=Homo sapiens OX=9606 GN=RHOQ PE=1 SV=2 && PF00071:Ras family	-
ENSG00000196262	11.8196308959941	20.0285162680014	36.0853528677665	30.1415385747215	33.525586601976	30.7834237831012	PPIA	7	44836279	44864163	+	4429	protein_coding	- && sp|P62938|PPIA_CHLAE Peptidyl-prolyl cis-trans isomerase A OS=Chlorocebus aethiops OX=9534 GN=PPIA PE=1 SV=2 && PF00160:Cyclophilin type peptidyl-prolyl cis-trans isomerase/CLD	-
ENSG00000197747	4.05096837820162	2.22335	5.00977674525943	52.3273022701054	51.9335499561307	46.7955603189658	S100A10	1	151955391	151966866	-	1543	protein_coding	- && sp|P60902|S10AA_BOVIN Protein S100-A10 OS=Bos taurus OX=9913 GN=S100A10 PE=1 SV=2 && -	-
ENSG00000116016	10.816116107526	5.40738059252457	7.71918784098332	47.8424341416805	44.6056858149808	45.910030314197	EPAS1	2	46520806	46613836	+	7296	protein_coding	- && sp|Q99814|EPAS1_HUMAN Endothelial PAS domain-containing protein 1 OS=Homo sapiens OX=9606 GN=EPAS1 PE=1 SV=3 && PF08447:PAS fold|PF11413:Hypoxia-inducible factor-1|PF08778:HIF-1 alpha C terminal transactivation domain	-
ENSG00000174456	23.3174665128825	78.8899534199883	56.2877617145464	0.851184485333855	1.29696816327684	1.41840655511273	C12orf76	12	110465872	110511491	-	5998	protein_coding	- && sp|Q99572|P2RX7_HUMAN P2X purinoceptor 7 OS=Homo sapiens OX=9606 GN=P2RX7 PE=1 SV=4 && PF00864:ATP P2X receptor	-
ENSG00000175215	13.3523959781228	18.8669358503129	24.2583238020898	35.7712576874782	37.3884624919149	32.3287131918748	CTDSP2	12	58213710	58240522	-	5442	protein_coding	- && sp|O14595|CTDS2_HUMAN Carboxy-terminal domain RNA polymerase II polypeptide A small phosphatase 2 OS=Homo sapiens OX=9606 GN=CTDSP2 PE=1 SV=2 && PF03031:NLI interacting factor-like phosphatase	-
ENSG00000107263	51.2257975033852	46.6490315921291	20.0555939913358	14.334983975944	14.9822751898085	14.6541820273632	RAPGEF1	9	134452157	134615461	-	7123	protein_coding	- && sp|Q13905|RPGF1_HUMAN Rap guanine nucleotide exchange factor 1 OS=Homo sapiens OX=9606 GN=RAPGEF1 PE=1 SV=3 && -	-
ENSG00000197694	22.0762963177154	28.4294081188914	18.4783865513409	30.7675571322328	30.5755844983894	31.5215301316156	SPTAN1	9	131314866	131395941	+	11007	protein_coding	- && sp|Q13813|SPTN1_HUMAN Spectrin alpha chain, non-erythrocytic 1 OS=Homo sapiens OX=9606 GN=SPTAN1 PE=1 SV=3 && PF00018:SH3 domain|PF08726:Ca2+ insensitive EF hand|PF13499:EF-hand domain pair|PF00435:Spectrin repeat	-
ENSG00000221176	0	70.4152366728409	77.3123943426877	3.26015615774742	6.94495261094475	3.76109748787187	MIR1207	8	129061398	129061484	+	87	miRNA	- && - && -	-
ENSG00000132485	37.2434738984702	37.2009068506082	32.0092184761341	17.6099362256054	18.5450264217051	19.0051050709007	ZRANB2	1	71528974	71546980	-	4993	protein_coding	- && - && -	-
ENSG00000104765	12.1544335357227	5.57567037727087	15.0341339802263	41.553933733889	45.3999872575757	41.7597963704483	BNIP3L	8	26240414	26363152	+	4307	protein_coding	- && sp|O60238|BNI3L_HUMAN BCL2/adenovirus E1B 19 kDa protein-interacting protein 3-like OS=Homo sapiens OX=9606 GN=BNIP3L PE=1 SV=1 && PF06553:BNIP3	-
ENSG00000106723	15.9000921030858	17.8024162460054	28.7647812749496	32.6307530449021	34.8275805765891	31.3853405754323	SPIN1	9	91003334	91093609	+	4914	protein_coding	- && sp|Q9Y657|SPIN1_HUMAN Spindlin-1 OS=Homo sapiens OX=9606 GN=SPIN1 PE=1 SV=3 && PF02513:Spin/Ssty Family	-
ENSG00000132424	51.9689025076998	36.5425927590091	31.003831687008	13.716349729739	13.3057018140116	14.7502838921783	PNISR	6	99845927	99873207	-	10870	protein_coding	- && sp|Q8TF01|PNISR_HUMAN Arginine/serine-rich protein PNISR OS=Homo sapiens OX=9606 GN=PNISR PE=1 SV=2 && PF15996:Arginine/serine-rich protein PNISR	-
ENSG00000252817	40.5885987504228	12.7296116167006	43.0245947194915	15.9620632658543	20.5980980847339	28.3303447138401	AL590431.1	1	154226921	154226997	+	77	miRNA	- && - && -	-
ENSG00000152795	26.0993494940566	26.5790820399577	29.0051900793398	25.8640724167618	26.2000637121812	27.4092957836637	HNRNPDL	4	83343717	83351294	-	5209	protein_coding	- && sp|O14979|HNRDL_HUMAN Heterogeneous nuclear ribonucleoprotein D-like OS=Homo sapiens OX=9606 GN=HNRNPDL PE=1 SV=3 && PF00076:RNA recognition motif. (a.k.a. RRM, RBD, or RNP domain)	-
ENSG00000112697	12.5061688712751	8.99247793106372	18.0871824115189	40.2501692019064	45.3924773265568	35.7256541001017	TMEM30A	6	75962640	75994684	-	5123	protein_coding	- && sp|Q9NV96|CC50A_HUMAN Cell cycle control protein 50A OS=Homo sapiens OX=9606 GN=TMEM30A PE=1 SV=1 && PF03381:LEM3 (ligand-effect modulator 3) family / CDC50 family	-
ENSG00000125868	9.73873415876152	8.5266250753776	20.437892826155	43.0372782631539	40.4598493756484	38.660878747704	DSTN	20	17550508	17590564	+	3851	protein_coding	- && sp|Q5E9D5|DEST_BOVIN Destrin OS=Bos taurus OX=9913 GN=DSTN PE=2 SV=3 && PF00241:Cofilin/tropomyosin-type actin-binding protein	-
ENSG00000170275	22.1736818416238	14.8600865706234	43.6950800641367	27.0853481413334	26.6570258161059	26.2945375679359	CRTAP	3	33155471	33189265	+	6695	protein_coding	- && sp|O75718|CRTAP_HUMAN Cartilage-associated protein OS=Homo sapiens OX=9606 GN=CRTAP PE=1 SV=1 && -	-
ENSG00000239119	0	15.5584141981896	9.56102104877588	46.5219108859513	52.7485686402708	36.3572757160948	RNU7-119P	3	73643091	73643153	-	63	snRNA	- && - && -	-
ENSG00000168028	12.3075438538185	20.544933382899	42.8752037656043	28.2961012858149	33.9254582953848	22.6678746461628	RPSA	3	39448180	39454033	+	3936	protein_coding	- && sp|Q2L9X0|RSSA_CHLAE 40S ribosomal protein SA OS=Chlorocebus aethiops OX=9534 GN=RPSA PE=2 SV=3 && PF16122:40S ribosomal protein SA C-terminus	-
ENSG00000157933	27.8863033108887	16.6050246269823	12.1195377011374	34.552293173179	35.2290717023771	34.0490670933296	SKI	1	2160134	2241558	+	6080	protein_coding	- && sp|P12755|SKI_HUMAN Ski oncogene OS=Homo sapiens OX=9606 GN=SKI PE=1 SV=1 && PF08782:c-SKI Smad4 binding domain|PF02437:SKI/SNO/DAC family	-
ENSG00000100994	66.3624496779934	43.7619521398229	16.1109829429417	11.6648591357221	11.2259788026992	11.2874957464586	PYGB	20	25228705	25278650	+	4474	protein_coding	- && sp|P11216|PYGB_HUMAN Glycogen phosphorylase, brain form OS=Homo sapiens OX=9606 GN=PYGB PE=1 SV=5 && PF00343:Carbohydrate phosphorylase	-
ENSG00000255102	43.2293528699431	85.3640451140423	30.8578035897992	0.387477576125718	0.309534260836165	0.223507842516976	RP11-164N3.2	11	87794942	87831315	-	488	lincRNA	- && - && -	-
ENSG00000135720	37.2826235501965	26.2569383851484	24.2790799065375	23.561894473249	24.7618434493696	24.1649832072908	DYNC1LI2	16	66754796	66785701	-	8278	protein_coding	- && sp|O43237|DC1L2_HUMAN Cytoplasmic dynein 1 light intermediate chain 2 OS=Homo sapiens OX=9606 GN=DYNC1LI2 PE=1 SV=1 && PF05783:Dynein light intermediate chain (DLIC)	-
ENSG00000244716	29.3637289162576	3.60360328855127	41.5013928367208	31.8238119058547	21.8434079362619	31.9017272214753	RP11-20O24.4	1	109534878	109535489	+	612	pseudogene	- && sp|Q5XTY7|RL17_FELCA 60S ribosomal protein L17 OS=Felis catus OX=9685 GN=RPL17 PE=2 SV=3 && PF00237:Ribosomal protein L22p/L17e	-
ENSG00000172216	18.7145036154644	8.13704215618435	5.95677114334458	41.2763810108272	41.8951336294288	43.8187307759575	CEBPB	20	48807376	48809212	+	1837	protein_coding	- && sp|P17676|CEBPB_HUMAN CCAAT/enhancer-binding protein beta OS=Homo sapiens OX=9606 GN=CEBPB PE=1 SV=2 && PF07716:Basic region leucine zipper	C/EBP
ENSG00000124422	17.225099778343	16.2787111518095	23.4008941101212	35.5723093990547	33.4451677847509	33.872541264598	USP22	17	20902910	20947073	-	6804	protein_coding	- && sp|Q9UPT9|UBP22_HUMAN Ubiquitin carboxyl-terminal hydrolase 22 OS=Homo sapiens OX=9606 GN=USP22 PE=1 SV=2 && -	-
ENSG00000101856	9.81262826933297	4.10331803029176	10.4015503717452	43.5864624145938	50.7461254751057	41.0374901724837	PGRMC1	X	118370216	118378429	+	1911	protein_coding	- && sp|O00264|PGRC1_HUMAN Membrane-associated progesterone receptor component 1 OS=Homo sapiens OX=9606 GN=PGRMC1 PE=1 SV=3 && PF00173:Cytochrome b5-like Heme/Steroid binding domain	-
ENSG00000140545	11.0348113908849	20.2998933986602	27.1080340675717	31.8669268952162	33.4487524477434	35.9127727667833	MFGE8	15	89441916	89456642	-	4744	protein_coding	- && sp|Q08431|MFGM_HUMAN Lactadherin OS=Homo sapiens OX=9606 GN=MFGE8 PE=1 SV=3 && PF00754:F5/8 type C domain|PF00008:EGF-like domain	-
ENSG00000117868	35.4649604390323	19.4474694529034	20.4913679201563	28.6272409611506	27.9577418135336	27.6754001785892	ESYT2	7	158523686	158622944	-	7094	protein_coding	- && sp|A0FGR8|ESYT2_HUMAN Extended synaptotagmin-2 OS=Homo sapiens OX=9606 GN=ESYT2 PE=1 SV=1 && -	-
ENSG00000271204	18.3796470067292	23.4252249808328	35.4231523090908	28.3444307388541	24.4194335986184	29.6426437144737	RP11-138A9.1	7	130614968	130616965	-	1998	lincRNA	- && - && -	-
ENSG00000183291	8.56150647772733	11.9078572698388	12.8178719539092	39.5474493037469	48.6477552352171	37.985471960646	2025-09-15	1	87328132	87380107	-	2099	protein_coding	- && sp|O60613|SEP15_HUMAN Selenoprotein F OS=Homo sapiens OX=9606 GN=SELENOF PE=1 SV=4 && -	-
ENSG00000198242	9.96030415511437	6.94178537171349	38.9973870220697	35.8224665633507	39.2341252116797	28.4266518346803	RPL23A	17	27046411	27051377	+	2824	protein_coding	- && sp|Q24JY1|RL23A_BOVIN 60S ribosomal protein L23a OS=Bos taurus OX=9913 GN=RPL23A PE=2 SV=1 && PF00276:Ribosomal protein L23|PF03939:Ribosomal protein L23, N-terminal domain	-
ENSG00000196498	61.7237138206787	27.6519500716339	14.7048161654286	17.8941164994645	18.0722824078438	19.1763491451402	NCOR2	12	124808961	125052135	-	13975	protein_coding	- && sp|Q9Y618|NCOR2_HUMAN Nuclear receptor corepressor 2 OS=Homo sapiens OX=9606 GN=NCOR2 PE=1 SV=3 && PF00249:Myb-like DNA-binding domain|PF15784:G-protein pathway suppressor 2-interacting domain	MYB
ENSG00000078369	14.7629763995397	13.0412876687234	13.5150474673887	41.4292903516487	40.7064602521642	35.704665193085	GNB1	1	1716729	1822495	-	6351	protein_coding	- && sp|P62871|GBB1_BOVIN Guanine nucleotide-binding protein G(I)/G(S)/G(T) subunit beta-1 OS=Bos taurus OX=9913 GN=GNB1 PE=1 SV=3 && -	-
ENSG00000136997	25.3051956650173	40.2544746650321	27.5864986287134	23.1073772676669	21.7123	21.1588419275971	MYC	8	128747680	128753674	+	2995	protein_coding	- && sp|P01106|MYC_HUMAN Myc proto-oncogene protein OS=Homo sapiens OX=9606 GN=MYC PE=1 SV=1 && PF01056:Myc amino-terminal region|PF00010:Helix-loop-helix DNA-binding domain|PF02344:Myc leucine zipper domain	bHLH
ENSG00000142798	16.8683316893429	18.4884766889728	6.62122591958716	37.7611723430106	40.5035394293063	38.7798612292222	HSPG2	1	22148738	22263790	-	17694	protein_coding	- && sp|P98160|PGBM_HUMAN Basement membrane-specific heparan sulfate proteoglycan core protein OS=Homo sapiens OX=9606 GN=HSPG2 PE=1 SV=4 && PF13895:Immunoglobulin domain|PF00054:Laminin G domain|PF07679:Immunoglobulin I-set domain|PF00053:Laminin EGF domain|PF00008:EGF-like domain|PF00057:Low-density lipoprotein receptor domain class A|PF13927:Immunoglobulin domain|PF00052:Laminin B (Domain IV)	-
ENSG00000010244	26.8930868157366	35.2849977173796	48.7180939912426	16.4022874822933	15.3542599276313	16.3325313987989	ZNF207	17	30677136	30708905	+	15834	protein_coding	- && sp|Q9JMD0|ZN207_MOUSE BUB3-interacting and GLEBS motif-containing protein ZNF207 OS=Mus musculus OX=10090 GN=Znf207 PE=1 SV=1 && -	-
ENSG00000173334	3.20991274554757	5.27042220935531	5.19178692522943	50.6537505679205	49.3166321310182	45.2576914484302	TRIB1	8	126442563	126450647	+	4138	protein_coding	- && sp|Q96RU8|TRIB1_HUMAN Tribbles homolog 1 OS=Homo sapiens OX=9606 GN=TRIB1 PE=1 SV=2 && PF00069:Protein kinase domain	-
ENSG00000254999	12.6736500558903	9.14198790477564	24.5888059575574	38.7992955870119	39.876447792587	33.7919204952511	BRK1	3	10157276	10168874	+	1233	protein_coding	- && sp|Q8WUW1|BRK1_HUMAN Protein BRICK1 OS=Homo sapiens OX=9606 GN=BRK1 PE=1 SV=1 && -	-
ENSG00000198563	34.0373	34.8304711039756	47.6862933375207	15.1809840632332	12.2748788921592	14.7571349492722	DDX39B	6	31497996	31510225	-	7162	protein_coding	- && sp|Q13838|DX39B_HUMAN Spliceosome RNA helicase DDX39B OS=Homo sapiens OX=9606 GN=DDX39B PE=1 SV=1 && -	-
ENSG00000165029	20.7895875626064	22.3671052398114	19.7951042841572	32.1284798865658	33.1717095000406	30.5016721910709	ABCA1	9	107543283	107690518	-	11350	protein_coding	- && sp|O95477|ABCA1_HUMAN Phospholipid-transporting ATPase ABCA1 OS=Homo sapiens OX=9606 GN=ABCA1 PE=1 SV=3 && PF00005:ABC transporter|PF12698:ABC-2 family transporter protein	-
ENSG00000221502	0	0	0	41.8697197973562	56.1052957355608	60.768589411187	MIR1245A	2	189842818	189842887	+	70	miRNA	- && - && -	-
ENSG00000165527	13.820123011041	7.73989335506905	14.7763979758877	40.9712865459426	42.5104146827704	38.654008231325	ARF6	14	50359810	50361490	+	1583	protein_coding	- && sp|P62330|ARF6_HUMAN ADP-ribosylation factor 6 OS=Homo sapiens OX=9606 GN=ARF6 PE=1 SV=2 && PF00025:ADP-ribosylation factor family	-
ENSG00000185215	20.3528134616979	18.2236704781141	26.4501303124069	29.3841913227714	30.4718599558014	33.4871547259795	TNFAIP2	14	103589779	103603776	+	5029	protein_coding	- && sp|Q03169|TNAP2_HUMAN Tumor necrosis factor alpha-induced protein 2 OS=Homo sapiens OX=9606 GN=TNFAIP2 PE=1 SV=2 && -	-
ENSG00000207997	58.1841881023348	15.6411717205204	34.1755645998797	27.1564071437897	10.4451348443863	12.7637244535226	MIR644A	20	33054130	33054223	+	94	miRNA	- && - && -	-
ENSG00000135679	19.2969245524805	26.4087439701839	30.2036196933139	27.406945791137	28.7239454352787	26.2577805159273	MDM2	12	69201956	69239214	+	8017	protein_coding	- && sp|Q00987|MDM2_HUMAN E3 ubiquitin-protein ligase Mdm2 OS=Homo sapiens OX=9606 GN=MDM2 PE=1 SV=1 && PF13920:Zinc finger, C3HC4 type (RING finger)|PF02201:SWIB/MDM2 domain|PF00641:Zn-finger in Ran binding protein and others	-
ENSG00000108848	49.6539335590529	35.1138004649609	33.4143081960439	13.6753771548941	12.583093656801	13.8497535392558	LUC7L3	17	48796905	48833574	+	8151	protein_coding	- && sp|Q3SX41|LC7L3_BOVIN Luc7-like protein 3 OS=Bos taurus OX=9913 GN=LUC7L3 PE=2 SV=1 && PF03194:LUC7 N_terminus	-
ENSG00000155506	30.2705773711864	31.4818795067171	27.2137823563309	24.2818672658227	21.6475694033861	23.3505159862907	LARP1	5	154092462	154197167	+	8492	protein_coding	- && sp|Q6PKG0|LARP1_HUMAN La-related protein 1 OS=Homo sapiens OX=9606 GN=LARP1 PE=1 SV=2 && -	-
ENSG00000237781	24.7480257086854	6.65280607117157	4.5425665616356	42.9229307707047	37.1366413935926	42.1152153091415	RP11-54A4.2	1	150521040	150530200	-	663	antisense	- && sp|Q80T21|ATL4_MOUSE ADAMTS-like protein 4 OS=Mus musculus OX=10090 GN=Adamtsl4 PE=2 SV=1 && -	-
ENSG00000178719	17.0056109723032	26.3760373664599	21.0554341655868	33.8220236768921	29.1106744334308	30.7317534347362	GRINA	8	145064226	145067583	+	2527	protein_coding	- && sp|Q7Z429|LFG1_HUMAN Protein lifeguard 1 OS=Homo sapiens OX=9606 GN=GRINA PE=1 SV=1 && PF01027:Inhibitor of apoptosis-promoting Bax1	-
ENSG00000244384	46.2809022337138	71.7204947184838	36.7283125654195	2.63538755608851	0.263158047540154	0.380041209575904	RN7SL359P	2	233514559	233514845	+	287	misc_RNA	- && - && -	-
ENSG00000101850	47.4390468105313	63.0594351096708	42.3037698515198	1.97680558338686	1.76137067123177	1.40341715671295	GPR143	X	9693386	9754337	-	2487	protein_coding	- && sp|P51810|GP143_HUMAN G-protein coupled receptor 143 OS=Homo sapiens OX=9606 GN=GPR143 PE=1 SV=2 && PF02101:Ocular albinism type 1 protein	-
ENSG00000132465	0	0.145860133108028	0.119512763109698	54.8133	55.7906025703774	46.9398398977438	IGJ	4	71521258	71547534	-	1680	protein_coding	- && sp|P01591|IGJ_HUMAN Immunoglobulin J chain OS=Homo sapiens OX=9606 GN=JCHAIN PE=1 SV=4 && PF15097:Immunoglobulin J chain	-
ENSG00000132507	13.6391862384525	16.8484822083886	17.3099782578835	37.4877307814797	37.5075687010223	35.0102302317792	EIF5A	17	7210318	7215774	+	2807	protein_coding	- && sp|Q6EWQ7|IF5A1_BOVIN Eukaryotic translation initiation factor 5A-1 OS=Bos taurus OX=9913 GN=EIF5A PE=2 SV=3 && PF01287:Eukaryotic elongation factor 5A hypusine, DNA-binding OB fold	-
ENSG00000269940	19.1816004732972	37.298178718164	35.9829261892964	19.1874329676919	23.6097130802105	22.4927172187951	RP11-73M18.7	14	104160897	104161507	+	611	sense_intronic	- && - && -	-
ENSG00000148248	6.29129565642199	12.673434173053	11.441246618913	42.8656518529961	44.5579792882831	39.7576774708983	SURF4	9	136228325	136242970	-	3229	protein_coding	- && sp|O15260|SURF4_HUMAN Surfeit locus protein 4 OS=Homo sapiens OX=9606 GN=SURF4 PE=1 SV=3 && PF05477:Surfeit locus protein 2 (SURF2)|PF02077:SURF4 family	-
ENSG00000130338	35.4032711567564	31.1951589902027	51.2558576488341	13.3108632336547	12.8400922491099	13.2870921321519	TULP4	6	158733692	158932860	+	11123	protein_coding	- && sp|Q9NRJ4|TULP4_HUMAN Tubby-related protein 4 OS=Homo sapiens OX=9606 GN=TULP4 PE=1 SV=2 && PF01167:Tub family	Tub
novel.1747	41.7037333997079	53.3788963837429	60.4435907285242	0.677721080495067	0.393386742511807	0.494988437370379	-	4	190604541	190624654	-	19391	-	- && sp|Q6UX73|CP089_HUMAN UPF0764 protein C16orf89 OS=Homo sapiens OX=9606 GN=C16orf89 PE=1 SV=2 && -	-
ENSG00000177733	14.4934836178786	10.4133804304578	22.3466697699888	37.1481874500832	40.2722342654982	32.3720768601991	HNRNPA0	5	137087075	137090039	-	2965	protein_coding	- && sp|Q13151|ROA0_HUMAN Heterogeneous nuclear ribonucleoprotein A0 OS=Homo sapiens OX=9606 GN=HNRNPA0 PE=1 SV=1 && PF00076:RNA recognition motif. (a.k.a. RRM, RBD, or RNP domain)	-
ENSG00000091947	24.5052492455714	80.4951464190752	45.6381719490677	2.74675421412064	2.31890110495023	1.33233991564428	TMEM101	17	42088556	42101314	-	3029	protein_coding	- && sp|Q96IK0|TM101_HUMAN Transmembrane protein 101 OS=Homo sapiens OX=9606 GN=TMEM101 PE=1 SV=1 && PF15111:TMEM101 protein family	-
ENSG00000152601	11.5764258524331	16.3134388535678	24.7434132677851	34.650867865841	36.6403782996237	32.9541269730225	MBNL1	3	151961617	152183569	+	9989	protein_coding	- && sp|Q9NR56|MBNL1_HUMAN Muscleblind-like protein 1 OS=Homo sapiens OX=9606 GN=MBNL1 PE=1 SV=2 && -	-
ENSG00000108256	21.819645102445	24.2560696193066	39.434585525693	22.7778246722766	26.3750577595583	22.186315439287	NUFIP2	17	27582854	27621136	-	10850	protein_coding	- && sp|Q7Z417|NUFP2_HUMAN Nuclear fragile X mental retardation-interacting protein 2 OS=Homo sapiens OX=9606 GN=NUFIP2 PE=1 SV=1 && PF15293:Nuclear fragile X mental retardation-interacting protein 2	-
ENSG00000005893	17.5267306870483	17.5374932340818	30.1690470123738	30.1626838536261	29.2451187868529	32.175897736284	LAMP2	X	119561682	119603220	-	5617	protein_coding	- && sp|P13473|LAMP2_HUMAN Lysosome-associated membrane glycoprotein 2 OS=Homo sapiens OX=9606 GN=LAMP2 PE=1 SV=2 && PF01299:Lysosome-associated membrane glycoprotein (Lamp)	-
ENSG00000115306	28.4553456704278	22.4500045561606	9.76170986519259	32.334658468997	31.9683993278557	31.5892153378269	SPTBN1	2	54683422	54896812	+	16722	protein_coding	- && sp|Q01082|SPTB2_HUMAN Spectrin beta chain, non-erythrocytic 1 OS=Homo sapiens OX=9606 GN=SPTBN1 PE=1 SV=2 && PF00435:Spectrin repeat|PF00307:Calponin homology (CH) domain	-
ENSG00000171812	0.66923385519969	0.524721677990335	1.22532571685061	46.2802553151408	58.3995042129703	49.2107794007356	COL8A2	1	36560837	36590821	-	4670	protein_coding	- && sp|P25067|CO8A2_HUMAN Collagen alpha-2(VIII) chain OS=Homo sapiens OX=9606 GN=COL8A2 PE=1 SV=2 && PF01391:Collagen triple helix repeat (20 copies)|PF00386:C1q domain	-
ENSG00000174437	12.5058359918545	15.8133820263556	28.8719185275384	33.0716692169544	34.2767138202563	31.7177223071439	ATP2A2	12	110718561	110788898	+	13745	protein_coding	- && sp|P16615|AT2A2_HUMAN Sarcoplasmic/endoplasmic reticulum calcium ATPase 2 OS=Homo sapiens OX=9606 GN=ATP2A2 PE=1 SV=1 && PF13246:Cation transport ATPase (P-type)|PF00690:Cation transporter/ATPase, N-terminus|PF00122:E1-E2 ATPase|PF00689:Cation transporting ATPase, C-terminus	-
ENSG00000162368	17.886859074718	9.24337367979071	16.2965166263214	38.9344403573649	42.341130341538	31.5525160741135	CMPK1	1	47799469	47844511	+	3844	protein_coding	- && sp|P30085|KCY_HUMAN UMP-CMP kinase OS=Homo sapiens OX=9606 GN=CMPK1 PE=1 SV=3 && PF00406:Adenylate kinase	-
ENSG00000232411	30.8826294840173	78.9374285579096	41.4657325919736	2.0553158385799	1.04483106226911	1.50889879454148	AC009495.3	2	166689558	166695608	-	506	lincRNA	- && - && -	-
ENSG00000185728	31.3089941448041	34.307893475883	28.6155900094649	21.4734	20.119124356828	20.0661018796487	YTHDF3	8	64081112	64125346	+	6164	protein_coding	- && sp|Q7Z739|YTHD3_HUMAN YTH domain-containing family protein 3 OS=Homo sapiens OX=9606 GN=YTHDF3 PE=1 SV=1 && -	-
ENSG00000144674	44.520465481002	31.6732633348298	24.5102030784109	17.4840809627512	18.1085769509266	19.5399589622171	GOLGA4	3	37284668	37408242	+	10723	protein_coding	- && sp|Q13439|GOGA4_HUMAN Golgin subfamily A member 4 OS=Homo sapiens OX=9606 GN=GOLGA4 PE=1 SV=1 && PF01465:GRIP domain	-
ENSG00000102024	18.6930212828947	13.8570651347095	13.1250314324725	35.596997467217	38.0734621115115	36.2694137641468	PLS3	X	114795501	114885181	+	4138	protein_coding	- && sp|P13797|PLST_HUMAN Plastin-3 OS=Homo sapiens OX=9606 GN=PLS3 PE=1 SV=4 && PF00307:Calponin homology (CH) domain|PF13499:EF-hand domain pair	-
ENSG00000128342	0	0.12347947776341	0.151762238869458	48.9992681476712	56.2499166308227	49.7130096526194	LIF	22	30636436	30642840	-	3969	protein_coding	- && sp|P15018|LIF_HUMAN Leukemia inhibitory factor OS=Homo sapiens OX=9606 GN=LIF PE=1 SV=1 && PF01291:LIF / OSM family	-
ENSG00000137193	2.09964535020662	2.38706942728354	3.94548685200577	52.5282667996348	47.4671880732177	46.6770264652046	PIM1	6	37137979	37143202	+	2977	protein_coding	- && sp|P11309|PIM1_HUMAN Serine/threonine-protein kinase pim-1 OS=Homo sapiens OX=9606 GN=PIM1 PE=1 SV=4 && PF00069:Protein kinase domain	-
ENSG00000264292	86.8145028828487	21.1767304364247	33.4635736707156	2.33443280431297	8.39181773822491	2.69313153452554	MIR2467	2	240273419	240273499	-	81	miRNA	- && - && -	-
ENSG00000168610	14.9846639678635	7.64722894869595	10.1735036159609	40.9528444813363	40.2830107043706	40.6729487073607	STAT3	17	40465342	40540586	-	8812	protein_coding	- && sp|P40763|STAT3_HUMAN Signal transducer and activator of transcription 3 OS=Homo sapiens OX=9606 GN=STAT3 PE=1 SV=2 && PF00017:SH2 domain|PF02864:STAT protein, DNA binding domain|PF01017:STAT protein, all-alpha domain|PF02865:STAT protein, protein interaction domain	STAT
ENSG00000106546	1.40759139939163	1.06685267752936	4.74749694022312	48.0458233336249	54.3458702557886	45.0795286202112	AHR	7	17338246	17385776	+	6661	protein_coding	- && sp|P35869|AHR_HUMAN Aryl hydrocarbon receptor OS=Homo sapiens OX=9606 GN=AHR PE=1 SV=2 && PF00010:Helix-loop-helix DNA-binding domain|PF00989:PAS fold|PF08447:PAS fold	bHLH
ENSG00000163527	22.4574043385573	16.7765355493353	24.7069379257439	29.7598246631263	32.5471877188519	28.432695859413	STT3B	3	31574130	31679112	+	5010	protein_coding	- && sp|Q8TCJ2|STT3B_HUMAN Dolichyl-diphosphooligosaccharide--protein glycosyltransferase subunit STT3B OS=Homo sapiens OX=9606 GN=STT3B PE=1 SV=1 && PF02516:Oligosaccharyl transferase STT3 subunit	-
ENSG00000187446	37.615912644758	20.3315205258288	40.3362461633952	18.085726720943	18.8187318652076	19.3005461099781	CHP1	15	41523037	41574043	+	3905	protein_coding	- && sp|Q99653|CHP1_HUMAN Calcineurin B homologous protein 1 OS=Homo sapiens OX=9606 GN=CHP1 PE=1 SV=3 && PF13499:EF-hand domain pair	-
ENSG00000109332	18.8562238360105	17.5953473113849	28.3355277700388	29.8873010679503	30.4760750058268	29.2909147491271	UBE2D3	4	103715540	103790053	-	10069	protein_coding	- && sp|P61077|UB2D3_HUMAN Ubiquitin-conjugating enzyme E2 D3 OS=Homo sapiens OX=9606 GN=UBE2D3 PE=1 SV=1 && PF00179:Ubiquitin-conjugating enzyme	-
ENSG00000125691	16.9882870668896	10.0001648709889	37.9298609744839	31.767847115993	31.7945889319299	25.9408158897575	RPL23	17	37004118	37010096	-	5979	protein_coding	- && sp|Q3T057|RL23_BOVIN 60S ribosomal protein L23 OS=Bos taurus OX=9913 GN=RPL23 PE=2 SV=2 && -	-
ENSG00000110958	15.7915973569707	14.4883332216625	31.737398377294	31.4007619791003	33.3774108230755	27.5723050227036	PTGES3	12	57057127	57082159	-	3315	protein_coding	- && sp|Q3ZBF7|TEBP_BOVIN Prostaglandin E synthase 3 OS=Bos taurus OX=9913 GN=PTGES3 PE=1 SV=1 && PF04969:CS domain	-
ENSG00000009413	58.330788238029	25.4576854692532	17.9889952687466	16.8348194152055	17.0614028188361	18.5695290804118	REV3L	6	111620234	111804918	-	12417	protein_coding	- && sp|O60673|REV3L_HUMAN DNA polymerase zeta catalytic subunit OS=Homo sapiens OX=9606 GN=REV3L PE=1 SV=2 && PF15735:Domain of unknown function (DUF4683)|PF03104:DNA polymerase family B, exonuclease domain|PF00136:DNA polymerase family B|PF14260:C4-type zinc-finger of DNA polymerase delta	-
ENSG00000263244	9.46907892073488	16.2098458648787	28.0336990673542	31.939213743372	35.0617235984209	33.4871255206986	RP11-473I1.10	16	9201098	9207038	+	5941	sense_intronic	- && sp|Q96CB5|CH044_HUMAN Putative uncharacterized protein C8orf44 OS=Homo sapiens OX=9606 GN=C8orf44 PE=2 SV=2 && -	-
ENSG00000132824	14.3485853579596	11.7211371537931	19.7437228383914	37.0869739465467	38.0292880718789	33.1664065469052	SERINC3	20	43124862	43150750	-	4683	protein_coding	- && sp|Q13530|SERC3_HUMAN Serine incorporator 3 OS=Homo sapiens OX=9606 GN=SERINC3 PE=1 SV=2 && PF03348:Serine incorporator (Serinc)	-
ENSG00000198053	32.3616562085619	41.5093628803262	28.8075556079002	17.4222680384384	18.2259791502072	15.5546380481804	SIRPA	20	1875154	1920543	+	4032	protein_coding	- && sp|P78324|SHPS1_HUMAN Tyrosine-protein phosphatase non-receptor type substrate 1 OS=Homo sapiens OX=9606 GN=SIRPA PE=1 SV=2 && PF07654:Immunoglobulin C1-set domain|PF07686:Immunoglobulin V-set domain	-
ENSG00000004799	49.7949084913352	83.1819133072272	1.73278960808751	5.7743504949348	6.7019407429196	6.66161192585229	PDK4	7	95212811	95225803	-	4519	protein_coding	- && sp|Q16654|PDK4_HUMAN [Pyruvate dehydrogenase (acetyl-transferring)] kinase isozyme 4, mitochondrial OS=Homo sapiens OX=9606 GN=PDK4 PE=1 SV=1 && PF02518:Histidine kinase-, DNA gyrase B-, and HSP90-like ATPase|PF10436:Mitochondrial branched-chain alpha-ketoacid dehydrogenase kinase	-
ENSG00000252473	28.9381676276162	25.4120765237097	43.1308282867001	12.6059	24.0565441829114	19.3905470485839	SNORA67	2	39510798	39510932	-	135	snoRNA	- && - && -	-
ENSG00000170581	22.7658919002003	28.840623994737	20.7387608311228	26.9132321478737	27.6686843809668	26.567176100286	STAT2	12	56735381	56753939	-	6109	protein_coding	- && sp|P52630|STAT2_HUMAN Signal transducer and activator of transcription 2 OS=Homo sapiens OX=9606 GN=STAT2 PE=1 SV=1 && PF00017:SH2 domain|PF12188:Signal transducer and activator of transcription 2 C terminal	STAT
ENSG00000168298	25.8784632797281	32.1524043732651	14.1953758373864	27.3396280082182	27.6128219335477	26.2606055172302	HIST1H1E	6	26156559	26157343	+	785	protein_coding	- && sp|P10412|H14_HUMAN Histone H1.4 OS=Homo sapiens OX=9606 GN=H1-4 PE=1 SV=2 && PF00538:linker histone H1 and H5 family	-
ENSG00000138674	17.5147903574473	21.9723257921945	17.0153764427367	32.2660988170105	32.3578214418028	32.3100688621872	SEC31A	4	83739814	83822319	-	9145	protein_coding	- && sp|O94979|SC31A_HUMAN Protein transport protein Sec31A OS=Homo sapiens OX=9606 GN=SEC31A PE=1 SV=3 && -	-
ENSG00000159189	9.36426098511626	1.46843459848082	4.36154443348652	42.4211030833187	48.427388655644	47.3870110456966	C1QC	1	22970123	22974603	+	1335	protein_coding	- && sp|P02747|C1QC_HUMAN Complement C1q subcomponent subunit C OS=Homo sapiens OX=9606 GN=C1QC PE=1 SV=3 && PF01391:Collagen triple helix repeat (20 copies)|PF00386:C1q domain	-
ENSG00000169554	25.7432853246175	25.398088113111	30.2568113755825	23.7905649052039	23.6149040959899	24.3945198932752	ZEB2	2	145141648	145282147	-	17907	protein_coding	- && sp|O60315|ZEB2_HUMAN Zinc finger E-box-binding homeobox 2 OS=Homo sapiens OX=9606 GN=ZEB2 PE=1 SV=1 && PF05605:Drought induced 19 protein (Di19), zinc-binding	zf-C2H2
ENSG00000137693	11.0448565452925	14.8288046378314	22.6261806093132	34.7334013013379	37.5352571991982	32.3785331861727	YAP1	11	101981192	102104154	+	6296	protein_coding	- && sp|P46937|YAP1_HUMAN Transcriptional coactivator YAP1 OS=Homo sapiens OX=9606 GN=YAP1 PE=1 SV=2 && -	-
ENSG00000170542	32.4447595766644	36.4175702905171	34.2761908069641	16.4844515581877	16.891640901444	16.2627736447418	SERPINB9	6	2887500	2903514	-	4118	protein_coding	- && sp|P50453|SPB9_HUMAN Serpin B9 OS=Homo sapiens OX=9606 GN=SERPINB9 PE=1 SV=1 && PF00079:Serpin (serine protease inhibitor)	-
ENSG00000116962	4.92995045361334	1.88046147049231	1.07854969709503	51.2062453535417	50.3079742103613	43.338567062671	NID1	1	236139130	236228462	-	5864	protein_coding	- && sp|P14543|NID1_HUMAN Nidogen-1 OS=Homo sapiens OX=9606 GN=NID1 PE=1 SV=3 && -	-
ENSG00000010327	6.05110531994166	6.6885164173224	3.89691975217154	45.8524890660141	47.2646070080567	42.8952671180068	STAB1	3	52529354	52558511	+	10588	protein_coding	- && sp|Q9NY15|STAB1_HUMAN Stabilin-1 OS=Homo sapiens OX=9606 GN=STAB1 PE=1 SV=3 && PF00193:Extracellular link domain|PF02469:Fasciclin domain|PF12947:EGF domain	-
ENSG00000211553	36.1727095345203	36.3029664624424	52.9839916452997	8.75412301617363	13.2870447521894	5.04962162723539	AC118278.1	4	130242	130349	+	108	miRNA	- && - && -	-
ENSG00000198542	0.195822186953794	0.122829585775181	0.805138614633758	47.7461716987395	53.4552480287529	50.2167785642602	ITGBL1	13	102104966	102375456	+	3990	protein_coding	- && sp|O95965|ITGBL_HUMAN Integrin beta-like protein 1 OS=Homo sapiens OX=9606 GN=ITGBL1 PE=2 SV=1 && PF07974:EGF-like domain	-
ENSG00000199575	0	0	2.7886311392263	34.1410797630772	47.2039747775151	68.1698919676777	SNORD114-1	14	101416170	101416241	+	72	snoRNA	- && - && -	-
ENSG00000064393	46.7155570703371	25.744217659051	25.7968534742777	19.2816173913135	17.636050077192	17.1060743365936	HIPK2	7	139246316	139477577	-	15220	protein_coding	- && sp|Q9H2X6|HIPK2_HUMAN Homeodomain-interacting protein kinase 2 OS=Homo sapiens OX=9606 GN=HIPK2 PE=1 SV=2 && -	-
ENSG00000115760	35.0922021470816	30.9296235310763	22.4198202203959	21.8770587194461	20.3912221913139	21.1275507871162	BIRC6	2	32582096	32843966	+	17723	protein_coding	- && sp|Q9NR09|BIRC6_HUMAN Baculoviral IAP repeat-containing protein 6 OS=Homo sapiens OX=9606 GN=BIRC6 PE=1 SV=2 && PF00653:Inhibitor of Apoptosis domain|PF00179:Ubiquitin-conjugating enzyme|PF12356:Baculoviral IAP repeat-containing protein 6	-
ENSG00000158615	4.18543231805584	9.42300549988879	13.1754418623173	38.5992010672196	46.237679521882	40.1481146801797	PPP1R15B	1	204372515	204380919	-	5227	protein_coding	- && sp|Q5SWA1|PR15B_HUMAN Protein phosphatase 1 regulatory subunit 15B OS=Homo sapiens OX=9606 GN=PPP1R15B PE=1 SV=1 && PF10472:eIF2-alpha phosphatase phosphorylation constitutive repressor|PF10488:Phosphatase-1 catalytic subunit binding region	-
ENSG00000231721	16.6130078606382	23.6632625246884	25.6813472356654	28.9182710878464	29.1901434283106	27.6846763924549	LINC-PINT	7	130626519	130794935	-	4515	antisense	- && sp|Q8N9N2|ASCC1_HUMAN Activating signal cointegrator 1 complex subunit 1 OS=Homo sapiens OX=9606 GN=ASCC1 PE=1 SV=1 && -	-
novel.2034	0.737034738180962	108.942288116976	41.5729898352348	0.142695260559834	0.12824021069639	0.144043541182528	-	6	141742858	141753481	+	10601	-	- && - && -	-
ENSG00000111605	28.1452859832991	29.5144632067047	45.6714949138709	15.8582338610651	16.292264785519	16.1559799600727	CPSF6	12	69633317	69668138	+	7190	protein_coding	- && sp|Q0P5D2|CPSF6_BOVIN Cleavage and polyadenylation specificity factor subunit 6 OS=Bos taurus OX=9913 GN=CPSF6 PE=2 SV=1 && PF00076:RNA recognition motif. (a.k.a. RRM, RBD, or RNP domain)	-
ENSG00000114850	15.0288344087231	10.3801220293519	19.8741950393617	37.1680348989268	37.1020997343564	31.8941392115039	SSR3	3	156257929	156272973	-	4627	protein_coding	- && sp|Q9UNL2|SSRG_HUMAN Translocon-associated protein subunit gamma OS=Homo sapiens OX=9606 GN=SSR3 PE=1 SV=1 && PF07074:Translocon-associated protein, gamma subunit (TRAP-gamma)	-
ENSG00000114857	44.8082924101389	31.3403404850765	25.1063595660925	15.846425884447	16.1456638570424	18.1681602569765	NKTR	3	42642106	42690227	+	17350	protein_coding	- && sp|P30414|NKTR_HUMAN NK-tumor recognition protein OS=Homo sapiens OX=9606 GN=NKTR PE=1 SV=2 && -	-
ENSG00000008294	35.1821077133205	28.9591206355489	29.0551651540009	18.7854629089621	20.322836144588	19.0428382517008	SPAG9	17	49039535	49198226	-	11948	protein_coding	- && sp|O60271|JIP4_HUMAN C-Jun-amino-terminal kinase-interacting protein 4 OS=Homo sapiens OX=9606 GN=SPAG9 PE=1 SV=4 && PF09744:JNK_SAPK-associated protein-1|PF16471:JNK-interacting protein leucine zipper II	-
ENSG00000144713	17.6429473600628	11.1982940902292	46.6601	27.5500723050935	26.7996760027183	21.4625208259527	RPL32	3	12875984	12883087	-	3720	protein_coding	- && sp|E2RKA8|RL32_CANLF 60S ribosomal protein L32 OS=Canis lupus familiaris OX=9615 GN=RPL32 PE=1 SV=1 && PF01655:Ribosomal protein L32	-
ENSG00000249837	27.2557160213595	67.2449134589195	56.7324307115155	0	0	0	CTD-2325B11.1	4	125070532	125173199	-	430	lincRNA	- && - && -	-
ENSG00000200832	0	0	0	47.9025611445021	52.3649426865234	50.9001860025327	SNORD114-4	14	101420711	101420785	+	75	snoRNA	- && - && -	-
ENSG00000115053	26.3863967486332	20.8654299230303	21.5298905215832	26.771015307189	26.1273898205695	29.4205866561038	NCL	2	232318242	232348352	-	6929	protein_coding	- && sp|P19338|NUCL_HUMAN Nucleolin OS=Homo sapiens OX=9606 GN=NCL PE=1 SV=3 && PF00076:RNA recognition motif. (a.k.a. RRM, RBD, or RNP domain)	-
ENSG00000109475	14.7377405424465	9.60536048973111	42.162327569204	28.6726554386504	31.6529570921905	24.1417454136049	RPL34	4	109541722	109551568	+	3393	protein_coding	- && sp|P49207|RL34_HUMAN 60S ribosomal protein L34 OS=Homo sapiens OX=9606 GN=RPL34 PE=1 SV=3 && -	-
ENSG00000264508	5.26148502320295	9.90080903521156	3.04214306097414	49.9780841287004	39.4161136189352	43.334934691911	RN7SL473P	1	150539040	150539336	-	297	misc_RNA	- && - && -	-
ENSG00000172270	28.393178263807	24.6994984021657	20.3178037486122	25.9307805162372	28.5277284172654	23.0005577142934	BSG	19	571297	583493	+	3770	protein_coding	- && sp|P35613|BASI_HUMAN Basigin OS=Homo sapiens OX=9606 GN=BSG PE=1 SV=2 && PF13927:Immunoglobulin domain	-
ENSG00000127483	20.1579496078423	30.9187418947293	20.5044203088502	26.1452082513681	25.0063088098462	28.1106912752499	HP1BP3	1	21069154	21113816	-	7442	protein_coding	- && sp|Q5SSJ5|HP1B3_HUMAN Heterochromatin protein 1-binding protein 3 OS=Homo sapiens OX=9606 GN=HP1BP3 PE=1 SV=1 && PF00538:linker histone H1 and H5 family	-
ENSG00000029363	29.3303596380583	21.4549477495848	15.7977438787534	27.9759060028968	27.6775634405927	28.5203411635452	BCLAF1	6	136578001	136610989	-	9297	protein_coding	- && sp|Q9NYF8|BCLF1_HUMAN Bcl-2-associated transcription factor 1 OS=Homo sapiens OX=9606 GN=BCLAF1 PE=1 SV=2 && PF15440:THRAP3/BCLAF1 family	-
ENSG00000058262	13.9731241599816	12.3122473013989	10.0882308532538	37.701064939401	40.5369283931414	36.039913931049	SEC61A1	3	127770484	127790526	+	4697	protein_coding	- && sp|P61619|S61A1_HUMAN Protein transport protein Sec61 subunit alpha isoform 1 OS=Homo sapiens OX=9606 GN=SEC61A1 PE=1 SV=2 && PF00344:SecY translocase|PF10559:Plug domain of Sec61p	-
novel.947	129.805710380745	4.69734869561954	16.0368563917167	0	0	0	-	18	14896933	14897245	+	313	-	- && - && -	-
ENSG00000120063	14.0835	11.8585659942216	26.9859069805379	33.1016991698559	34.5077332856317	29.618642716991	GNA13	17	63006833	63052957	-	5104	protein_coding	- && sp|Q14344|GNA13_HUMAN Guanine nucleotide-binding protein subunit alpha-13 OS=Homo sapiens OX=9606 GN=GNA13 PE=1 SV=2 && PF00503:G-protein alpha subunit	-
ENSG00000161011	19.3701461286105	20.1752883487941	16.7536184987651	31.2228864590948	31.3773393928201	31.2386039392594	SQSTM1	5	179233388	179265078	+	7664	protein_coding	- && sp|Q13501|SQSTM_HUMAN Sequestosome-1 OS=Homo sapiens OX=9606 GN=SQSTM1 PE=1 SV=1 && PF16577:UBA domain|PF00569:Zinc finger, ZZ type|PF00564:PB1 domain	-
ENSG00000133657	16.092360570026	26.8363002401588	33.9672337556694	24.8274175443151	25.0533027831945	23.2529600802313	ATP13A3	3	194123401	194219093	-	10099	protein_coding	- && sp|Q9H7F0|AT133_HUMAN Polyamine-transporting ATPase 13A3 OS=Homo sapiens OX=9606 GN=ATP13A3 PE=1 SV=4 && PF00702:haloacid dehalogenase-like hydrolase|PF12409:P5-type ATPase cation transporter|PF00122:E1-E2 ATPase|PF00689:Cation transporting ATPase, C-terminus	-
ENSG00000224388	30.6805180345146	41.6961427628183	42.8368783376438	12.8699358269191	9.09479723462071	12.8487754494052	BACE2-IT1	21	42552024	42552553	+	382	antisense	- && - && -	-
ENSG00000184007	15.1868007686526	10.5547304529858	12.7068958021906	38.2235693195701	36.7590585734405	36.5325323709228	PTP4A2	1	32372022	32410457	-	6431	protein_coding	- && sp|Q12974|TP4A2_HUMAN Protein tyrosine phosphatase type IVA 2 OS=Homo sapiens OX=9606 GN=PTP4A2 PE=1 SV=1 && PF00102:Protein-tyrosine phosphatase	-
ENSG00000140937	2.59918420929497	0.419936028383595	1.03224330072973	48.5684392758614	50.6300697210444	46.5534391276044	CDH11	16	64977656	65160015	-	9920	protein_coding	- && sp|P55287|CAD11_HUMAN Cadherin-11 OS=Homo sapiens OX=9606 GN=CDH11 PE=2 SV=2 && PF00028:Cadherin domain	-
ENSG00000143933	12.2045133189776	12.4303692774277	15.5880426687589	36.5691101090725	38.8494698694748	34.0069290954131	CALM2	2	47387221	47403740	-	6466	protein_coding	- && sp|P0DP23|CALM1_HUMAN Calmodulin-1 OS=Homo sapiens OX=9606 GN=CALM1 PE=1 SV=1 && PF13499:EF-hand domain pair|PF13833:EF-hand domain pair	-
ENSG00000164506	58.3361421216887	36.2145814851504	19.6905	12.2602592154756	12.0651198132859	11.0693089571298	STXBP5	6	147525561	147706866	+	5853	protein_coding	- && sp|Q5T5C0|STXB5_HUMAN Syntaxin-binding protein 5 OS=Homo sapiens OX=9606 GN=STXBP5 PE=1 SV=1 && PF08366:LLGL2	-
ENSG00000124491	2.99870990768049	0.835974494231083	2.16193237147693	49.6308378146802	50.6461409553211	43.3031433155875	F13A1	6	6144318	6321246	-	4690	protein_coding	- && sp|P00488|F13A_HUMAN Coagulation factor XIII A chain OS=Homo sapiens OX=9606 GN=F13A1 PE=1 SV=4 && PF00868:Transglutaminase family|PF00927:Transglutaminase family, C-terminal ig like domain|PF01841:Transglutaminase-like superfamily	-
ENSG00000174903	23.3581622106319	16.6049443012068	15.1061274268402	32.9751718994881	30.5191219089704	30.7053225404986	RAB1B	11	66036004	66044963	+	2007	protein_coding	- && sp|Q9H0U4|RAB1B_HUMAN Ras-related protein Rab-1B OS=Homo sapiens OX=9606 GN=RAB1B PE=1 SV=1 && -	-
ENSG00000134250	9.76488784434827	14.2917409479888	23.0020993808704	34.3056591513298	34.3853271009216	33.3778096290233	NOTCH2	1	120454176	120612240	-	16803	protein_coding	- && sp|Q04721|NOTC2_HUMAN Neurogenic locus notch homolog protein 2 OS=Homo sapiens OX=9606 GN=NOTCH2 PE=1 SV=3 && PF11936:Domain of unknown function (DUF3454)|PF07684:NOTCH protein|PF12796:Ankyrin repeats (3 copies)|PF00066:LNR domain|PF13857:Ankyrin repeats (many copies)|PF06816:NOTCH protein|PF07645:Calcium-binding EGF domain|PF00008:EGF-like domain	-
ENSG00000102317	16.7533	14.186471482777	30.1360513357288	29.5974294760709	30.1619608334484	28.2107513262113	RBM3	X	48432837	48437454	+	3731	protein_coding	- && sp|P98179|RBM3_HUMAN RNA-binding protein 3 OS=Homo sapiens OX=9606 GN=RBM3 PE=1 SV=1 && PF00076:RNA recognition motif. (a.k.a. RRM, RBD, or RNP domain)	-
ENSG00000013441	27.7467620921183	31.3657630235502	32.477622524515	19.4623371017136	17.8463261519831	20.1330631184931	CLK1	2	201717732	201729422	-	5125	protein_coding	- && sp|P49759|CLK1_HUMAN Dual specificity protein kinase CLK1 OS=Homo sapiens OX=9606 GN=CLK1 PE=1 SV=2 && PF00069:Protein kinase domain	-
ENSG00000135387	22.2540493148777	19.567907985901	28.8285488353258	26.0062007979501	27.0712247599077	25.2642637730647	CAPRIN1	11	34073230	34122703	+	7689	protein_coding	- && sp|Q14444|CAPR1_HUMAN Caprin-1 OS=Homo sapiens OX=9606 GN=CAPRIN1 PE=1 SV=2 && PF12287:Cytoplasmic activation/proliferation-associated protein-1 C term|PF18293:Caprin-1 dimerization domain	-
ENSG00000207697	55.245592743631	7.42560677640867	22.3090491138104	15.2799238100485	24.4125606930179	24.2381838107299	MIR573	4	24521815	24521913	-	99	miRNA	- && - && -	-
ENSG00000079308	29.7602008600006	18.0542951036286	15.1599966645467	28.0147654083728	29.4114512419467	28.5076478009879	TNS1	2	218664512	218867718	-	15595	protein_coding	- && sp|Q9HBL0|TENS1_HUMAN Tensin-1 OS=Homo sapiens OX=9606 GN=TNS1 PE=1 SV=2 && -	-
ENSG00000091986	1.76738290506082	1.84765333550602	0.681256542212494	48.8851351329565	46.1557884949908	49.5706268151769	CCDC80	3	112323407	112368377	-	5305	protein_coding	- && sp|Q76M96|CCD80_HUMAN Coiled-coil domain-containing protein 80 OS=Homo sapiens OX=9606 GN=CCDC80 PE=1 SV=1 && PF13778:Domain of unknown function (DUF4174)	-
ENSG00000118985	5.93060708349573	7.10177407680266	12.732414105736	41.505126331223	41.5989099281397	39.8595360597098	ELL2	5	95220802	95297775	-	7246	protein_coding	- && sp|O00472|ELL2_HUMAN RNA polymerase II elongation factor ELL2 OS=Homo sapiens OX=9606 GN=ELL2 PE=1 SV=2 && -	-
ENSG00000270103	5.83082482048984	1.82869420613049	6.74266036648747	57.150050854841	37.1995502724298	39.8844741064622	RNU11	1	28975112	28975245	+	134	lincRNA	- && - && -	-
ENSG00000201950	0	0	0	49.8985011921897	47.2039747775151	51.5061405978009	SNORD113-9	14	101411986	101412057	+	72	snoRNA	- && - && -	-
ENSG00000118705	15.2657829225613	16.1042022628685	12.5532979738102	34.7950733937348	32.1959614823549	37.6229997019482	RPN2	20	35806813	35870022	+	2815	protein_coding	- && sp|P04844|RPN2_HUMAN Dolichyl-diphosphooligosaccharide--protein glycosyltransferase subunit 2 OS=Homo sapiens OX=9606 GN=RPN2 PE=1 SV=3 && PF05817:Oligosaccharyltransferase subunit Ribophorin II	-
ENSG00000118515	4.14436728133695	28.2272640300571	8.75103262625899	34.8107806871727	38.7382499174964	33.7301787318053	SGK1	6	134490384	134639250	-	9992	protein_coding	- && sp|O00141|SGK1_HUMAN Serine/threonine-protein kinase Sgk1 OS=Homo sapiens OX=9606 GN=SGK1 PE=1 SV=2 && -	-
ENSG00000207971	0	5.5692050823065	2.28160729573061	35.4541982155032	59.2195319936099	45.8597455055287	MIR125B1	11	121970465	121970552	-	88	miRNA	- && - && -	-
ENSG00000185624	8.39823495736402	9.51900336904133	10.7906300163914	38.8126416569994	41.6726623266858	39.161372598592	P4HB	17	79801035	79818570	-	5303	protein_coding	- && sp|P07237|PDIA1_HUMAN Protein disulfide-isomerase OS=Homo sapiens OX=9606 GN=P4HB PE=1 SV=3 && PF00085:Thioredoxin|PF13848:Thioredoxin-like domain	-
ENSG00000252124	20.2942993752114	38.1888348501017	31.2906143414483	15.9620632658543	15.6937890169401	26.9138274781481	AL031594.1	22	40924061	40924137	-	77	miRNA	- && - && -	-
ENSG00000123200	68.2198549256764	29.8008370180876	18.9296477449331	10.1528035947468	10.5613258710948	10.5755669472367	ZC3H13	13	46528600	46626894	-	10262	protein_coding	- && sp|Q5T200|ZC3HD_HUMAN Zinc finger CCCH domain-containing protein 13 OS=Homo sapiens OX=9606 GN=ZC3H13 PE=1 SV=1 && PF00642:Zinc finger C-x8-C-x5-C-x3-H type (and similar)	-
ENSG00000222467	50.9563386486286	13.3176643272547	17.4592558281994	24.6637900629587	18.881589911006	22.5257034327979	Y_RNA	2	122360649	122360740	-	92	misc_RNA	- && - && -	-
ENSG00000153317	17.2727091384455	30.5788245229518	26.934983252957	24.9781208012581	24.2874087185784	23.6115866452918	ASAP1	8	131064353	131455906	-	8278	protein_coding	- && sp|Q9ULH1|ASAP1_HUMAN Arf-GAP with SH3 domain, ANK repeat and PH domain-containing protein 1 OS=Homo sapiens OX=9606 GN=ASAP1 PE=1 SV=4 && PF16746:BAR domain of APPL family|PF00169:PH domain|PF01412:Putative GTPase activating protein for Arf|PF00018:SH3 domain|PF12796:Ankyrin repeats (3 copies)	-
ENSG00000218596	24.8041436808139	58.9923205014689	19.3876260155733	12.5058900231052	15.1851940025022	16.7358888216944	RP11-2J18.1	6	157297428	157298206	+	378	pseudogene	- && sp|Q6Q420|RS15A_DANRE 40S ribosomal protein S15a OS=Danio rerio OX=7955 GN=rps15a PE=2 SV=1 && -	-
ENSG00000125844	26.0522097516575	15.6018406711326	10.8751565610624	31.8809627888351	30.3336103458649	32.8630716377676	RRBP1	20	17594323	17662940	-	6628	protein_coding	- && sp|Q9P2E9|RRBP1_HUMAN Ribosome-binding protein 1 OS=Homo sapiens OX=9606 GN=RRBP1 PE=1 SV=5 && PF05104:Ribosome receptor lysine/proline rich region	-
ENSG00000264536	58.5997894459229	21.4414	41.4111724175105	8.27264625028408	2.83223848665091	14.9973762328891	MIR5706	5	118490332	118490411	+	80	miRNA	- && - && -	-
ENSG00000162733	10.0487989357407	8.92941325591809	18.5998838184667	37.4917958140953	37.9039558884502	34.3581338081269	DDR2	1	162601163	162757190	+	10730	protein_coding	- && sp|Q16832|DDR2_HUMAN Discoidin domain-containing receptor 2 OS=Homo sapiens OX=9606 GN=DDR2 PE=1 SV=2 && PF00754:F5/8 type C domain|PF07714:Protein tyrosine kinase	-
ENSG00000054598	0.906678881283015	1.13742975861438	0.698978040119385	51.8390365553049	46.8232754741165	45.8500369996705	FOXC1	6	1610681	1614127	+	3447	protein_coding	- && sp|Q12948|FOXC1_HUMAN Forkhead box protein C1 OS=Homo sapiens OX=9606 GN=FOXC1 PE=1 SV=3 && -	Fork head
ENSG00000212526	60.6858660928651	28.5489347908528	34.113351800244	6.42535631090026	3.66632813805943	13.7663471158029	RNU6-466P	15	31248451	31248553	-	103	snRNA	- && - && -	-
ENSG00000180447	2.21183446835283	2.08106177173237	4.93783093442618	46.3689726130573	49.495689335008	42.1080549960291	GAS1	9	89559279	89562104	-	2826	protein_coding	- && sp|P54826|GAS1_HUMAN Growth arrest-specific protein 1 OS=Homo sapiens OX=9606 GN=GAS1 PE=2 SV=2 && -	-
ENSG00000179163	9.92408093531343	5.26721105976815	16.5764844660995	41.1986905171521	38.6302386650187	35.3804070476115	FUCA1	1	24171567	24194784	-	2047	protein_coding	- && sp|P04066|FUCO_HUMAN Tissue alpha-L-fucosidase OS=Homo sapiens OX=9606 GN=FUCA1 PE=1 SV=4 && PF01120:Alpha-L-fucosidase|PF16757:Alpha-L-fucosidase C-terminal domain	-
ENSG00000202078	13.8288588662945	23.8539403525341	21.3219230468276	17.5702221244972	41.4392415745973	28.9571222517569	Y_RNA	1	160295894	160296006	-	113	misc_RNA	- && - && -	-
ENSG00000232573	3.6942341652276	18.5376850020983	39.871492033193	28.3857095247843	36.6026092837469	19.8546824832574	RPL3P4	14	99439216	99439638	-	423	pseudogene	- && sp|P39023|RL3_HUMAN 60S ribosomal protein L3 OS=Homo sapiens OX=9606 GN=RPL3 PE=1 SV=2 && PF00297:Ribosomal protein L3	-
ENSG00000212306	57.5717229644154	33.5324769166244	39.0995439731519	13.9328778952153	1.59002862408472	1.14812449629773	Y_RNA	15	101178568	101178662	+	95	misc_RNA	- && - && -	-
ENSG00000204387	20.8935182425575	26.8935206982912	47.8184214291841	17.2761032715841	18.4713492388449	15.4341192733505	C6orf48	6	31802385	31807541	+	1795	protein_coding	- && - && -	-
ENSG00000148655	46.2521241574585	54.7156964436983	37.2404024440895	2.76760695128339	3.05839381222345	2.6961973860041	C10orf11	10	77360998	78319925	+	6149	protein_coding	- && sp|Q9H2I8|LRMDA_HUMAN Leucine-rich melanocyte differentiation-associated protein OS=Homo sapiens OX=9606 GN=LRMDA PE=1 SV=1 && -	-
ENSG00000134287	17.3386022350991	9.40596652045689	22.2778289331233	32.8127352270364	34.3809518011681	30.5060947981707	ARF3	12	49329506	49351334	-	5002	protein_coding	- && sp|Q5E9I6|ARF3_BOVIN ADP-ribosylation factor 3 OS=Bos taurus OX=9913 GN=ARF3 PE=2 SV=3 && -	-
ENSG00000238365	0	53.093088451322	51.8685391896091	26.7876164294913	11.3289539466036	3.63572757160948	RNU7-57P	1	154311219	154311278	+	60	snRNA	- && - && -	-
ENSG00000104904	12.2047579985723	8.29339536121316	15.1007159173608	36.3464502388612	38.2110509162274	36.5360647491216	OAZ1	19	2269485	2273487	+	3457	protein_coding	- && sp|P54368|OAZ1_HUMAN Ornithine decarboxylase antizyme 1 OS=Homo sapiens OX=9606 GN=OAZ1 PE=1 SV=3 && -	-
ENSG00000159840	7.62930438890054	7.95235142711888	9.80265512467831	42.6020578212709	42.6869258413095	35.9291745373585	ZYX	7	143078173	143088204	+	3482	protein_coding	- && sp|Q15942|ZYX_HUMAN Zyxin OS=Homo sapiens OX=9606 GN=ZYX PE=1 SV=1 && -	-
ENSG00000267682	12.5012884151302	62.0780726507765	40.9594141729559	11.8495809146926	7.45193415154372	11.6343282291503	CTD-3220F14.2	19	37828138	37828645	+	375	sense_intronic	- && - && -	-
ENSG00000238806	55.245592743631	22.276820329226	18.2528583658449	14.3249285719205	17.5465279981066	18.7295056719276	snoU13	17	15141102	15141200	-	99	snoRNA	- && - && -	-
ENSG00000201710	0	0	0	57.9873108591341	56.3930152008714	31.9944026301634	SNORD113	14	101446329	101446403	+	75	snoRNA	- && - && -	-
ENSG00000130600	3.05641386394097	0.697140892237514	0.392709079350503	53.9293825866924	42.0068372984544	46.2740717595673	H19	11	2016406	2022700	-	2812	processed_transcript	- && - && -	-
ENSG00000114554	41.4796267885979	54.0290243054319	25.8131842953382	8.56118675233033	8.28139908377458	8.03288493069419	PLXNA1	3	126707437	126756235	+	10944	protein_coding	- && sp|Q9UIW2|PLXA1_HUMAN Plexin-A1 OS=Homo sapiens OX=9606 GN=PLXNA1 PE=1 SV=3 && -	-
ENSG00000170889	21.8078984592468	13.9593252989591	29.3524002410257	26.0208345631055	30.3937008954103	24.6041687412968	RPS9	19	54704610	54752862	+	4371	protein_coding	- && sp|A6QLG5|RS9_BOVIN 40S ribosomal protein S9 OS=Bos taurus OX=9913 GN=RPS9 PE=2 SV=1 && -	-
ENSG00000182220	9.36267734994773	6.25163183572404	18.8984465144629	36.5094642621185	38.9163654447175	35.9637682866202	ATP6AP2	X	40440146	40465889	+	2587	protein_coding	- && sp|O75787|RENR_HUMAN Renin receptor OS=Homo sapiens OX=9606 GN=ATP6AP2 PE=1 SV=2 && PF07850:Renin receptor-like protein	-
ENSG00000166794	10.6303472917774	6.41143442233088	8.87809097386332	42.3001422979316	42.9998321782827	34.6450021344891	PPIB	15	64448011	64455404	-	1911	protein_coding	- && sp|P23284|PPIB_HUMAN Peptidyl-prolyl cis-trans isomerase B OS=Homo sapiens OX=9606 GN=PPIB PE=1 SV=2 && -	-
ENSG00000145860	21.0430599280301	23.9303876801364	31.1261793197284	21.4262288317909	24.7399680375433	23.4765942821904	RNF145	5	158584417	158637061	-	4567	protein_coding	- && sp|Q96MT1|RN145_HUMAN RING finger protein 145 OS=Homo sapiens OX=9606 GN=RNF145 PE=2 SV=2 && -	-
ENSG00000100852	20.6689805706204	21.2250810393186	32.9840735795397	24.0464590450331	24.9673342848207	21.7702838608636	ARHGAP5	14	32545320	32628934	+	10887	protein_coding	- && sp|Q13017|RHG05_HUMAN Rho GTPase-activating protein 5 OS=Homo sapiens OX=9606 GN=ARHGAP5 PE=1 SV=2 && PF00620:RhoGAP domain|PF01846:FF domain|PF16512:p190-A and -B Rho GAPs FF domain	-
ENSG00000184258	4.81188930528492	0.37728256138797	0.0772830800709367	44.2517885861451	40.4086373769028	55.669454502935	CDR1	X	139865425	139866723	-	1299	protein_coding	- && - && -	-
ENSG00000125148	1.20297232632123	1.50913024555188	2.62762472241185	45.4890918854288	45.641410562401	48.9521749249036	MT2A	16	56642111	56643409	+	1299	protein_coding	- && - && -	-
ENSG00000187079	22.3939037576875	24.2870067790526	37.5815485741662	19.5540042919331	21.765501387798	19.7148134314808	TEAD1	11	12695969	12966298	+	10816	protein_coding	- && sp|P28347|TEAD1_HUMAN Transcriptional enhancer factor TEF-1 OS=Homo sapiens OX=9606 GN=TEAD1 PE=1 SV=2 && -	TEA
ENSG00000086758	32.1113219090074	24.2886968673343	18.8091749781004	23.2266187737704	23.0061299278292	23.6752351451206	HUWE1	X	53559057	53713673	-	17373	protein_coding	- && sp|Q7Z6Z7|HUWE1_HUMAN E3 ubiquitin-protein ligase HUWE1 OS=Homo sapiens OX=9606 GN=HUWE1 PE=1 SV=3 && PF02825:WWE domain|PF00627:UBA/TS-N domain|PF14377:Ubiquitin binding region|PF00632:HECT-domain (ubiquitin-transferase)|PF06025:Domain of Unknown Function (DUF913)|PF06012:Domain of Unknown Function (DUF908)	-
ENSG00000166147	2.2383511361711	0.549394086714424	1.53177596362807	46.4862087000723	51.697715566262	42.5636214056891	FBN1	15	48700503	48938046	-	16057	protein_coding	- && sp|P35555|FBN1_HUMAN Fibrillin-1 OS=Homo sapiens OX=9606 GN=FBN1 PE=1 SV=4 && PF07645:Calcium-binding EGF domain|PF00683:TB domain|PF14670:Coagulation Factor Xa inhibitory site|PF12662:Complement Clr-like EGF-like|PF18193:Fibrillin 1 unique N-terminal domain	-
ENSG00000230590	27.9046616409156	35.805665551998	36.0175450467584	15.4336387970075	13.8194024006189	16.0085851978891	FTX	X	73183790	73513409	-	6132	lincRNA	- && sp|Q5H9K5|ZMAT1_HUMAN Zinc finger matrin-type protein 1 OS=Homo sapiens OX=9606 GN=ZMAT1 PE=2 SV=1 && -	-
ENSG00000221792	15.4718916028839	19.4095068215039	3.97587013909492	38.3794620946701	29.9114295619898	37.7971678236629	MIR1282	15	44085857	44085957	-	101	miRNA	- && - && -	-
ENSG00000272888	23.7620232040237	29.9750952526396	31.1190881082933	18.1890127061889	20.9785991081509	20.8855717675246	AC013394.2	15	93425937	93441975	+	4439	processed_transcript	- && - && -	-
ENSG00000019549	23.6248055610206	38.6574095108392	25.3836310359372	19.265208495716	19.9572282494946	17.9715192847305	SNAI2	8	49830249	49834299	-	2282	protein_coding	- && sp|O43623|SNAI2_HUMAN Zinc finger protein SNAI2 OS=Homo sapiens OX=9606 GN=SNAI2 PE=1 SV=1 && PF00096:Zinc finger, C2H2 type	zf-C2H2
ENSG00000243716	49.7533408334454	36.5152645119304	25.8206586965398	11.4366729930596	8.59629672794774	12.5443	NPIPB5	16	22490442	22547842	+	9234	protein_coding	- && sp|Q96Q15|SMG1_HUMAN Serine/threonine-protein kinase SMG1 OS=Homo sapiens OX=9606 GN=SMG1 PE=1 SV=3 && PF15785:Serine/threonine-protein kinase smg-1	-
ENSG00000104517	25.1984319410821	31.1620114104817	31.5787701708824	18.8222007594214	18.6954435526935	19.0969473440366	UBR5	8	103265240	103425069	-	13085	protein_coding	- && sp|O95071|UBR5_HUMAN E3 ubiquitin-protein ligase UBR5 OS=Homo sapiens OX=9606 GN=UBR5 PE=1 SV=2 && PF00658:Poly-adenylate binding protein, unique domain|PF00632:HECT-domain (ubiquitin-transferase)|PF11547:E3 ubiquitin ligase EDD	-
ENSG00000137076	16.1290938265872	13.716295486554	9.78401032492339	34.1827826119037	36.6912991720423	34.0335276453162	TLN1	9	35696945	35732392	-	10076	protein_coding	- && sp|Q9Y490|TLN1_HUMAN Talin-1 OS=Homo sapiens OX=9606 GN=TLN1 PE=1 SV=3 && PF08913:Vinculin Binding Site|PF09141:Talin, middle domain|PF09379:FERM N-terminal domain|PF00373:FERM central domain|PF16511:N-terminal or F0 domain of Talin-head FERM|PF01608:I/LWEQ domain	-
novel.203	15.5465223733531	70.329473164804	58.3014748999292	0.190020155913326	0.0303593044494118	0.0438435643245038	-	1	226720498	226730448	-	9951	-	- && sp|P60509|ERB1_HUMAN Endogenous retrovirus group PABLB member 1 Env polyprotein OS=Homo sapiens OX=9606 GN=ERVPABLB-1 PE=2 SV=1 && PF00665:Integrase core domain|PF00692:dUTPase	-
ENSG00000115875	49.0625348801464	21.2634865985517	21.3190678243347	17.3195292147922	16.7296954860434	18.7404004618189	SRSF7	2	38970741	38978636	-	4045	protein_coding	- && sp|Q3T106|SRSF7_BOVIN Serine/arginine-rich splicing factor 7 OS=Bos taurus OX=9913 GN=SRSF7 PE=2 SV=1 && PF00076:RNA recognition motif. (a.k.a. RRM, RBD, or RNP domain)	-
ENSG00000111716	25.6689210669368	16.9223180911921	31.6013701074106	23.5172779760003	24.609997175324	21.9752491170362	LDHB	12	21788276	21910791	-	2983	protein_coding	- && sp|P07195|LDHB_HUMAN L-lactate dehydrogenase B chain OS=Homo sapiens OX=9606 GN=LDHB PE=1 SV=2 && PF02866:lactate/malate dehydrogenase, alpha/beta C-terminal domain|PF00056:lactate/malate dehydrogenase, NAD binding domain	-
ENSG00000270116	25.0615451718412	17.1069167433868	41.6716200427779	23.1901673862411	18.810338628323	18.3158351249006	AP001429.1	21	38473114	38473643	+	530	sense_intronic	- && - && -	-
ENSG00000200834	61.8875664115357	24.2618835268798	14.9095130216059	11.233013296001	13.4601433028954	18.3586243714934	Y_RNA	9	33830976	33831076	+	101	misc_RNA	- && - && -	-
ENSG00000163131	10.163949604307	4.63661350277174	27.2109191768969	33.5422878103152	35.0479464573262	33.4335591258696	CTSS	1	150702672	150738433	-	4228	protein_coding	- && sp|P25774|CATS_HUMAN Cathepsin S OS=Homo sapiens OX=9606 GN=CTSS PE=1 SV=3 && PF08246:Cathepsin propeptide inhibitor domain (I29)|PF00112:Papain family cysteine protease	-
ENSG00000149968	0	0	0	42.9328181515859	47.4621215145796	53.5772744683467	MMP3	11	102706532	102714534	-	2048	protein_coding	- && sp|P08254|MMP3_HUMAN Stromelysin-1 OS=Homo sapiens OX=9606 GN=MMP3 PE=1 SV=2 && PF00413:Matrixin|PF00045:Hemopexin|PF01471:Putative peptidoglycan binding domain	-
ENSG00000252391	15.0255870374161	18.8496172016528	25.0976802530367	31.8178701934003	29.0485998630862	24.1216540808706	RNU6-638P	17	76692776	76692879	-	104	snRNA	- && - && -	-
ENSG00000136810	6.84177343209841	16.3077248644772	24.7020951001867	36.0958095083699	35.1177731794893	24.4504271015419	TXN	9	113006091	113018920	-	1142	protein_coding	- && sp|P10599|THIO_HUMAN Thioredoxin OS=Homo sapiens OX=9606 GN=TXN PE=1 SV=3 && PF00085:Thioredoxin	-
ENSG00000125772	37.356119693345	19.8445003013371	17.351981996056	22.4108370849183	23.7756899013689	22.6756900920688	GPCPD1	20	5525085	5591672	-	7446	protein_coding	- && sp|Q9NPB8|GPCP1_HUMAN Glycerophosphocholine phosphodiesterase GPCPD1 OS=Homo sapiens OX=9606 GN=GPCPD1 PE=1 SV=2 && PF03009:Glycerophosphoryl diester phosphodiesterase family	-
ENSG00000120948	30.597322630065	23.7516595807931	21.9591127094938	23.9941003933566	19.1675508140286	23.9051840980554	TARDBP	1	11072414	11085796	+	4622	protein_coding	- && sp|Q13148|TADBP_HUMAN TAR DNA-binding protein 43 OS=Homo sapiens OX=9606 GN=TARDBP PE=1 SV=1 && PF18694:Transactive response DNA-binding protein N-terminal domain|PF00076:RNA recognition motif. (a.k.a. RRM, RBD, or RNP domain)	-
ENSG00000147853	2.22601289443202	14.0499461549356	24.918921846676	34.309428282619	35.1810820564044	32.5894811173115	AK3	9	4711155	4742043	-	2808	protein_coding	- && sp|Q9UIJ7|KAD3_HUMAN GTP:AMP phosphotransferase AK3, mitochondrial OS=Homo sapiens OX=9606 GN=AK3 PE=1 SV=4 && PF00406:Adenylate kinase|PF05191:Adenylate kinase, active site lid	-
ENSG00000106333	1.32728854917153	0.555028366073581	0.341078327334587	43.4444422074456	49.4813126320136	48.1126576152398	PCOLCE	7	100199800	100205798	+	3532	protein_coding	- && sp|Q15113|PCOC1_HUMAN Procollagen C-endopeptidase enhancer 1 OS=Homo sapiens OX=9606 GN=PCOLCE PE=1 SV=2 && PF01759:UNC-6/NTR/C345C module|PF00431:CUB domain	-
ENSG00000260727	66.929616747671	55.2149867005583	12.8993663870356	1.93666632089651	4.21934970078347	2.03113272156954	SLC7A5P1	16	29624425	29624961	-	537	pseudogene	- && sp|Q8MH63|LAT1N_HUMAN Putative L-type amino acid transporter 1-like protein MLAS OS=Homo sapiens OX=9606 GN=SLC7A5P1 PE=5 SV=1 && PF13520:Amino acid permease	-
ENSG00000129003	28.9433379273532	19.4097958082649	24.7524021791607	23.0350584479183	24.8830815050171	21.9624708229617	VPS13C	15	62144588	62352672	-	16791	protein_coding	- && sp|Q709C8|VP13C_HUMAN Vacuolar protein sorting-associated protein 13C OS=Homo sapiens OX=9606 GN=VPS13C PE=1 SV=1 && PF16908:Vacuolar sorting-associated protein 13, N-terminal|PF16909:Vacuolar-sorting-associated 13 protein C-terminal|PF16910:Repeating coiled region of VPS13|PF12624:N-terminal region of Chorein or VPS13|PF06650:SHR-binding domain of vacuolar-sorting associated protein 13|PF09…	-
ENSG00000238403	32.5554385810683	30.6306279526858	39.7379937339747	21.6664544650297	14.9479253462131	3.40849459838389	snoU13	17	80540381	80540476	+	96	snoRNA	- && - && -	-
ENSG00000077549	12.5876034099412	13.2532981705522	11.3502742686345	35.8757863032211	34.8299063605785	34.9557006453362	CAPZB	1	19665267	19812066	-	3476	protein_coding	- && sp|P79136|CAPZB_BOVIN F-actin-capping protein subunit beta OS=Bos taurus OX=9913 GN=CAPZB PE=1 SV=1 && -	-
ENSG00000164096	14.9120736562189	3.79990295079044	17.2440522772355	38.2313262665784	37.1175270457312	31.2253342134253	C4orf3	4	120218207	120225600	-	2515	protein_coding	- && sp|Q8WVX3|CD003_HUMAN Uncharacterized protein C4orf3 OS=Homo sapiens OX=9606 GN=C4orf3 PE=1 SV=2 && PF17696:Family of unknown function (DUF5542)	-
ENSG00000253719	12.763362797914	18.0798261370604	32.3065157191281	26.8215079702727	26.7519177503064	25.8054499841707	ATXN7L3B	12	74931551	74935223	+	3673	protein_coding	- && sp|Q96GX2|A7L3B_HUMAN Ataxin-7-like protein 3B OS=Homo sapiens OX=9606 GN=ATXN7L3B PE=1 SV=2 && -	-
ENSG00000149177	36.2273892117236	36.4005834507498	45.1028660826374	7.99780750442747	7.93685436375428	8.84623249254981	PTPRJ	11	48002113	48189670	+	6880	protein_coding	- && sp|Q12913|PTPRJ_HUMAN Receptor-type tyrosine-protein phosphatase eta OS=Homo sapiens OX=9606 GN=PTPRJ PE=1 SV=3 && PF18861:Transmembrane domain of protein tyrosine phosphatase, receptor type J|PF00102:Protein-tyrosine phosphatase	-
ENSG00000205581	25.5747153729756	20.4604429758434	23.6120864787487	24.8869662633847	24.2477806932402	23.6871000549391	HMGN1	21	40714241	40721573	-	5102	protein_coding	- && sp|P05114|HMGN1_HUMAN Non-histone chromosomal protein HMG-14 OS=Homo sapiens OX=9606 GN=HMGN1 PE=1 SV=3 && PF01101:HMG14 and HMG17	-
ENSG00000182670	16.8239652378901	16.9400891479186	28.2532596439146	26.5662803644636	27.304184163948	26.562351407767	TTC3	21	38445526	38575413	+	15883	protein_coding	- && sp|P53804|TTC3_HUMAN E3 ubiquitin-protein ligase TTC3 OS=Homo sapiens OX=9606 GN=TTC3 PE=1 SV=2 && -	-
ENSG00000081041	3.12532210378255	0.326726698161982	2.20859586226723	43.3013940872012	48.4375719850342	44.864878233661	CXCL2	4	74962752	74965010	-	1500	protein_coding	- && sp|P19875|CXCL2_HUMAN C-X-C motif chemokine 2 OS=Homo sapiens OX=9606 GN=CXCL2 PE=1 SV=1 && PF00048:Small cytokines (intecrine/chemokine), interleukin-8 like	-
ENSG00000144224	20.4808862434889	19.1261667497991	17.2227430218413	29.4434447360882	28.2780618854973	27.6946853752882	UBXN4	2	136499189	136542625	+	5112	protein_coding	- && sp|Q92575|UBXN4_HUMAN UBX domain-containing protein 4 OS=Homo sapiens OX=9606 GN=UBXN4 PE=1 SV=2 && PF00789:UBX domain	-
ENSG00000160710	14.8673472505214	13.5484443409678	14.5852483615062	32.6651572516859	33.8042825596757	32.645840078729	ADAR	1	154554538	154600475	-	8356	protein_coding	- && sp|P55265|DSRAD_HUMAN Double-stranded RNA-specific adenosine deaminase OS=Homo sapiens OX=9606 GN=ADAR PE=1 SV=4 && PF02137:Adenosine-deaminase (editase) domain|PF02295:Adenosine deaminase z-alpha domain|PF00035:Double-stranded RNA binding motif	-
ENSG00000142669	12.2905925429651	8.8106075908849	8.45989222012472	41.9607739179738	36.8721385003691	33.6406927552854	SH3BGRL3	1	26605667	26608007	+	1780	protein_coding	- && sp|Q3ZCL8|SH3L3_BOVIN SH3 domain-binding glutamic acid-rich-like protein 3 OS=Bos taurus OX=9913 GN=SH3BGRL3 PE=3 SV=1 && -	-
ENSG00000134970	4.81559646191456	6.29288709865142	26.8636700808056	34.3069899527519	40.1682308224895	29.5507903547612	TMED7	5	114949205	114968689	-	3894	protein_coding	- && sp|Q9Y3B3|TMED7_HUMAN Transmembrane emp24 domain-containing protein 7 OS=Homo sapiens OX=9606 GN=TMED7 PE=1 SV=2 && PF01105:emp24/gp25L/p24 family/GOLD	-
ENSG00000126261	21.1350797166388	33.142478992086	39.2472835847601	16.5829810939635	16.0859103114266	15.621619890543	UBA2	19	34919257	34960853	+	3512	protein_coding	- && sp|Q9UBT2|SAE2_HUMAN SUMO-activating enzyme subunit 2 OS=Homo sapiens OX=9606 GN=UBA2 PE=1 SV=2 && PF00899:ThiF family|PF14732:Ubiquitin/SUMO-activating enzyme ubiquitin-like domain|PF16195:SUMO-activating enzyme subunit 2 C-terminus	-
novel.563	38.2302398016214	0.749373160921976	9.82416841709081	27.1779378777354	35.7999564061888	30.0197689398948	-	12	96669420	96669746	-	327	-	- && sp|O00370|LORF2_HUMAN LINE-1 retrotransposable element ORF2 protein OS=Homo sapiens OX=9606 PE=1 SV=1 && -	-
ENSG00000145741	16.1523537994437	12.9127900570706	37.885594350348	24.6804525342889	27.9511821463292	22.1503791655008	BTF3	5	72794233	72801460	+	2467	protein_coding	- && sp|P20290|BTF3_HUMAN Transcription factor BTF3 OS=Homo sapiens OX=9606 GN=BTF3 PE=1 SV=1 && PF01849:NAC domain	-
novel.987	12.0072748224357	66.9771798921516	58.5153379335345	2.17940186615607	0.663239162625898	1.3170034013514	-	18	67669644	67670804	-	911	-	- && sp|Q9P1C3|YN010_HUMAN Putative uncharacterized protein PRO2829 OS=Homo sapiens OX=9606 GN=PRO2829 PE=5 SV=1 && -	-
ENSG00000114978	10.2902222970839	8.65668816016406	21.4034137143963	34.4983521526743	35.7972008291091	30.9605806221966	MOB1A	2	74379655	74406025	-	6454	protein_coding	- && sp|Q9H8S9|MOB1A_HUMAN MOB kinase activator 1A OS=Homo sapiens OX=9606 GN=MOB1A PE=1 SV=4 && PF03637:Mob1/phocein family	-
ENSG00000201318	43.4072514414243	0	0	40.7066720252074	37.7631798220121	19.693524346218	SNORD114-30	14	101458256	101458327	+	72	snoRNA	- && - && -	-
ENSG00000117525	4.89180851026834	3.15362291269391	2.37445879263512	44.1975117928221	40.5872089217452	46.2843927377068	F3	1	94994781	95007356	-	2875	protein_coding	- && sp|P13726|TF_HUMAN Tissue factor OS=Homo sapiens OX=9606 GN=F3 PE=1 SV=1 && PF01108:Tissue factor|PF09294:Interferon-alpha/beta receptor, fibronectin type III	-
ENSG00000259828	1.56422527716844	93.4556096093956	45.5727647437523	0.354896879034066	0.15120392321126	0.382133528547543	RP11-63E9.1	6	141768148	141772143	+	3996	lincRNA	- && - && -	-
ENSG00000005022	10.4177403459418	23.8510489658247	32.7943021973013	22.3125087436233	26.8370331268433	25.2319493469698	SLC25A5	X	118602363	118605282	+	1500	protein_coding	- && sp|P05141|ADT2_HUMAN ADP/ATP translocase 2 OS=Homo sapiens OX=9606 GN=SLC25A5 PE=1 SV=7 && PF00153:Mitochondrial carrier protein	-
ENSG00000189403	18.3668980876034	16.4820949313011	22.4277142686711	28.0810876737754	29.8062160571818	26.2573393083464	HMGB1	13	31032884	31191734	-	5828	protein_coding	- && sp|P10103|HMGB1_BOVIN High mobility group protein B1 OS=Bos taurus OX=9913 GN=HMGB1 PE=1 SV=3 && PF00505:HMG (high mobility group) box|PF09011:HMG-box domain	HMG
ENSG00000238966	0	40.8408372702477	25.0976802530367	27.5754875009469	11.5387493900592	36.3572757160948	SNORD112	8	41901022	41901093	-	72	snoRNA	- && - && -	-
ENSG00000189067	15.6788734303473	12.7542246826401	23.0621660519125	29.3475386566456	31.5903523511063	28.2711257658597	LITAF	16	11641853	11730237	-	4784	protein_coding	- && sp|Q99732|LITAF_HUMAN Lipopolysaccharide-induced tumor necrosis factor-alpha factor OS=Homo sapiens OX=9606 GN=LITAF PE=1 SV=2 && PF10601:LITAF-like zinc ribbon domain	zf-LITAF-like
ENSG00000240531	59.5116616813631	24.0830490045687	31.3258515197608	10.9179185331935	6.49489579248365	8.30768216608554	RPL21P123	17	28043297	28043703	-	407	pseudogene	- && sp|P46778|RL21_HUMAN 60S ribosomal protein L21 OS=Homo sapiens OX=9606 GN=RPL21 PE=1 SV=2 && PF01157:Ribosomal protein L21e	-
ENSG00000198502	3.10051796010174	0.38896035495474	0.239025526219397	47.9475823485853	45.8552897838718	43.1093412062267	HLA-DRB5	6	32485120	32498064	-	1260	protein_coding	- && sp|Q30154|DRB5_HUMAN HLA class II histocompatibility antigen, DR beta 5 chain OS=Homo sapiens OX=9606 GN=HLA-DRB5 PE=1 SV=1 && PF00969:Class II histocompatibility antigen, beta domain|PF07654:Immunoglobulin C1-set domain	-
ENSG00000075415	27.6842833099202	14.6451668333012	27.2994191183511	23.4696449802235	24.0362438056009	23.4207594687671	SLC25A3	12	98987369	98995946	+	4685	protein_coding	- && sp|Q5R7W2|MPCP_PONAB Phosphate carrier protein, mitochondrial OS=Pongo abelii OX=9601 GN=SLC25A3 PE=2 SV=1 && PF00153:Mitochondrial carrier protein	-
ENSG00000106153	5.5217705013826	10.6070725772551	14.9876606458064	33.4079606270937	40.6321139781013	35.3616259394173	CHCHD2	7	56169262	56174269	-	1132	protein_coding	- && sp|Q9Y6H1|CHCH2_HUMAN Coiled-coil-helix-coiled-coil-helix domain-containing protein 2 OS=Homo sapiens OX=9606 GN=CHCHD2 PE=1 SV=1 && PF06747:CHCH domain	-
ENSG00000170540	11.0887520057787	6.68791003333751	17.4259002630255	36.2799146222689	37.2890787652947	31.7034650417366	ARL6IP1	16	18802991	18813000	-	3664	protein_coding	- && sp|Q15041|AR6P1_HUMAN ADP-ribosylation factor-like protein 6-interacting protein 1 OS=Homo sapiens OX=9606 GN=ARL6IP1 PE=1 SV=2 && -	-
ENSG00000126524	9.92452169215014	7.35700994706541	8.17268571750155	41.3222910687235	36.1497414231501	37.3438761541181	SBDS	7	66452664	66460588	-	1732	protein_coding	- && sp|Q9Y3A5|SBDS_HUMAN Ribosome maturation protein SBDS OS=Homo sapiens OX=9606 GN=SBDS PE=1 SV=4 && PF09377:SBDS protein C-terminal domain|PF01172:Shwachman-Bodian-Diamond syndrome (SBDS) protein	-
ENSG00000173369	2.92815937268821	1.22445983071324	6.01968096012872	41.3373953793083	43.7307528981951	44.8958988699059	C1QB	1	22979255	22988031	+	1601	protein_coding	- && sp|P02746|C1QB_HUMAN Complement C1q subcomponent subunit B OS=Homo sapiens OX=9606 GN=C1QB PE=1 SV=3 && PF01391:Collagen triple helix repeat (20 copies)|PF00386:C1q domain	-
ENSG00000115594	5.40522317822057	6.40030063108499	6.73240046318928	41.6994	44.6568395015069	35.2331413970457	IL1R1	2	102681004	102796334	+	7083	protein_coding	- && sp|P14778|IL1R1_HUMAN Interleukin-1 receptor type 1 OS=Homo sapiens OX=9606 GN=IL1R1 PE=1 SV=1 && -	-
ENSG00000140443	33.3723971774841	33.0499691345287	32.8764934308785	14.137237968824	13.0433782700058	13.3867117782112	IGF1R	15	99192200	99507759	+	13509	protein_coding	- && sp|P08069|IGF1R_HUMAN Insulin-like growth factor 1 receptor OS=Homo sapiens OX=9606 GN=IGF1R PE=1 SV=1 && PF00757:Furin-like cysteine rich region|PF01030:Receptor L domain|PF07714:Protein tyrosine kinase	-
ENSG00000154734	7.07987	2.11634524152777	2.01833249097053	43.6915391855783	41.340068863627	43.4557725605652	ADAMTS1	21	28208066	28217728	-	7063	protein_coding	- && sp|Q9UHI8|ATS1_HUMAN A disintegrin and metalloproteinase with thrombospondin motifs 1 OS=Homo sapiens OX=9606 GN=ADAMTS1 PE=1 SV=4 && PF00090:Thrombospondin type 1 domain|PF17771:ADAM cysteine-rich domain|PF05986:ADAM-TS Spacer 1|PF01421:Reprolysin (M12B) family zinc metalloprotease|PF01562:Reprolysin family propeptide	-
ENSG00000102531	16.3758035304299	14.4125249680439	18.3186107374797	28.6581135868219	32.1338244856943	29.7754372251801	FNDC3A	13	49550048	49783915	+	7634	protein_coding	- && sp|Q9Y2H6|FND3A_HUMAN Fibronectin type-III domain-containing protein 3A OS=Homo sapiens OX=9606 GN=FNDC3A PE=1 SV=4 && PF00041:Fibronectin type III domain	-
ENSG00000153201	19.0537439264909	13.3856491524662	14.1177001585932	27.9514266319374	30.5371576060296	34.5515290519317	RANBP2	2	109335937	109402267	+	12302	protein_coding	- && sp|P49792|RBP2_HUMAN E3 SUMO-protein ligase RanBP2 OS=Homo sapiens OX=9606 GN=RANBP2 PE=1 SV=2 && PF12185:Nup358/RanBP2 E3 ligase domain|PF00160:Cyclophilin type peptidyl-prolyl cis-trans isomerase/CLD|PF00641:Zn-finger in Ran binding protein and others|PF00638:RanBP1 domain	-
ENSG00000100979	2.60226653104292	2.04034157886333	2.84203539917818	43.5723535104769	47.4162157964981	41.0949223851779	PLTP	20	44527399	44540794	-	2402	protein_coding	- && sp|P55058|PLTP_HUMAN Phospholipid transfer protein OS=Homo sapiens OX=9606 GN=PLTP PE=1 SV=1 && PF01273:LBP / BPI / CETP family, N-terminal domain|PF02886:LBP / BPI / CETP family, C-terminal domain	-
ENSG00000169813	31.2243985161183	18.6062467981885	19.2572425181616	23.0475902735067	24.9819744780111	22.2301326158354	HNRNPF	10	43881065	43904614	-	3253	protein_coding	- && sp|P52597|HNRPF_HUMAN Heterogeneous nuclear ribonucleoprotein F OS=Homo sapiens OX=9606 GN=HNRNPF PE=1 SV=3 && PF08080:RNPHF zinc finger|PF00076:RNA recognition motif. (a.k.a. RRM, RBD, or RNP domain)	-
ENSG00000131469	15.4260715882653	8.4665111813939	32.8524422660678	29.3993351441487	31.053039281082	22.1266144905947	RPL27	17	41150290	41154976	+	2026	protein_coding	- && sp|P61356|RL27_BOVIN 60S ribosomal protein L27 OS=Bos taurus OX=9913 GN=RPL27 PE=2 SV=2 && -	-
ENSG00000137504	22.3756728389658	38.0264964166509	34.9130429437267	14.0792997626865	15.6405938980018	14.2513753030692	CREBZF	11	85370752	85393951	-	5587	protein_coding	- && sp|Q9NS37|ZHANG_HUMAN CREB/ATF bZIP transcription factor OS=Homo sapiens OX=9606 GN=CREBZF PE=1 SV=2 && PF00170:bZIP transcription factor	TF_bZIP
ENSG00000112096	4.48591136834736	2.47820092364105	12.7121039406479	40.8605666028554	41.8309018518259	36.9183861603832	SOD2	6	160090089	160183561	-	18985	protein_coding	- && sp|O00370|LORF2_HUMAN LINE-1 retrotransposable element ORF2 protein OS=Homo sapiens OX=9606 PE=1 SV=1 && -	-
ENSG00000243035	0	135.649923790466	3.58538289329095	0	0	0	RN7SL810P	13	78521628	78521907	-	280	misc_RNA	- && - && -	-
ENSG00000006074	10.0672508711679	3.50816068176788	23.3550353106283	34.447505400508	33.9517207275928	33.8848768663961	CCL18	17	34391640	34399392	+	1397	protein_coding	- && sp|P55774|CCL18_HUMAN C-C motif chemokine 18 OS=Homo sapiens OX=9606 GN=CCL18 PE=1 SV=1 && -	-
ENSG00000135047	19.8139609284608	15.6389681178548	18.3724354176921	30.569131174821	29.9104813974855	24.8938236094985	CTSL	9	90340434	90346308	+	2366	protein_coding	- && sp|P07711|CATL1_HUMAN Procathepsin L OS=Homo sapiens OX=9606 GN=CTSL PE=1 SV=2 && PF00112:Papain family cysteine protease|PF08246:Cathepsin propeptide inhibitor domain (I29)	-
ENSG00000259735	25.1534978171634	48.318737052124	28.4810697438887	12.3649785862251	9.72572840486428	15.1427687590173	RP11-356M20.3	15	59640847	59652088	-	497	sense_intronic	- && sp|Q8WTZ3|YS049_HUMAN Zinc finger protein ENSP00000375192 OS=Homo sapiens OX=9606 PE=2 SV=1 && -	-
ENSG00000204469	31.3732279205818	33.3089176376326	15.8598615751499	19.1059815287495	19.4222476144369	19.9835382707224	PRRC2A	6	31588497	31605548	+	9115	protein_coding	- && sp|P48634|PRC2A_HUMAN Protein PRRC2A OS=Homo sapiens OX=9606 GN=PRRC2A PE=1 SV=3 && PF07001:BAT2 N-terminus	-
ENSG00000134884	34.5212308959781	32.7809371314948	23.779343587806	14.5274606990051	14.9977479018202	18.4195918208197	ARGLU1	13	107194021	107220512	-	4074	protein_coding	- && - && PF15346:Arginine and glutamate-rich 1	-
ENSG00000203880	30.0193546498551	32.9519022839966	36.7334978261054	12.7708764206905	13.7891871260531	12.4893923992212	PCMTD2	20	62887094	62926855	+	6611	protein_coding	- && sp|Q9NV79|PCMD2_HUMAN Protein-L-isoaspartate O-methyltransferase domain-containing protein 2 OS=Homo sapiens OX=9606 GN=PCMTD2 PE=1 SV=2 && PF01135:Protein-L-isoaspartate(D-aspartate) O-methyltransferase (PCMT)	-
ENSG00000004776	5.44481202749574	0	1.63236944735198	47.3820721021746	35.2193186957906	49.0253160352916	HSPB6	19	36245469	36248980	-	1722	protein_coding	- && sp|O14558|HSPB6_HUMAN Heat shock protein beta-6 OS=Homo sapiens OX=9606 GN=HSPB6 PE=1 SV=2 && PF00011:Hsp20/alpha crystallin family|PF00525:Alpha crystallin A chain, N terminal	-
ENSG00000088882	6.20881639187249	0	0.755764524558194	42.4283894440094	43.3700091138625	45.8913668386341	CPXM1	20	2774715	2781283	-	2391	protein_coding	- && sp|Q96SM3|CPXM1_HUMAN Probable carboxypeptidase X1 OS=Homo sapiens OX=9606 GN=CPXM1 PE=2 SV=2 && PF13620:Carboxypeptidase regulatory-like domain|PF00246:Zinc carboxypeptidase|PF00754:F5/8 type C domain	-
novel.365	37.1496065968828	68.7505551248415	23.8279992056217	3.12870824876255	2.67171983525837	3.02862053321596	-	11	68858512	68878897	+	13145	-	- && sp|Q6UX73|CP089_HUMAN UPF0764 protein C16orf89 OS=Homo sapiens OX=9606 GN=C16orf89 PE=1 SV=2 && -	-
ENSG00000228474	8.69352462804604	4.77139128052963	16.8946832301387	33.531091497277	37.9207452454697	36.7112408482404	OST4	2	27293340	27294641	-	719	protein_coding	- && sp|P0CU66|OST4_CANLF Dolichyl-diphosphooligosaccharide--protein glycosyltransferase subunit 4 OS=Canis lupus familiaris OX=9615 GN=OST4 PE=1 SV=1 && -	-
ENSG00000158195	18.3404447495182	15.6558945554144	13.7669590939707	30.9697573304972	31.8047818762163	27.9320898680128	WASF2	1	27730730	27816669	-	5666	protein_coding	- && sp|Q9Y6W5|WASF2_HUMAN Wiskott-Aldrich syndrome protein family member 2 OS=Homo sapiens OX=9606 GN=WASF2 PE=1 SV=3 && PF02205:WH2 motif	-
ENSG00000175582	13.4051805922046	20.7207189091698	16.5677497095209	29.8155130962619	28.8314473395999	28.6269	RAB6A	11	73386683	73472182	-	4896	protein_coding	- && sp|Q9H0N0|RAB6C_HUMAN Ras-related protein Rab-6C OS=Homo sapiens OX=9606 GN=RAB6C PE=1 SV=2 && -	-
ENSG00000030582	7.32497368074036	9.67649383050755	13.2333223152375	34.0575176797409	38.2352195697872	35.2934122505386	GRN	17	42422614	42430470	+	3520	protein_coding	- && sp|P28799|GRN_HUMAN Progranulin OS=Homo sapiens OX=9606 GN=GRN PE=1 SV=2 && PF00396:Granulin	-
ENSG00000122642	6.34859394268075	11.0457516935203	12.6629425614083	35.0266535539762	35.6664430046552	37.0536135562754	FKBP9	7	32997017	33046543	+	5169	protein_coding	- && sp|O95302|FKBP9_HUMAN Peptidyl-prolyl cis-trans isomerase FKBP9 OS=Homo sapiens OX=9606 GN=FKBP9 PE=1 SV=2 && PF00254:FKBP-type peptidyl-prolyl cis-trans isomerase	-
ENSG00000100600	4.60902849365213	4.6507647468556	8.00756969345412	38.8701921788162	42.4218331932323	39.2199799081546	LGMN	14	93170152	93215047	-	3899	protein_coding	- && sp|Q99538|LGMN_HUMAN Legumain OS=Homo sapiens OX=9606 GN=LGMN PE=1 SV=1 && -	-
ENSG00000104408	15.2232592066011	13.9559363994252	50.2705908548751	20.0424953997605	19.0042180553073	19.1443306934707	EIF3E	8	109213445	109447562	-	6005	protein_coding	- && sp|P60228|EIF3E_HUMAN Eukaryotic translation initiation factor 3 subunit E OS=Homo sapiens OX=9606 GN=EIF3E PE=1 SV=1 && PF09440:eIF3 subunit 6 N terminal domain|PF01399:PCI domain	-
novel.2572	20.4314230196385	26.5558620720021	54.9876167565654	12.0959918095715	11.7769692073913	11.6096986952324	-	GL000195.1	75271	86666	-	11396	-	- && sp|O00370|LORF2_HUMAN LINE-1 retrotransposable element ORF2 protein OS=Homo sapiens OX=9606 PE=1 SV=1 && -	-
ENSG00000080608	42.7177383967323	39.1963410521254	30.8181341562962	7.75355941764976	7.56100608183618	9.34786254096859	KIAA0020	9	2720469	2844241	-	2707	protein_coding	- && sp|Q15397|PUM3_HUMAN Pumilio homolog 3 OS=Homo sapiens OX=9606 GN=PUM3 PE=1 SV=3 && PF08144:CPL (NUC119) domain	-
ENSG00000113013	23.3527540905663	21.0436475768399	19.3554831503108	24.0988053260222	25.5781756824321	23.7382170640551	HSPA9	5	137890571	137911133	-	4751	protein_coding	- && sp|P38646|GRP75_HUMAN Stress-70 protein, mitochondrial OS=Homo sapiens OX=9606 GN=HSPA9 PE=1 SV=2 && PF00012:Hsp70 protein	-
ENSG00000048828	23.6669471263687	24.618695492674	25.8957424540653	20.6297820025881	20.7449047048553	21.5721829187191	FAM120A	9	96214004	96328397	+	7296	protein_coding	- && sp|Q9NZB2|F120A_HUMAN Constitutive coactivator of PPAR-gamma-like protein 1 OS=Homo sapiens OX=9606 GN=FAM120A PE=1 SV=2 && -	-
ENSG00000072041	36.8018001351206	43.3325293056695	51.7558988294272	1.72381328397023	1.36823115297145	2.05242685494083	SLC6A15	12	85253492	85307394	-	8556	protein_coding	- && sp|Q9H2J7|S6A15_HUMAN Sodium-dependent neutral amino acid transporter B(0)AT2 OS=Homo sapiens OX=9606 GN=SLC6A15 PE=1 SV=1 && -	-
ENSG00000110799	5.98298438003713	4.49352083618242	2.0432166896175	40.9042020856076	43.6568992723191	39.9472132679107	VWF	12	6058040	6233936	-	9925	protein_coding	- && sp|P04275|VWF_HUMAN von Willebrand factor OS=Homo sapiens OX=9606 GN=VWF PE=1 SV=4 && PF16164:VWA N-terminal|PF01826:Trypsin Inhibitor like cysteine rich domain|PF08742:C8 domain|PF00093:von Willebrand factor type C domain|PF00094:von Willebrand factor type D domain|PF00092:von Willebrand factor type A domain	-
ENSG00000200169	0	0	0	52.1624985239587	37.7631798220121	47.0137185983984	RNU5D-1	1	45196727	45196842	-	116	snRNA	- && - && -	-
ENSG00000054118	23.7566713969958	27.1639859377703	12.4852480312826	23.2169102053098	25.3083472878096	24.9188591584552	THRAP3	1	36690017	36770958	+	4736	protein_coding	- && sp|Q9Y2W1|TR150_HUMAN Thyroid hormone receptor-associated protein 3 OS=Homo sapiens OX=9606 GN=THRAP3 PE=1 SV=2 && PF15440:THRAP3/BCLAF1 family	-
ENSG00000215781	11.7640731635479	31.5145733013831	44.905008834166	14.7095627895354	17.104777811476	16.8329168622823	AC011043.1	GL000195.1	43717	74342	-	1594	protein_coding	- && - && -	-
ENSG00000211893	1.38044262534565	0	0	47.4393040904731	42.3000989525718	45.6714187882392	IGHG2	14	106109389	106111127	-	1132	IG_C_gene	- && sp|P01859|IGHG2_HUMAN Immunoglobulin heavy constant gamma 2 OS=Homo sapiens OX=9606 GN=IGHG2 PE=1 SV=2 && PF07654:Immunoglobulin C1-set domain	-
ENSG00000113742	40.0857853556611	21.5654888389626	22.5957308197121	16.9815669022854	17.4698822541084	18.0405991359945	CPEB4	5	173315283	173388979	+	10272	protein_coding	- && sp|Q17RY0|CPEB4_HUMAN Cytoplasmic polyadenylation element-binding protein 4 OS=Homo sapiens OX=9606 GN=CPEB4 PE=1 SV=1 && PF16366:Cytoplasmic polyadenylation element-binding protein ZZ domain|PF16367:RNA recognition motif	-
ENSG00000107798	11.2296492595426	5.55567664890819	28.5931	33.5499106460335	32.9319390026777	24.7729939393472	LIPA	10	90973326	91174314	-	4940	protein_coding	- && sp|P38571|LICH_HUMAN Lysosomal acid lipase/cholesteryl ester hydrolase OS=Homo sapiens OX=9606 GN=LIPA PE=1 SV=2 && PF00561:alpha/beta hydrolase fold	-
ENSG00000199933	63.351123725322	19.8685154287691	32.5591527606962	5.96226756777231	8.84542950785869	5.8957744404478	Y_RNA	12	102113586	102113696	+	111	misc_RNA	- && - && -	-
ENSG00000092964	11.4119461390245	5.14274865229438	14.2784874043084	36.0507993955334	34.2396159645413	35.264288981578	DPYSL2	8	26371791	26515694	+	7052	protein_coding	- && sp|Q16555|DPYL2_HUMAN Dihydropyrimidinase-related protein 2 OS=Homo sapiens OX=9606 GN=DPYSL2 PE=1 SV=1 && PF01979:Amidohydrolase family	-
ENSG00000113583	11.6519879594213	16.2415922864283	23.6629329974778	31.1754120735052	30.9739420246827	22.6818795478205	C5orf15	5	133291201	133304478	-	2414	protein_coding	- && sp|Q8NC54|KCT2_HUMAN Keratinocyte-associated transmembrane protein 2 OS=Homo sapiens OX=9606 GN=KCT2 PE=1 SV=2 && PF17818:Keratinocyte-associated gene product	-
ENSG00000200367	0	0	0	76.6577258713583	38.7838063036881	20.6352105415673	SNORD113-8	14	101409788	101409861	+	74	snoRNA	- && - && -	-
ENSG00000180777	91.1682893865021	27.7734078929067	15.7416409744891	0.347706390612313	0.277763275186983	0.601700149764859	ANKRD30B	18	14728271	14852737	+	5982	protein_coding	- && sp|Q9BXX2|AN30B_HUMAN Ankyrin repeat domain-containing protein 30B OS=Homo sapiens OX=9606 GN=ANKRD30B PE=2 SV=3 && PF14915:CCDC144C protein coiled-coil region|PF12796:Ankyrin repeats (3 copies)	-
ENSG00000188206	17.4816926108399	28.5009837015375	39.2615338277904	16.6431936396248	17.5269196289294	16.4575833862796	HNRNPU-AS1	1	245003940	245018799	-	5408	antisense	- && sp|Q5RI15|COX20_HUMAN Cytochrome c oxidase assembly protein COX20, mitochondrial OS=Homo sapiens OX=9606 GN=COX20 PE=1 SV=2 && -	-
ENSG00000172667	19.4401126090559	18.366945063066	23.7707243201061	24.689785141987	26.8797421374596	22.5583967614376	ZMAT3	3	178735011	178790067	-	9646	protein_coding	- && sp|Q9HA38|ZMAT3_HUMAN Zinc finger matrin-type protein 3 OS=Homo sapiens OX=9606 GN=ZMAT3 PE=1 SV=1 && PF12874:Zinc-finger of C2H2 type|PF12171:Zinc-finger double-stranded RNA-binding	-
ENSG00000110651	20.5001517491823	20.4148951245382	15.8583124347021	25.2024974060975	26.3228873143968	27.3933436589619	CD81	11	2397407	2418649	+	7394	protein_coding	- && sp|P60033|CD81_HUMAN CD81 antigen OS=Homo sapiens OX=9606 GN=CD81 PE=1 SV=1 && -	-
ENSG00000084733	6.24031540964569	9.31319560996009	24.0263113631384	33.9277115760952	31.5542516056141	30.4896459805862	RAB10	2	26256976	26360323	+	3631	protein_coding	- && sp|P61026|RAB10_HUMAN Ras-related protein Rab-10 OS=Homo sapiens OX=9606 GN=RAB10 PE=1 SV=1 && PF00071:Ras family	-
ENSG00000197622	11.2045486512281	11.5377317527325	14.1564353243706	30.7314911236994	36.9508743287088	30.8915189222555	CDC42SE1	1	151023447	151042801	-	4184	protein_coding	- && sp|Q5BIS3|C42S1_BOVIN CDC42 small effector protein 1 OS=Bos taurus OX=9913 GN=CDC42SE1 PE=3 SV=1 && -	-
ENSG00000164694	0	0.143008475997366	0.0878821602090575	42.885751289563	45.9395088059435	46.4040630236938	FNDC1	6	159590429	159693141	+	6854	protein_coding	- && sp|Q4ZHG4|FNDC1_HUMAN Fibronectin type III domain-containing protein 1 OS=Homo sapiens OX=9606 GN=FNDC1 PE=2 SV=4 && PF00041:Fibronectin type III domain	-
ENSG00000124222	20.8805171013179	36.5954446752465	30.3993124542578	15.0297747331327	15.7018841625816	16.8462283628515	STX16	20	57226328	57254582	+	5089	protein_coding	- && sp|O14662|STX16_HUMAN Syntaxin-16 OS=Homo sapiens OX=9606 GN=STX16 PE=1 SV=3 && PF00804:Syntaxin|PF05739:SNARE domain	-
ENSG00000038427	5.00481423807131	0.280882300692149	0.487366456265563	43.2784575883939	44.8951781148754	41.4856838340956	VCAN	5	82767284	82878122	+	14831	protein_coding	- && sp|P13611|CSPG2_HUMAN Versican core protein OS=Homo sapiens OX=9606 GN=VCAN PE=1 SV=3 && -	-
ENSG00000079246	15.1603579993113	17.4936041025773	20.0854947952181	28.2785575125424	27.2077385647885	27.0133959603933	XRCC5	2	216972187	217071026	+	5463	protein_coding	- && sp|P13010|XRCC5_HUMAN X-ray repair cross-complementing protein 5 OS=Homo sapiens OX=9606 GN=XRCC5 PE=1 SV=3 && PF02735:Ku70/Ku80 beta-barrel domain|PF03731:Ku70/Ku80 N-terminal alpha/beta domain|PF03730:Ku70/Ku80 C-terminal arm|PF08785:Ku C terminal domain like	-
ENSG00000186591	10.7567406575745	23.6917748119647	20.9827915006615	27.777632143811	26.2900735619452	25.561576512536	UBE2H	7	129470572	129592789	-	6392	protein_coding	- && sp|Q32LN1|UBE2H_BOVIN Ubiquitin-conjugating enzyme E2 H OS=Bos taurus OX=9913 GN=UBE2H PE=2 SV=1 && -	-
ENSG00000010017	22.2275063415569	19.7866815050683	25.9054216864677	20.5662	24.2856311613974	22.2531601365753	RANBP9	6	13621730	13711796	-	3480	protein_coding	- && sp|Q96S59|RANB9_HUMAN Ran-binding protein 9 OS=Homo sapiens OX=9606 GN=RANBP9 PE=1 SV=1 && PF10607:CTLH/CRA C-terminal to LisH motif domain|PF08513:LisH|PF00622:SPRY domain	-
ENSG00000130024	16.0964529287242	10.915145818329	11.2725289926408	34.5680626006144	33.0532954789549	29.0291388512694	PHF10	6	170104001	170124151	-	5388	protein_coding	- && sp|Q8WUB8|PHF10_HUMAN PHD finger protein 10 OS=Homo sapiens OX=9606 GN=PHF10 PE=1 SV=3 && -	-
ENSG00000102908	22.7715377965987	18.2427884788632	19.2260993048688	24.5051393799734	24.4386556082456	25.723420974914	NFAT5	16	69598997	69738569	+	16401	protein_coding	- && sp|O94916|NFAT5_HUMAN Nuclear factor of activated T-cells 5 OS=Homo sapiens OX=9606 GN=NFAT5 PE=1 SV=1 && -	RHD
ENSG00000104341	9.53140147384419	8.2013817727554	34.573094724546	29.0701506377559	27.3331242127419	26.0994519138059	LAPTM4B	8	98787285	98865241	+	3197	protein_coding	- && sp|Q86VI4|LAP4B_HUMAN Lysosomal-associated transmembrane protein 4B OS=Homo sapiens OX=9606 GN=LAPTM4B PE=1 SV=2 && PF03821:Golgi 4-transmembrane spanning transporter	-
ENSG00000175130	8.2777807339738	13.9902102950466	7.09057476248241	37.8957174569475	35.0292945258923	32.163028488105	MARCKSL1	1	32799433	32801980	-	1699	protein_coding	- && sp|P49006|MRP_HUMAN MARCKS-related protein OS=Homo sapiens OX=9606 GN=MARCKSL1 PE=1 SV=2 && PF02063:MARCKS family	-
ENSG00000200742	15.4718916028839	21.8356951741918	43.7345715300441	25.2742799160023	17.1990719981441	10.7991908067608	Y_RNA	14	56118252	56118352	+	101	misc_RNA	- && - && -	-
ENSG00000060138	8.34386632466613	10.4958344418257	14.2516368888979	32.978097314788	32.9019649151506	35.2979981531534	YBX3	12	10851683	10875911	-	8615	protein_coding	- && sp|P67808|YBOX1_BOVIN Y-box-binding protein 1 OS=Bos taurus OX=9913 GN=YBX1 PE=2 SV=3 && PF00313:'Cold-shock' DNA-binding domain	CSD
ENSG00000119801	8.45052015784525	7.73600191497238	12.6185355262272	34.656193754061	37.9287593886096	32.6801002125085	YPEL5	2	30369807	30383399	+	3421	protein_coding	- && sp|Q3ZBE7|YPEL5_BOVIN Protein yippee-like 5 OS=Bos taurus OX=9913 GN=YPEL5 PE=2 SV=1 && -	-
ENSG00000198625	31.9120504668179	25.8712444789659	22.6793969647116	18.0867793795031	16.5514507959456	18.844469389607	MDM4	1	204485511	204542871	+	11385	protein_coding	- && sp|O15151|MDM4_HUMAN Protein Mdm4 OS=Homo sapiens OX=9606 GN=MDM4 PE=1 SV=2 && PF00641:Zn-finger in Ran binding protein and others|PF02201:SWIB/MDM2 domain|PF13920:Zinc finger, C3HC4 type (RING finger)	-
ENSG00000187955	0.911917047088747	0.257400234896519	0.105452438037969	42.6597977905806	48.8788123513205	41.1183475360596	COL14A1	8	121072019	121384275	+	8568	protein_coding	- && sp|Q05707|COEA1_HUMAN Collagen alpha-1(XIV) chain OS=Homo sapiens OX=9606 GN=COL14A1 PE=1 SV=3 && PF01391:Collagen triple helix repeat (20 copies)|PF00092:von Willebrand factor type A domain|PF00041:Fibronectin type III domain	-
ENSG00000251795	44.2262561856022	27.7409460703569	20.8358100213889	8.91929514855426	15.6752821902692	16.4636720223825	SNORA66	1	93303575	93303627	+	53	snoRNA	- && - && -	-
ENSG00000197111	21.5796050023081	16.5405390944503	31.7903949871798	21.8240286793209	20.7877313686886	21.2819910352426	PCBP2	12	53835525	53874946	+	8400	protein_coding	- && sp|Q15366|PCBP2_HUMAN Poly(rC)-binding protein 2 OS=Homo sapiens OX=9606 GN=PCBP2 PE=1 SV=1 && -	-
novel.1145	115.104528585682	6.87981296602911	4.78201857187197	2.56493042820885	1.81072660345295	2.58056373379222	-	2	238037183	238040352	+	3170	-	- && - && -	-
ENSG00000136205	12.2527886157449	6.75083772798025	11.1649254868133	34.1007857154567	35.3335575888251	34.0057794567593	TNS3	7	47314752	47622156	-	11797	protein_coding	- && sp|Q68CZ2|TENS3_HUMAN Tensin-3 OS=Homo sapiens OX=9606 GN=TNS3 PE=1 SV=2 && -	-
ENSG00000112081	20.5574376502827	18.8781610096432	22.765111446631	25.573373335834	23.6028808957569	22.1942483786496	SRSF3	6	36562145	36573377	+	5283	protein_coding	- && sp|Q3SZR8|SRSF3_BOVIN Serine/arginine-rich splicing factor 3 OS=Bos taurus OX=9913 GN=SRSF3 PE=2 SV=1 && PF00076:RNA recognition motif. (a.k.a. RRM, RBD, or RNP domain)	-
ENSG00000238713	96.8020120640613	6.50562009614565	16.8798557454052	1.67335448804735	8.68887323338331	2.89571222517569	Y_RNA	4	146070689	146070801	-	113	misc_RNA	- && - && -	-
ENSG00000143947	11.2331864752568	10.4125	27.8079089832368	26.3395619543504	33.685238997782	23.9400464060292	RPS27A	2	55459039	55462989	+	3130	protein_coding	- && sp|P62992|RS27A_BOVIN Ubiquitin-40S ribosomal protein S27a OS=Bos taurus OX=9913 GN=RPS27A PE=1 SV=2 && -	-
ENSG00000263963	63.351123725322	0	24.4193645705222	21.7196889968848	22.453782596872	1.47394361011195	MIR4461	5	134263729	134263802	+	74	miRNA	- && - && -	-
ENSG00000131389	12.8614078344961	16.4015853380152	20.6808287536521	28.2535029110231	27.6344934887297	27.4989852275328	SLC6A6	3	14444076	14530857	+	8262	protein_coding	- && sp|P31641|SC6A6_HUMAN Sodium- and chloride-dependent taurine transporter OS=Homo sapiens OX=9606 GN=SLC6A6 PE=1 SV=2 && PF00209:Sodium:neurotransmitter symporter family	-
ENSG00000131507	5.19070271347376	7.89548822165227	17.5737950418207	35.2363265440244	35.6119141387452	31.7198	NDFIP1	5	141488070	141534005	+	6021	protein_coding	- && sp|Q9BT67|NFIP1_HUMAN NEDD4 family-interacting protein 1 OS=Homo sapiens OX=9606 GN=NDFIP1 PE=1 SV=1 && -	-
ENSG00000185477	40.6466587321933	31.4424755728721	43.2792618371997	5.79516610533359	6.39776068539974	5.62396004500197	GPRIN3	4	90157537	90229161	-	15205	protein_coding	- && sp|Q6ZVF9|GRIN3_HUMAN G protein-regulated inducer of neurite outgrowth 3 OS=Homo sapiens OX=9606 GN=GPRIN3 PE=2 SV=2 && -	-
ENSG00000170004	24.0212295330694	19.1606223635165	15.0411184791718	24.0963560735004	24.6439771578779	26.1445996822953	CHD3	17	7788124	7816078	+	9758	protein_coding	- && sp|Q12873|CHD3_HUMAN Chromodomain-helicase-DNA-binding protein 3 OS=Homo sapiens OX=9606 GN=CHD3 PE=1 SV=3 && -	-
ENSG00000164587	13.2399759018077	8.41263725461088	32.0569841964403	26.1329066658873	29.6022109432234	23.6194273578151	RPS14	5	149822753	149829319	-	4544	protein_coding	- && sp|P62265|RS14_CRIGR 40S ribosomal protein S14 OS=Cricetulus griseus OX=10029 GN=RPS14 PE=2 SV=3 && -	-
ENSG00000164050	48.0953763929379	41.0242791689707	27.7416988342059	4.99939422230316	5.38152297177714	5.81211655485958	PLXNB1	3	48445261	48471594	-	9796	protein_coding	- && sp|O43157|PLXB1_HUMAN Plexin-B1 OS=Homo sapiens OX=9606 GN=PLXNB1 PE=1 SV=3 && PF01833:IPT/TIG domain|PF01437:Plexin repeat|PF18020:TIG domain found in plexin|PF01403:Sema domain|PF17960:TIG domain|PF08337:Plexin cytoplasmic RasGAP domain	-
ENSG00000206651	13.8288588662945	17.3483202563884	14.2146153645517	35.977121493018	31.4136186130012	20.2699855762298	Y_RNA	1	156453890	156454002	-	113	misc_RNA	- && - && -	-
ENSG00000116285	3.73306510246363	2.16594980267439	1.79868707021285	41.8064793100152	41.9310224110636	41.5598576926693	ERRFI1	1	8064464	8086368	-	4186	protein_coding	- && sp|Q9UJM3|ERRFI_HUMAN ERBB receptor feedback inhibitor 1 OS=Homo sapiens OX=9606 GN=ERRFI1 PE=1 SV=1 && PF11555:EGFR receptor inhibitor Mig-6	-
ENSG00000148700	21.262319770421	10.4521574056558	12.8769018390447	29.4864452365598	29.2129169697877	29.6483272694771	ADD3	10	111756126	111895323	+	6541	protein_coding	- && sp|Q9UEY8|ADDG_HUMAN Gamma-adducin OS=Homo sapiens OX=9606 GN=ADD3 PE=1 SV=1 && PF00596:Class II Aldolase and Adducin N-terminal domain	-
ENSG00000138434	14.269760179554	14.4234390860487	17.5594707176328	27.4595515574328	29.1559177962059	30.0055663079605	SSFA2	2	182756560	182795465	+	9582	protein_coding	- && sp|P28290|ITPI2_HUMAN Protein ITPRID2 OS=Homo sapiens OX=9606 GN=ITPRID2 PE=1 SV=3 && PF14723:Sperm-specific antigen 2 C-terminus	-
ENSG00000135018	30.7394333658534	28.9564233336616	25.2775287415719	15.8216289914905	15.6953050321079	16.1990896860667	UBQLN1	9	86274878	86323118	-	7117	protein_coding	- && sp|Q9UMX0|UBQL1_HUMAN Ubiquilin-1 OS=Homo sapiens OX=9606 GN=UBQLN1 PE=1 SV=2 && -	-
ENSG00000124767	12.2913390561176	15.6278714044315	33.1647917629413	23.9979	25.3681224994809	22.2131824847059	GLO1	6	38643701	38670917	-	2352	protein_coding	- && sp|Q04760|LGUL_HUMAN Lactoylglutathione lyase OS=Homo sapiens OX=9606 GN=GLO1 PE=1 SV=4 && PF00903:Glyoxalase/Bleomycin resistance protein/Dioxygenase superfamily	-
ENSG00000100129	19.642387523773	17.6824854103028	32.2717843849569	21.7214733946007	20.8330391476184	20.4382730107935	EIF3L	22	38244875	38285414	+	4296	protein_coding	- && sp|Q9Y262|EIF3L_HUMAN Eukaryotic translation initiation factor 3 subunit L OS=Homo sapiens OX=9606 GN=EIF3L PE=1 SV=1 && PF10255:RNA polymerase I-associated factor PAF67	-
ENSG00000100219	6.70891468777628	4.53187626248455	5.37097	37.7178964723275	41.1553809156671	37.0656902693476	XBP1	22	29190543	29196585	-	3028	protein_coding	- && sp|P17861|XBP1_HUMAN X-box-binding protein 1 OS=Homo sapiens OX=9606 GN=XBP1 PE=1 SV=2 && -	-
ENSG00000171988	18.9203020521935	13.5123684347781	11.6815975928337	28.4336710278998	28.5980910134048	31.2199	JMJD1C	10	64926981	65225722	-	11026	protein_coding	- && sp|Q15652|JHD2C_HUMAN Probable JmjC domain-containing histone demethylation protein 2C OS=Homo sapiens OX=9606 GN=JMJD1C PE=1 SV=2 && PF02373:JmjC domain, hydroxylase	-
ENSG00000145495	13.0267704131727	18.1362715965444	27.3913638047433	25.4292755490636	24.5580594255357	23.7657	2025-03-06	5	10353815	10440500	+	11336	protein_coding	- && sp|O60337|MARH6_HUMAN E3 ubiquitin-protein ligase MARCHF6 OS=Homo sapiens OX=9606 GN=MARCHF6 PE=1 SV=2 && PF12906:RING-variant domain	-
ENSG00000169499	25.196242063375	18.8645157293177	30.7869109648379	20.4602370563911	19.7949263815669	17.1556225122578	PLEKHA2	8	38758753	38831428	+	6326	protein_coding	- && sp|Q9HB19|PKHA2_HUMAN Pleckstrin homology domain-containing family A member 2 OS=Homo sapiens OX=9606 GN=PLEKHA2 PE=1 SV=2 && PF00169:PH domain	-
ENSG00000201672	0	0	0	61.7690920021211	28.1965076004357	42.1744	SNORD113-4	14	101402828	101402902	+	75	snoRNA	- && - && -	-
ENSG00000140575	7.51974594654325	8.7305509989147	12.1145197297649	34.7258221277888	36.7776887328202	32.2693532660619	IQGAP1	15	90931450	91045475	+	10806	protein_coding	- && sp|P46940|IQGA1_HUMAN Ras GTPase-activating-like protein IQGAP1 OS=Homo sapiens OX=9606 GN=IQGAP1 PE=1 SV=1 && PF00307:Calponin homology (CH) domain|PF00616:GTPase-activator protein for Ras-like GTPase|PF03836:RasGAP C-terminus	-
ENSG00000121774	20.2518781808652	14.2055086157383	15.4167467329133	27.7204136177699	26.7962808881947	27.6631445665939	KHDRBS1	1	32479430	32526451	+	3588	protein_coding	- && sp|Q07666|KHDR1_HUMAN KH domain-containing, RNA-binding, signal transduction-associated protein 1 OS=Homo sapiens OX=9606 GN=KHDRBS1 PE=1 SV=1 && PF16568:Tyrosine-rich domain of Sam68|PF00013:KH domain|PF16274:Qua1 domain	-
ENSG00000253586	41.7002246993459	43.3647092363866	16.3557916255745	11.6852788126003	7.84964973828341	11.0297353296018	RP11-723D22.2	8	38657161	38659814	+	356	sense_intronic	- && - && -	-
ENSG00000103888	0.205046719838771	0.321539199083436	0.658645328776714	43.4326721611256	51.1668540666706	36.0662648489275	KIAA1199	15	81071684	81244117	+	7621	protein_coding	- && sp|Q8WUJ3|CEMIP_HUMAN Cell migration-inducing and hyaluronan-binding protein OS=Homo sapiens OX=9606 GN=CEMIP PE=1 SV=2 && -	-
ENSG00000252071	54.5114320427189	5.69872147956945	46.6933586103008	17.5896797348233	3.51285393693136	3.80483117959131	snoU13	19	47451546	47451631	+	86	snoRNA	- && - && -	-
ENSG00000172572	34.7031	40.2961630889822	14.1178187086622	14.4327322734858	13.9846974573062	14.1697265323623	PDE3A	12	20522179	20837315	+	8398	protein_coding	- && sp|Q14432|PDE3A_HUMAN cGMP-inhibited 3',5'-cyclic phosphodiesterase A OS=Homo sapiens OX=9606 GN=PDE3A PE=1 SV=3 && PF00233:3'5'-cyclic nucleotide phosphodiesterase	-
ENSG00000270141	0	38.0476561630404	70.5147393430975	8.21366514419544	8.65551626234658	6.24996	TERC	3	169482308	169482848	-	541	lincRNA	- && - && -	-
ENSG00000244313	18.8797338983147	10.4759024968293	30.4157760687359	23.0210655079599	26.5324943730866	22.3009312013221	RP11-425L10.1	11	46450163	46450700	-	538	pseudogene	- && sp|Q3T0F4|RS10_BOVIN 40S ribosomal protein S10 OS=Bos taurus OX=9913 GN=RPS10 PE=2 SV=1 && PF03501:Plectin/S10 domain	-
ENSG00000173230	36.321025883409	25.5113101450193	14.830351176265	17.0137078756249	18.0389035815601	19.9040211019775	GOLGB1	3	121382046	121468602	-	11853	protein_coding	- && sp|Q14789|GOGB1_HUMAN Golgin subfamily B member 1 OS=Homo sapiens OX=9606 GN=GOLGB1 PE=1 SV=2 && -	-
ENSG00000136527	20.3149920077632	19.9883781694814	25.5220526186034	21.4490518560951	21.5817102118152	22.6132431168165	TRA2B	3	185633694	185655924	-	11769	protein_coding	- && sp|Q3ZBT6|TRA2B_BOVIN Transformer-2 protein homolog beta OS=Bos taurus OX=9913 GN=TRA2B PE=2 SV=1 && PF00076:RNA recognition motif. (a.k.a. RRM, RBD, or RNP domain)	-
ENSG00000071991	36.4256655452512	50.4084460013896	35.6574268396873	2.79611586548063	3.33398702974058	2.79671351662268	CDH19	18	64168320	64271375	-	6864	protein_coding	- && sp|Q9H159|CAD19_HUMAN Cadherin-19 OS=Homo sapiens OX=9606 GN=CDH19 PE=2 SV=1 && PF01049:Cadherin cytoplasmic region|PF00028:Cadherin domain	-
ENSG00000257621	24.2550979845454	36.182920210812	38.0479342154283	10.7318057134973	10.4487135423302	11.7477821655191	RP11-349A22.5	14	58732083	58764852	-	7409	antisense	- && sp|Q9NRJ1|MOST1_HUMAN Protein MOST-1 OS=Homo sapiens OX=9606 GN=C8orf17 PE=1 SV=1 && -	-
ENSG00000189060	15.0965537430458	5.15552003325583	19.3970907923856	31.9884450480223	29.9316573428228	29.738347032701	H1F0	22	38201114	38203442	+	2329	protein_coding	- && sp|P07305|H10_HUMAN Histone H1.0 OS=Homo sapiens OX=9606 GN=H1-0 PE=1 SV=3 && PF00538:linker histone H1 and H5 family	-
ENSG00000156052	14.8427288989376	15.092562303787	25.8947867496454	24.8358289666333	26.5989984320673	24.0223495826735	GNAQ	9	80331003	80646374	-	6738	protein_coding	- && sp|Q28294|GNAQ_CANLF Guanine nucleotide-binding protein G(q) subunit alpha OS=Canis lupus familiaris OX=9615 GN=GNAQ PE=2 SV=2 && PF00503:G-protein alpha subunit	-
ENSG00000119408	22.8086983134165	20.6283658717341	20.2871495505424	23.5131108629934	23.1415910744532	20.9060505984605	NEK6	9	127019885	127115586	+	4419	protein_coding	- && sp|Q9HC98|NEK6_HUMAN Serine/threonine-protein kinase Nek6 OS=Homo sapiens OX=9606 GN=NEK6 PE=1 SV=2 && PF00069:Protein kinase domain	-
ENSG00000134954	34.7355105900619	14.5252467517839	10.1471398422735	24.3465708981618	24.7073509809893	22.8116109903304	ETS1	11	128328656	128457453	-	7153	protein_coding	- && sp|P15062|ETS1B_CHICK Transforming protein p68/c-ets-1 OS=Gallus gallus OX=9031 GN=ETS1 PE=2 SV=1 && -	ETS
ENSG00000272034	51.5162984139981	10.7712098295159	28.6830631463276	10.3895086345797	19.0890799100281	10.787323564116	SNORD14A	11	17096201	17096291	-	91	snoRNA	- && - && -	-
ENSG00000201988	0	4.41522565083759	13.5663136502901	40.8841204647244	34.0208827225334	38.3225338629107	Y_RNA	6	30704081	30704191	-	111	misc_RNA	- && - && -	-
ENSG00000147416	12.4956903458553	25.6143531600249	32.5345056709017	19.3298562771662	20.6885793241883	20.3044406986635	ATP6V1B2	8	20054878	20084330	+	7816	protein_coding	- && sp|P21281|VATB2_HUMAN V-type proton ATPase subunit B, brain isoform OS=Homo sapiens OX=9606 GN=ATP6V1B2 PE=1 SV=3 && -	-
ENSG00000236552	30.9560430247876	11.2619741442521	27.8421175548743	21.1264319002048	20.5872168918735	19.186961669508	RPL13AP5	10	98510045	98510675	+	631	pseudogene	- && sp|P40429|RL13A_HUMAN 60S ribosomal protein L13a OS=Homo sapiens OX=9606 GN=RPL13A PE=1 SV=2 && PF00572:Ribosomal protein L13	-
ENSG00000238534	66.4962149740969	10.4274478136803	4.27194557498497	23.1332357150801	8.0347191110664	18.565417386942	Y_RNA	7	6214842	6214935	-	94	misc_RNA	- && - && -	-
ENSG00000127954	0.410650241386986	1.15911276064824	1.61807048582998	43.2307672704804	48.5205257208543	35.9623648726474	STEAP4	7	87905744	87936206	-	5708	protein_coding	- && sp|Q687X5|STEA4_HUMAN Metalloreductase STEAP4 OS=Homo sapiens OX=9606 GN=STEAP4 PE=1 SV=1 && PF01794:Ferric reductase like transmembrane component|PF03807:NADP oxidoreductase coenzyme F420-dependent	-
ENSG00000229124	13.7281969920167	43.0550995318876	16.1774204040658	16.4218910074486	20.5877576740488	20.8616295901086	VIM-AS1	10	17256238	17271984	-	1992	antisense	- && - && -	-
ENSG00000118564	10.4222965411511	13.8785613640859	18.879514557281	28.7789161985453	30.3393664259944	28.4784084004049	FBXL5	4	15606162	15683302	-	4573	protein_coding	- && sp|Q9UKA1|FBXL5_HUMAN F-box/LRR-repeat protein 5 OS=Homo sapiens OX=9606 GN=FBXL5 PE=1 SV=2 && PF12937:F-box-like|PF01814:Hemerythrin HHE cation binding domain	-
ENSG00000251323	68.9969100256501	32.5333831604653	25.0671106059562	0.863683269561588	1.65587633811502	1.59422889863509	RP11-452H21.4	11	78135028	78140882	-	1642	lincRNA	- && sp|O00370|LORF2_HUMAN LINE-1 retrotransposable element ORF2 protein OS=Homo sapiens OX=9606 PE=1 SV=1 && -	-
ENSG00000177410	7.83467254822426	18.5403253970678	46.214506938135	18.2711395240029	20.998668816251	18.7917733190754	ZFAS1	20	47894715	47905797	+	1097	antisense	- && - && -	-
ENSG00000264678	0	43.5635597549309	44.6180982276208	13.6564319052309	14.2660901549823	14.5429102864379	MIR3140	4	153410479	153410568	-	90	miRNA	- && - && -	-
ENSG00000196937	5.93646805218778	6.01513208188336	19.3916617735327	31.0819972666597	37.0789842787728	31.0768648362295	FAM3C	7	120988905	121036418	-	3422	protein_coding	- && sp|Q92520|FAM3C_HUMAN Protein FAM3C OS=Homo sapiens OX=9606 GN=FAM3C PE=1 SV=1 && PF15711:Interleukin-like EMT inducer	-
ENSG00000234851	40.3579817120681	23.2894030714636	18.4602772109113	8.20428	14.9804349707155	25.2397616541484	RP11-3P17.3	3	161146915	161147398	-	484	pseudogene	- && sp|Q24JY1|RL23A_BOVIN 60S ribosomal protein L23a OS=Bos taurus OX=9913 GN=RPL23A PE=2 SV=1 && PF00276:Ribosomal protein L23|PF03939:Ribosomal protein L23, N-terminal domain	-
ENSG00000089057	11.6321971162982	14.6577509809476	22.0851579522933	28.3394805178642	24.9278148339907	28.7214262369735	SLC23A2	20	4833002	4990939	-	7523	protein_coding	- && sp|Q9UGH3|S23A2_HUMAN Solute carrier family 23 member 2 OS=Homo sapiens OX=9606 GN=SLC23A2 PE=1 SV=1 && -	-
ENSG00000116251	17.858983450186	12.9523798199928	29.4411155294806	23.3081205139199	25.1703153670799	21.5695103074873	RPL22	1	6241329	6269449	-	4900	protein_coding	- && sp|P35268|RL22_HUMAN 60S ribosomal protein L22 OS=Homo sapiens OX=9606 GN=RPL22 PE=1 SV=2 && -	-
ENSG00000130402	24.7086337059656	15.2575960963731	12.0245153301457	26.5059296069587	25.592087783687	26.0750116023836	ACTN4	19	39138289	39222223	+	6103	protein_coding	- && sp|O43707|ACTN4_HUMAN Alpha-actinin-4 OS=Homo sapiens OX=9606 GN=ACTN4 PE=1 SV=2 && -	-
ENSG00000112739	30.8984252401157	26.6871638749448	33.9520015798316	13.4103204827103	12.5688827052306	12.5998642638861	PRPF4B	6	4021501	4065217	+	8016	protein_coding	- && sp|Q13523|PRP4B_HUMAN Serine/threonine-protein kinase PRP4 homolog OS=Homo sapiens OX=9606 GN=PRPF4B PE=1 SV=3 && PF00069:Protein kinase domain	-
ENSG00000107957	13.2567337547869	14.4039813659783	23.1037506864558	28.0379721279674	26.6795832997908	24.3034764416127	SH3PXD2A	10	105348285	105615301	-	12436	protein_coding	- && sp|Q5TCZ1|SPD2A_HUMAN SH3 and PX domain-containing protein 2A OS=Homo sapiens OX=9606 GN=SH3PXD2A PE=1 SV=1 && -	-
ENSG00000173706	1.57446957369398	1.13572504650764	1.78022840283505	43.4095130191229	44.2504565571789	37.4415833848065	HEG1	3	124684554	124774802	-	9925	protein_coding	- && sp|Q9ULI3|HEG1_HUMAN Protein HEG homolog 1 OS=Homo sapiens OX=9606 GN=HEG1 PE=1 SV=3 && PF07645:Calcium-binding EGF domain|PF00008:EGF-like domain	-
ENSG00000005810	33.129237630261	20.3499724816438	16.6488782761159	19.7592905482543	19.9581354312409	19.7168039792608	MYCBP2	13	77618792	77901185	-	15943	protein_coding	- && sp|O75592|MYCB2_HUMAN E3 ubiquitin-protein ligase MYCBP2 OS=Homo sapiens OX=9606 GN=MYCBP2 PE=1 SV=4 && PF13639:Ring finger domain|PF00415:Regulator of chromosome condensation (RCC1) repeat|PF08239:Bacterial SH3 domain|PF13540:Regulator of chromosome condensation (RCC1) repeat|PF08005:PHR domain	-
ENSG00000252361	15.3202063910909	33.6336306931452	24.6055688755262	19.4650500006684	23.6945442020468	12.831979664504	RNU6-118P	11	62583438	62583539	-	102	snRNA	- && - && -	-
ENSG00000113732	8.18399195383601	4.07653458889718	13.0514122819242	38.3304373395787	34.947810285066	30.9137649342026	ATP6V0E1	5	172410760	172462448	+	1623	protein_coding	- && sp|O15342|VA0E1_HUMAN V-type proton ATPase subunit e 1 OS=Homo sapiens OX=9606 GN=ATP6V0E1 PE=1 SV=2 && -	-
ENSG00000121898	0.999783142604783	2.5607178838671	1.24177048810077	38.4509311136502	45.5509799687141	40.6838613099487	CPXM2	10	125465723	125699783	-	4689	protein_coding	- && sp|Q8N436|CPXM2_HUMAN Inactive carboxypeptidase-like protein X2 OS=Homo sapiens OX=9606 GN=CPXM2 PE=2 SV=3 && PF00754:F5/8 type C domain|PF13620:Carboxypeptidase regulatory-like domain|PF00246:Zinc carboxypeptidase	-
ENSG00000083312	11.6772283663914	16.2449485476714	23.4108110367309	26.3180644792491	26.9074874009394	24.9070257368755	TNPO1	5	72112139	72212560	+	11977	protein_coding	- && sp|Q92973|TNPO1_HUMAN Transportin-1 OS=Homo sapiens OX=9606 GN=TNPO1 PE=1 SV=2 && PF13513:HEAT-like repeat|PF03810:Importin-beta N-terminal domain	-
ENSG00000110917	16.6191083162615	27.5917124619166	26.8634399971519	19.6739246580352	19.5135038973182	19.1926181044802	MLEC	12	121124672	121139667	+	6723	protein_coding	- && sp|Q14165|MLEC_HUMAN Malectin OS=Homo sapiens OX=9606 GN=MLEC PE=1 SV=1 && PF11721:Malectin domain	-
ENSG00000185787	12.460465556545	10.4955493106408	18.1447384575417	29.7533814104992	30.2151323363244	28.261928480403	MORF4L1	15	79102829	79190475	+	6584	protein_coding	- && sp|Q9UBU8|MO4L1_HUMAN Mortality factor 4-like protein 1 OS=Homo sapiens OX=9606 GN=MORF4L1 PE=1 SV=2 && PF11717:RNA binding activity-knot of a chromodomain|PF05712:MRG	-
ENSG00000264991	36.340954695146	25.6442466580625	10.5060056873177	13.1922598011175	13.1732022634926	30.4386494367305	AP001205.1	8	101720106	101720191	-	86	miRNA	- && - && -	-
ENSG00000105640	10.8548896431348	9.17095069975508	31.5090808507078	27.610111832128	28.2233461896297	21.9256947683963	RPL18A	19	17970685	17974962	+	3527	protein_coding	- && sp|Q3T003|RL18A_BOVIN 60S ribosomal protein L18a OS=Bos taurus OX=9913 GN=RPL18A PE=2 SV=1 && PF01775:Ribosomal proteins 50S-L18Ae/60S-L20/60S-L18A	-
ENSG00000104419	22.0328367796948	12.5229157953768	16.6994236113049	25.313255639967	25.5035055420165	27.2152	NDRG1	8	134249414	134314265	-	9823	protein_coding	- && sp|Q92597|NDRG1_HUMAN Protein NDRG1 OS=Homo sapiens OX=9606 GN=NDRG1 PE=1 SV=1 && PF03096:Ndr family	-
ENSG00000269929	20.6902857044838	33.298801119296	38.8270732834435	12.386321513616	12.000006967831	12.0093022225986	RP11-2B6.2	9	96938740	96940174	+	1435	lincRNA	- && - && -	-
ENSG00000188612	14.7241618871214	4.17097912547211	18.0031992088652	27.3575657152252	34.5263358372682	30.3014133779732	SUMO2	17	73163408	73179078	-	1645	protein_coding	- && sp|P61955|SUMO2_BOVIN Small ubiquitin-related modifier 2 OS=Bos taurus OX=9913 GN=SUMO2 PE=3 SV=1 && PF11976:Ubiquitin-2 like Rad60 SUMO-like	-
ENSG00000134243	19.533263148641	26.9101955164235	44.6257383129337	12.4224603184305	13.0877869794097	12.4262195769392	SORT1	1	109852192	109940573	-	8760	protein_coding	- && sp|Q99523|SORT_HUMAN Sortilin OS=Homo sapiens OX=9606 GN=SORT1 PE=1 SV=3 && PF15902:Sortilin, neurotensin receptor 3,|PF15901:Sortilin, neurotensin receptor 3, C-terminal	-
ENSG00000187837	9.60652285998735	11.3818726818723	11.520246673525	33.7105491229375	32.5010973877973	30.2480613539641	HIST1H1C	6	26055968	26056699	-	732	protein_coding	- && sp|P16403|H12_HUMAN Histone H1.2 OS=Homo sapiens OX=9606 GN=H1-2 PE=1 SV=2 && PF00538:linker histone H1 and H5 family	-
ENSG00000146122	47.7076059109549	36.7617079513026	15.5071797115407	9.74882927074087	8.9076108220139	10.305883654259	DAAM2	6	39760142	39872648	+	7419	protein_coding	- && sp|Q86T65|DAAM2_HUMAN Disheveled-associated activator of morphogenesis 2 OS=Homo sapiens OX=9606 GN=DAAM2 PE=1 SV=3 && PF06367:Diaphanous FH3 Domain|PF02181:Formin Homology 2 Domain|PF06371:Diaphanous GTPase-binding Domain	-
ENSG00000090621	49.8844172418846	23.0520090047933	14.8913396252167	13.7314008619957	14.3992307607967	12.8982019128464	PABPC4	1	40026488	40042462	-	6782	protein_coding	- && sp|Q13310|PABP4_HUMAN Polyadenylate-binding protein 4 OS=Homo sapiens OX=9606 GN=PABPC4 PE=1 SV=1 && PF00658:Poly-adenylate binding protein, unique domain	-
ENSG00000182944	27.0859231421069	24.0133208003238	19.2382334543467	20.2968160985819	17.8302764415736	20.1624981142708	EWSR1	22	29663998	29696515	+	10327	protein_coding	- && sp|Q61545|EWS_MOUSE RNA-binding protein EWS OS=Mus musculus OX=10090 GN=Ewsr1 PE=1 SV=2 && -	-
ENSG00000196743	6.45439371734508	11.5437597642629	34.1808103468461	26.9132114160998	26.1534681419695	23.329048985947	GM2A	5	150591711	150650001	+	4479	protein_coding	- && sp|P17900|SAP3_HUMAN Ganglioside GM2 activator OS=Homo sapiens OX=9606 GN=GM2A PE=1 SV=4 && PF02221:ML domain	-
ENSG00000044574	7.59738	10.0952530202301	5.93404722461768	34.4743994930686	34.9415706848505	35.501372603024	HSPA5	9	127997132	128003609	-	3908	protein_coding	- && sp|P11021|BIP_HUMAN Endoplasmic reticulum chaperone BiP OS=Homo sapiens OX=9606 GN=HSPA5 PE=1 SV=2 && PF00012:Hsp70 protein	-
ENSG00000159842	39.7037887896195	33.9032315540873	23.5779727375014	10.2546375685231	10.6171652552792	10.3305710400075	ABR	17	906758	1132315	-	11709	protein_coding	- && sp|Q12979|ABR_HUMAN Active breakpoint cluster region-related protein OS=Homo sapiens OX=9606 GN=ABR PE=1 SV=2 && PF00621:RhoGEF domain|PF00168:C2 domain|PF00169:PH domain|PF00620:RhoGAP domain	-
ENSG00000054654	52.5696991346325	33.0914168183004	12.2943070534219	9.94666844167256	10.2353187914334	10.1865202682986	SYNE2	14	64319683	64693165	+	31405	protein_coding	- && sp|Q8WXH0|SYNE2_HUMAN Nesprin-2 OS=Homo sapiens OX=9606 GN=SYNE2 PE=1 SV=3 && PF00307:Calponin homology (CH) domain|PF00435:Spectrin repeat|PF10541:Nuclear envelope localisation domain	-
ENSG00000035403	5.64040599685748	6.14929072683688	7.86836864584718	36.9045418344942	36.1015479838486	35.5823870621251	VCL	10	75757872	75879918	+	5818	protein_coding	- && sp|P18206|VINC_HUMAN Vinculin OS=Homo sapiens OX=9606 GN=VCL PE=1 SV=4 && PF01044:Vinculin family	-
ENSG00000125304	10.2568486031474	10.7857655184747	18.1917805901033	28.9352495431889	30.8520805032346	29.141970805642	TM9SF2	13	100153671	100216260	+	3885	protein_coding	- && sp|Q99805|TM9S2_HUMAN Transmembrane 9 superfamily member 2 OS=Homo sapiens OX=9606 GN=TM9SF2 PE=1 SV=1 && PF02990:Endomembrane protein 70	-
ENSG00000071127	19.2662311878763	16.3739040953159	17.2769006264676	24.9437142591931	26.0246061019462	24.0941854017355	WDR1	4	10075963	10118573	-	7827	protein_coding	- && sp|O75083|WDR1_HUMAN WD repeat-containing protein 1 OS=Homo sapiens OX=9606 GN=WDR1 PE=1 SV=4 && PF00400:WD domain, G-beta repeat	-
ENSG00000057608	15.3050115422032	12.0912372181195	19.9885318553816	27.3107800122729	27.9408203790935	25.2869224854069	GDI2	10	5807186	5884095	-	4033	protein_coding	- && sp|P50395|GDIB_HUMAN Rab GDP dissociation inhibitor beta OS=Homo sapiens OX=9606 GN=GDI2 PE=1 SV=2 && -	-
ENSG00000252130	0	43.5126677458714	34.7145483873778	22.9734368499211	13.4112227405277	13.2517173170813	RNU6-1045P	2	192235664	192235770	+	107	snRNA	- && - && -	-
ENSG00000239306	21.8304185557582	33.2992348583935	29.4771840208386	14.672772913164	13.3326949333495	15.2096604278405	RBM14	11	66384053	66394818	+	3937	protein_coding	- && sp|Q5EA36|RBM14_BOVIN RNA-binding protein 14 OS=Bos taurus OX=9913 GN=RBM14 PE=2 SV=1 && PF00076:RNA recognition motif. (a.k.a. RRM, RBD, or RNP domain)	-
ENSG00000196776	11.4799671956547	13.2842647384416	23.8038543045901	27.028119188479	25.7239241396809	26.4701229659421	CD47	3	107762145	107809872	-	7895	protein_coding	- && - && -	-
ENSG00000224959	3.54747117341947	1.11257672472865	1.5953122521794	44.3211013636105	35.5771160638706	41.5983358931028	AC017002.2	2	112249520	112252388	-	881	lincRNA	- && - && -	-
ENSG00000119314	12.5719406435402	15.7063432693559	21.9871698812508	27.1186899116455	27.1874807920709	23.1487548043433	PTBP3	9	114980715	115095947	-	7520	protein_coding	- && sp|O95758|PTBP3_HUMAN Polypyrimidine tract-binding protein 3 OS=Homo sapiens OX=9606 GN=PTBP3 PE=1 SV=2 && PF13893:RNA recognition motif. (a.k.a. RRM, RBD, or RNP domain)|PF11835:RRM-like domain	-
ENSG00000267759	30.5738031891771	33.0278075315916	30.990179095054	11.0987055283314	11.4931416849602	10.4329573794011	CTB-25B13.13	19	1413900	1414734	+	230	sense_intronic	- && - && -	-
ENSG00000266146	9.76663157432048	18.3783767716115	35.1367523542513	17.7270991077516	30.2105438576097	16.3607740722427	MIR5190	18	13459946	13460025	+	80	miRNA	- && - && -	-
ENSG00000197343	24.8321926470046	25.4349792403209	34.1765816087061	14.3375466497008	14.6449755814921	14.0867673438744	ZNF655	7	99156029	99174076	+	8401	protein_coding	- && sp|Q8N720|ZN655_HUMAN Zinc finger protein 655 OS=Homo sapiens OX=9606 GN=ZNF655 PE=1 SV=3 && PF00096:Zinc finger, C2H2 type	zf-C2H2
ENSG00000173511	20.3074860544675	27.3864483839478	13.633307791773	20.5184357010666	25.6662027900095	19.985870861479	VEGFB	11	64002010	64006259	+	1539	protein_coding	- && sp|P49765|VEGFB_HUMAN Vascular endothelial growth factor B OS=Homo sapiens OX=9606 GN=VEGFB PE=1 SV=2 && PF00341:PDGF/VEGF domain	-
ENSG00000015479	20.8795123164967	20.0626541256667	25.4586871746667	20.0187678609954	20.0953972111682	20.7377003147157	MATR3	5	138609441	138667360	+	14669	protein_coding	- && sp|P43243|MATR3_HUMAN Matrin-3 OS=Homo sapiens OX=9606 GN=MATR3 PE=1 SV=2 && -	-
ENSG00000121270	45.1804430542675	67.5006717014196	13.7576574613665	0.326195585753089	0.177194053815679	0.255895813072155	ABCC11	16	48200821	48281479	-	7246	protein_coding	- && sp|Q96J66|MRP8_HUMAN ATP-binding cassette sub-family C member 11 OS=Homo sapiens OX=9606 GN=ABCC11 PE=1 SV=1 && PF00005:ABC transporter|PF00664:ABC transporter transmembrane region	-
ENSG00000100266	44.0089361148698	35.0449428721597	18.465707979352	9.88089132518608	10.0701812858699	9.69527352429194	PACSIN2	22	43231418	43411151	-	4545	protein_coding	- && sp|Q9UNF0|PACN2_HUMAN Protein kinase C and casein kinase substrate in neurons protein 2 OS=Homo sapiens OX=9606 GN=PACSIN2 PE=1 SV=2 && PF00018:SH3 domain|PF00611:Fes/CIP4, and EFC/F-BAR homology domain	-
ENSG00000168209	18.6031077606104	3.81022388527092	5.75612491712017	32.3417629332222	34.0932886828467	32.4883527900381	DDIT4	10	74033678	74035794	+	2058	protein_coding	- && sp|Q9NX09|DDIT4_HUMAN DNA damage-inducible transcript 4 protein OS=Homo sapiens OX=9606 GN=DDIT4 PE=1 SV=1 && PF07809:RTP801 C-terminal region	-
ENSG00000176658	19.6065349933325	21.6486549131387	11.2843793247388	23.1744769950859	26.3282291088663	24.9718191763631	MYO1D	17	30819540	31204195	-	7731	protein_coding	- && sp|O94832|MYO1D_HUMAN Unconventional myosin-Id OS=Homo sapiens OX=9606 GN=MYO1D PE=1 SV=2 && -	-
ENSG00000114942	11.8321594007433	6.78192493573826	32.6073255715693	26.9069284977535	28.7118484704175	20.1626249663147	EEF1B2	2	207024309	207027652	+	1915	protein_coding	- && sp|P24534|EF1B_HUMAN Elongation factor 1-beta OS=Homo sapiens OX=9606 GN=EEF1B2 PE=1 SV=3 && PF10587:Eukaryotic elongation factor 1 beta central acidic region|PF00736:EF-1 guanine nucleotide exchange domain	-
ENSG00000039319	34.3591820152344	29.9116995067149	25.3232330901419	11.8541564926104	12.3691629920455	13.1712249169554	ZFYVE16	5	79703832	79775169	+	11461	protein_coding	- && sp|Q7Z3T8|ZFY16_HUMAN Zinc finger FYVE domain-containing protein 16 OS=Homo sapiens OX=9606 GN=ZFYVE16 PE=1 SV=3 && PF11979:Domain of unknown function (DUF3480)|PF01363:FYVE zinc finger	-
ENSG00000146674	1.04970514009714	0.548690155892267	0.876676694911268	42.4243697410768	43.293211081214	38.7588422938485	IGFBP3	7	45951949	45961473	-	4466	protein_coding	- && sp|P17936|IBP3_HUMAN Insulin-like growth factor-binding protein 3 OS=Homo sapiens OX=9606 GN=IGFBP3 PE=1 SV=2 && PF00219:Insulin-like growth factor binding protein|PF00086:Thyroglobulin type-1 repeat	-
ENSG00000180370	14.8290801575009	11.9200529831823	19.3416253560882	28.3935163167645	27.3075370515156	25.0673848358338	PAK2	3	196466728	196559518	+	6270	protein_coding	- && sp|Q13177|PAK2_HUMAN Serine/threonine-protein kinase PAK 2 OS=Homo sapiens OX=9606 GN=PAK2 PE=1 SV=3 && -	-
ENSG00000124831	30.9879848959198	26.6026527618654	16.3395367280504	17.4932402253117	16.3351692902881	19.0263938458817	LRRFIP1	2	238536219	238722325	+	11901	protein_coding	- && sp|Q32MZ4|LRRF1_HUMAN Leucine-rich repeat flightless-interacting protein 1 OS=Homo sapiens OX=9606 GN=LRRFIP1 PE=1 SV=2 && PF09738:LRRFIP family	-
ENSG00000200840	21.9064633442702	16.0309828537421	46.9115518748349	15.9046870499454	12.7053689120788	13.2517173170813	RNU6-82P	13	28806638	28806744	+	107	snRNA	- && - && -	-
ENSG00000187239	15.1918887784823	37.4201269993326	29.519616737942	15.2012216897661	14.9448659600724	14.3884761508805	FNBP1	9	132649466	132805473	-	6686	protein_coding	- && sp|Q96RU3|FNBP1_HUMAN Formin-binding protein 1 OS=Homo sapiens OX=9606 GN=FNBP1 PE=1 SV=2 && -	-
ENSG00000108679	15.0423566658061	17.2297282233857	11.7365268147571	25.6673622497653	27.3319443243023	29.6417298109456	LGALS3BP	17	76967320	76976191	-	3584	protein_coding	- && sp|Q08380|LG3BP_HUMAN Galectin-3-binding protein OS=Homo sapiens OX=9606 GN=LGALS3BP PE=1 SV=1 && PF07707:BTB And C-terminal Kelch|PF00530:Scavenger receptor cysteine-rich domain	-
ENSG00000197728	6.83664210202433	9.18918838580573	27.4192156764426	30.0178878224594	27.3311013961812	25.8363890557499	RPS26	12	56435637	56438116	+	1600	protein_coding	- && sp|Q56JV1|RS26_BOVIN 40S ribosomal protein S26 OS=Bos taurus OX=9913 GN=RPS26 PE=3 SV=3 && -	-
ENSG00000252782	32.5554385810683	20.4204186351239	36.6007837023452	17.7270991077516	10.2275278684616	9.0893189290237	RNU6-341P	14	58759011	58759106	-	96	snRNA	- && - && -	-
ENSG00000165678	5.87466560861382	13.3577174530509	18.9647884618811	27.5458682877343	32.474914978516	28.3955790602206	GHITM	10	85899196	85913001	+	2128	protein_coding	- && sp|Q9H3K2|GHITM_HUMAN Growth hormone-inducible transmembrane protein OS=Homo sapiens OX=9606 GN=GHITM PE=1 SV=2 && PF01027:Inhibitor of apoptosis-promoting Bax1	-
ENSG00000106609	6.29857482575131	8.04611068517267	16.698889102689	31.2483980601709	36.0851462711323	28.179390655298	TMEM248	7	66386212	66423538	+	5086	protein_coding	- && sp|Q9NWD8|TM248_HUMAN Transmembrane protein 248 OS=Homo sapiens OX=9606 GN=TMEM248 PE=1 SV=1 && PF14940:Transmembrane 219	-
ENSG00000265623	0	35.4670428925835	60.7628048231414	7.46404172957962	9.93767890052949	12.9164005833495	MIR3139	4	144264613	144264688	+	76	miRNA	- && - && -	-
ENSG00000113328	18.9275805703885	13.8510591517313	34.793	18.9638734641064	21.7601785537692	18.2490976947065	CCNG1	5	162864575	162873157	+	3096	protein_coding	- && sp|P51959|CCNG1_HUMAN Cyclin-G1 OS=Homo sapiens OX=9606 GN=CCNG1 PE=1 SV=2 && PF00134:Cyclin, N-terminal domain	-
ENSG00000115464	27.0286477113332	20.266068436337	20.6874120265031	19.1593	19.8347846568582	19.2929256737876	USP34	2	61414598	61697904	-	18125	protein_coding	- && sp|Q70CQ2|UBP34_HUMAN Ubiquitin carboxyl-terminal hydrolase 34 OS=Homo sapiens OX=9606 GN=USP34 PE=1 SV=2 && PF00443:Ubiquitin carboxyl-terminal hydrolase	-
ENSG00000136738	27.1997379642197	29.1396731724873	38.0717737418215	9.78649463989244	10.6332551932591	11.4246522582923	STAM	10	17686124	17757913	+	3246	protein_coding	- && sp|Q92783|STAM1_HUMAN Signal transducing adapter molecule 1 OS=Homo sapiens OX=9606 GN=STAM PE=1 SV=3 && PF00790:VHS domain|PF00018:SH3 domain	-
ENSG00000213613	25.3969769427836	29.5178517937928	40.501801402606	7.9540329967222	9.38664125594947	13.3472216778015	RP11-380G5.3	10	89705259	89705781	+	523	pseudogene	- && sp|Q3T087|RL11_BOVIN 60S ribosomal protein L11 OS=Bos taurus OX=9913 GN=RPL11 PE=2 SV=3 && -	-
ENSG00000199047	82.8683891154465	3.71280338820434	25.8582160182802	0	6.86603269491129	6.61041376656269	MIR378A	5	149112388	149112453	+	66	miRNA	- && - && -	-
ENSG00000155096	9.36234835011113	8.4274743573527	31.6357314113908	25.6150053296778	27.3027907645609	23.4913490154413	AZIN1	8	103838585	103906092	-	6426	protein_coding	- && sp|O14977|AZIN1_HUMAN Antizyme inhibitor 1 OS=Homo sapiens OX=9606 GN=AZIN1 PE=1 SV=2 && -	-
ENSG00000197756	17.0481652186863	13.2023250390227	38.2657481400781	18.931121616245	20.7006621850775	17.6294342973813	RPL37A	2	217362912	217443903	+	5958	protein_coding	- && sp|Q3MIC0|RL37A_BOVIN 60S ribosomal protein L37a OS=Bos taurus OX=9913 GN=RPL37A PE=3 SV=3 && -	-
ENSG00000185189	17.4121470530835	59.7719222934095	25.9925732280234	7.22108737290368	6.9161091084074	8.44113411074648	NRBP2	8	144915764	144924200	-	4936	protein_coding	- && sp|Q9NSY0|NRBP2_HUMAN Nuclear receptor-binding protein 2 OS=Homo sapiens OX=9606 GN=NRBP2 PE=1 SV=2 && -	-
ENSG00000108175	23.581843540418	15.7276219166469	12.4938987677902	24.4133612677224	24.5469463249185	24.9437667116011	ZMIZ1	10	80828792	81076276	+	10735	protein_coding	- && sp|Q9ULJ6|ZMIZ1_HUMAN Zinc finger MIZ domain-containing protein 1 OS=Homo sapiens OX=9606 GN=ZMIZ1 PE=1 SV=3 && -	zf-MIZ
ENSG00000147274	21.3862996731125	21.1216978878092	29.3389407378239	17.5362258882983	18.3615597230457	17.949936871734	RBMX	X	135930163	135962923	-	5882	protein_coding	- && sp|P38159|RBMX_HUMAN RNA-binding motif protein, X chromosome OS=Homo sapiens OX=9606 GN=RBMX PE=1 SV=3 && -	-
ENSG00000269902	0	20.4204186351238	23.3864747812387	30.798596429629	23.1728603453256	27.8876830776863	RP6-99M1.3	X	45624175	45624702	-	528	lincRNA	- && - && -	-
ENSG00000185222	7.1289281564383	6.70743677796039	11.3580742750969	33.5564065835298	33.5596141848903	33.3385603053606	WBP5	X	102611373	102613397	+	1096	protein_coding	- && sp|Q9UHQ7|TCAL9_HUMAN Transcription elongation factor A protein-like 9 OS=Homo sapiens OX=9606 GN=TCEAL9 PE=3 SV=1 && PF04538:Brain expressed X-linked like family	-
ENSG00000129562	6.76895257626172	9.40147986666593	13.4185617194454	32.2949132260029	35.8002422570065	27.9429062124936	DAD1	14	23033805	23058175	-	808	protein_coding	- && sp|P61803|DAD1_HUMAN Dolichyl-diphosphooligosaccharide--protein glycosyltransferase subunit DAD1 OS=Homo sapiens OX=9606 GN=DAD1 PE=1 SV=3 && PF02109:DAD family	-
ENSG00000109920	32.9284562495198	28.8193343993135	28.333638236406	11.5550273300801	11.6676438644067	12.2818928238882	FNBP4	11	47738072	47788995	-	7593	protein_coding	- && sp|Q8N3X1|FNBP4_HUMAN Formin-binding protein 4 OS=Homo sapiens OX=9606 GN=FNBP4 PE=1 SV=3 && PF00397:WW domain	-
ENSG00000269968	14.8119530984955	11.6135082285065	12.3704205986531	23.0760342255724	31.1412004219436	32.5664697172603	RP5-940J5.9	12	6646960	6647536	-	422	antisense	- && sp|P04406|G3P_HUMAN Glyceraldehyde-3-phosphate dehydrogenase OS=Homo sapiens OX=9606 GN=GAPDH PE=1 SV=3 && -	-
ENSG00000082641	14.4864715540135	19.6877375201469	14.0288492538863	23.5671511571551	26.4504332487226	27.3568994787371	NFE2L1	17	46125691	46138849	+	5825	protein_coding	- && sp|Q14494|NF2L1_HUMAN Endoplasmic reticulum membrane sensor NFE2L1 OS=Homo sapiens OX=9606 GN=NFE2L1 PE=1 SV=1 && -	TF_bZIP
ENSG00000239100	7.51279351870806	35.343032253099	30.8894526191221	18.1816401105145	11.6194399452345	22.0241189434036	snoU13	15	58892331	58892434	-	104	snoRNA	- && - && -	-
ENSG00000253030	9.76663157432048	27.5675651574172	22.587912227733	30.7269717867694	19.8256694065563	14.9973762328891	MIR2116	15	59463382	59463461	-	80	miRNA	- && - && -	-
ENSG00000124766	13.2999248674093	23.6702637665546	14.1238791251708	25.3036525410072	24.7985442555543	24.1362800436831	SOX4	6	21593972	21598847	+	4876	protein_coding	- && sp|Q06945|SOX4_HUMAN Transcription factor SOX-4 OS=Homo sapiens OX=9606 GN=SOX4 PE=1 SV=1 && PF00505:HMG (high mobility group) box	HMG
ENSG00000131236	12.2915132555685	7.64561033323463	10.6602627189091	31.927989723173	32.5749506068222	29.8274556150133	CAP1	1	40505905	40538321	+	3814	protein_coding	- && sp|Q01518|CAP1_HUMAN Adenylyl cyclase-associated protein 1 OS=Homo sapiens OX=9606 GN=CAP1 PE=1 SV=5 && PF08603:Adenylate cyclase associated (CAP) C terminal|PF01213:Adenylate cyclase associated (CAP) N terminal	-
ENSG00000167004	8.66097516968042	9.65153748697835	8.78418808856284	29.1660951357724	34.0937387638354	34.4450888093285	PDIA3	15	44038590	44065477	+	4240	protein_coding	- && sp|P30101|PDIA3_HUMAN Protein disulfide-isomerase A3 OS=Homo sapiens OX=9606 GN=PDIA3 PE=1 SV=4 && PF00085:Thioredoxin|PF13848:Thioredoxin-like domain	-
ENSG00000221978	32.3506274824602	29.8284505710427	20.1662706583288	13.832410910706	13.7461289534991	14.8088742638783	CCNL2	1	1321091	1334708	-	6835	protein_coding	- && sp|Q96S94|CCNL2_HUMAN Cyclin-L2 OS=Homo sapiens OX=9606 GN=CCNL2 PE=1 SV=1 && PF00134:Cyclin, N-terminal domain	-
ENSG00000148672	14.9397691824718	9.91863393352427	13.0879385476476	28.5488320702272	30.2518048437574	27.9247712415896	GLUD1	10	88810243	88854623	-	4027	protein_coding	- && sp|P00367|DHE3_HUMAN Glutamate dehydrogenase 1, mitochondrial OS=Homo sapiens OX=9606 GN=GLUD1 PE=1 SV=2 && PF02812:Glu/Leu/Phe/Val dehydrogenase, dimerisation domain|PF00208:Glutamate/Leucine/Phenylalanine/Valine dehydrogenase	-
ENSG00000148180	9.43482837494057	8.17037566368838	3.86292131857138	31.5830014802488	35.6839419314787	35.9248020390177	GSN	9	123970072	124095121	+	11097	protein_coding	- && sp|P06396|GELS_HUMAN Gelsolin OS=Homo sapiens OX=9606 GN=GSN PE=1 SV=1 && -	-
ENSG00000124107	0	0	0.336881614134721	38.0716222448356	42.8320630195976	43.3725218693681	SLPI	20	43880880	43883205	-	596	protein_coding	- && sp|P03973|SLPI_HUMAN Antileukoproteinase OS=Homo sapiens OX=9606 GN=SLPI PE=1 SV=2 && PF00095:WAP-type (Whey Acidic Protein) 'four-disulfide core'	-
ENSG00000011405	22.1563741060204	19.5684585356141	18.335158846308	21.8179681326174	21.7782440781443	20.9516504126648	PIK3C2A	11	17099277	17229530	-	9204	protein_coding	- && sp|O00443|P3C2A_HUMAN Phosphatidylinositol 4-phosphate 3-kinase C2 domain-containing subunit alpha OS=Homo sapiens OX=9606 GN=PIK3C2A PE=1 SV=2 && PF00794:PI3-kinase family, ras-binding domain|PF00787:PX domain|PF00613:Phosphoinositide 3-kinase family, accessory domain (PIK domain)|PF00168:C2 domain|PF00792:Phosphoinositide 3-kinase C2|PF00454:Phosphatidylinositol 3- and 4-kinase	-
ENSG00000222482	58.1841881023348	31.2823434410408	2.13597278749248	6.03475714306437	17.6763820443461	9.28270869347101	AC005071.1	7	99817650	99817743	-	94	miRNA	- && - && -	-
ENSG00000128524	7.92223600451851	6.8326876041479	19.3401642507558	33.0726107561601	27.5685571324195	29.8599678885037	ATP6V1F	7	128502880	128505898	+	789	protein_coding	- && sp|Q16864|VATF_HUMAN V-type proton ATPase subunit F OS=Homo sapiens OX=9606 GN=ATP6V1F PE=1 SV=2 && PF01990:ATP synthase (F/14-kDa) subunit	-
ENSG00000186081	0.364086917961621	0	0	40.4215307396386	41.2473874663543	42.5410621263346	KRT5	12	52908359	52914471	-	4292	protein_coding	- && sp|P13647|K2C5_HUMAN Keratin, type II cytoskeletal 5 OS=Homo sapiens OX=9606 GN=KRT5 PE=1 SV=3 && PF00038:Intermediate filament protein|PF16208:Keratin type II head	-
ENSG00000085832	19.7634923130204	17.1346540156462	18.7193928201699	23.0507849431833	23.3250524023129	22.5337108133126	EPS15	1	51819935	51985000	-	7551	protein_coding	- && sp|P42566|EPS15_HUMAN Epidermal growth factor receptor substrate 15 OS=Homo sapiens OX=9606 GN=EPS15 PE=1 SV=2 && PF12763:Cytoskeletal-regulatory complex EF hand	-
ENSG00000163029	32.6284562260755	40.1996321993595	35.4257120820392	5.93743274611866	4.90441382714586	5.42854549301511	SMC6	2	17845079	17981509	-	9363	protein_coding	- && sp|Q96SB8|SMC6_HUMAN Structural maintenance of chromosomes protein 6 OS=Homo sapiens OX=9606 GN=SMC6 PE=1 SV=2 && PF13476:AAA domain	-
ENSG00000183722	1.00730192429605	0.737135868221059	0.905975565644642	40.3449578318231	43.4917584542296	38.0134300890669	LHFP	13	39917029	40177665	-	2327	protein_coding	- && sp|Q9Y693|LHPL6_HUMAN LHFPL tetraspan subfamily member 6 protein OS=Homo sapiens OX=9606 GN=LHFPL6 PE=2 SV=1 && -	-
ENSG00000187479	19.4262541216994	16.1091545237892	11.2532371636035	25.2597	29.3130118972382	23.1197341152916	C11orf96	11	43946892	43965888	+	2373	protein_coding	- && sp|Q7Z7L8|CK096_HUMAN Uncharacterized protein C11orf96 OS=Homo sapiens OX=9606 GN=C11orf96 PE=1 SV=3 && PF15766:Domain of unknown function (DUF4695)	-
ENSG00000172986	2.34377850706354	3.67534123239208	1.12244874870412	39.1636593686751	43.2314777455159	34.8898972579595	GXYLT2	3	72937224	73047289	+	3667	protein_coding	- && sp|A0PJZ3|GXLT2_HUMAN Glucoside xylosyltransferase 2 OS=Homo sapiens OX=9606 GN=GXYLT2 PE=2 SV=2 && PF01501:Glycosyl transferase family 8	-
ENSG00000265981	100.170580249441	6.28320573388426	10.296484206374	0	1.93657332420575	5.59342703324535	MIR544B	3	124451286	124451363	+	78	miRNA	- && - && -	-
ENSG00000222208	33.1072256756626	41.5330548510994	16.1646076205999	17.6269460054479	10.2408623246134	5.5460251092348	RNA5SP129	3	37383140	37383257	+	118	rRNA	- && - && -	-
ENSG00000198728	30.8051461842366	23.0113964834514	19.1066210958602	16.164064562767	18.3807878846926	16.7321655983748	LDB1	10	103867317	103880210	-	2790	protein_coding	- && sp|Q86U70|LDB1_HUMAN LIM domain-binding protein 1 OS=Homo sapiens OX=9606 GN=LDB1 PE=1 SV=2 && PF17916:LIM interaction domain (LID)|PF01803:LIM-domain binding protein	-
ENSG00000085733	22.8248808126298	28.0343637615602	14.0133831316423	19.918432844053	19.0092967358466	20.3891644071984	CTTN	11	70244510	70282690	+	6949	protein_coding	- && sp|Q14247|SRC8_HUMAN Src substrate cortactin OS=Homo sapiens OX=9606 GN=CTTN PE=1 SV=2 && PF14604:Variant SH3 domain|PF02218:Repeat in HS1/Cortactin	-
ENSG00000200164	38.6797290072098	38.8190136430077	7.95174027818984	5.61650664800051	8.22564312954719	24.8381388555499	Y_RNA	16	69225026	69225126	+	101	misc_RNA	- && - && -	-
ENSG00000105223	7.08382228384355	9.64297546658626	13.2847288993697	30.2564376746501	31.6732843105919	31.8546964318099	PLD3	19	40854363	40886346	+	5184	protein_coding	- && sp|Q8IV08|PLD3_HUMAN 5'-3' exonuclease PLD3 OS=Homo sapiens OX=9606 GN=PLD3 PE=1 SV=1 && PF00614:Phospholipase D Active site motif|PF13918:PLD-like domain	-
ENSG00000137309	16.4525980968355	29.2748244807792	39.7334998075579	15.1141231756679	12.3334837407517	10.8274998157515	HMGA1	6	34204650	34214008	+	2327	protein_coding	- && sp|Q6URC2|HMGA1_CANLF High mobility group protein HMG-I/HMG-Y OS=Canis lupus familiaris OX=9615 GN=HMGA1 PE=3 SV=3 && -	HMGI/HMGY
ENSG00000134108	10.2720376837608	12.2693871967122	22.4931377708334	25.4410731437308	27.9077821230087	25.3229696596017	ARL8B	3	5163905	5222596	+	3575	protein_coding	- && sp|Q9NVJ2|ARL8B_HUMAN ADP-ribosylation factor-like protein 8B OS=Homo sapiens OX=9606 GN=ARL8B PE=1 SV=1 && PF00025:ADP-ribosylation factor family	-
ENSG00000049245	18.1178092972902	8.52331	13.9310312129175	29.8705901873611	27.5835400439045	25.6476868910277	VAMP3	1	7831329	7841492	+	2760	protein_coding	- && sp|Q15836|VAMP3_HUMAN Vesicle-associated membrane protein 3 OS=Homo sapiens OX=9606 GN=VAMP3 PE=1 SV=3 && PF00957:Synaptobrevin	-
ENSG00000111269	13.3475638037628	8.74714515731975	29.8970836670544	23.2624859955537	26.1896606618748	22.192584922063	CREBL2	12	12764761	12798042	+	3922	protein_coding	- && sp|O60519|CRBL2_HUMAN cAMP-responsive element-binding protein-like 2 OS=Homo sapiens OX=9606 GN=CREBL2 PE=1 SV=1 && PF07716:Basic region leucine zipper	-
ENSG00000142864	24.1239362492335	12.514024134917	16.2173650410451	23.0079702159319	25.7395722809754	21.9962465379813	SERBP1	1	67873493	67896098	-	7676	protein_coding	- && sp|Q8NC51|PAIRB_HUMAN Plasminogen activator inhibitor 1 RNA-binding protein OS=Homo sapiens OX=9606 GN=SERBP1 PE=1 SV=2 && PF16174:Intracellular hyaluronan-binding protein 4 N-terminal|PF04774:Hyaluronan / mRNA binding family	-
ENSG00000269728	6.73238366061344	7.39006054961878	18.3577096345812	32.4954387346179	34.3104429402484	24.2787935011739	RP11-145M9.4	3	179113877	179115965	-	2089	lincRNA	- && - && -	-
ENSG00000022267	2.37006226272691	1.13974429591389	4.48662271864195	37.2251156996749	41.1462108960568	37.1880890944403	FHL1	X	135229559	135293518	+	4945	protein_coding	- && sp|Q9WUH4|FHL1_RAT Four and a half LIM domains protein 1 OS=Rattus norvegicus OX=10116 GN=Fhl1 PE=2 SV=1 && PF00412:LIM domain	-
ENSG00000084090	18.0552137848788	15.7663766897377	22.8574251511571	23.6682610047612	23.8351198423484	19.348264761465	STARD7	2	96850597	96874563	-	4414	protein_coding	- && sp|Q9NQZ5|STAR7_HUMAN StAR-related lipid transfer protein 7, mitochondrial OS=Homo sapiens OX=9606 GN=STARD7 PE=1 SV=2 && PF01852:START domain	-
ENSG00000095564	30.5485674160943	14.9141178197881	17.5320690937413	19.2095555907622	20.0307756908105	21.2798807820907	BTAF1	10	93683526	93790082	+	7673	protein_coding	- && sp|O14981|BTAF1_HUMAN TATA-binding protein-associated factor 172 OS=Homo sapiens OX=9606 GN=BTAF1 PE=1 SV=2 && PF12054:Domain of unknown function (DUF3535)|PF00176:SNF2 family N-terminal domain|PF00271:Helicase conserved C-terminal domain	-
novel.2220	114.083843665682	3.90869362831819	1.47814558545492	0.92804445226675	1.11204455917582	1.87362647862084	-	7	152609342	152610156	+	815	-	- && - && -	-
ENSG00000111348	8.17757924396005	1.16577080695284	6.92514488428224	38.7263744542318	37.2601498338977	30.9780593756069	ARHGDIB	12	15094951	15114662	-	2102	protein_coding	- && sp|P52566|GDIR2_HUMAN Rho GDP-dissociation inhibitor 2 OS=Homo sapiens OX=9606 GN=ARHGDIB PE=1 SV=3 && PF02115:RHO protein GDP dissociation inhibitor	-
ENSG00000211897	0.616191266518642	0.38650634640613	0	41.0090620789206	41.5156724541679	39.5686439181473	IGHG3	14	106235439	106237742	-	1268	IG_C_gene	- && sp|P01860|IGHG3_HUMAN Immunoglobulin heavy constant gamma 3 OS=Homo sapiens OX=9606 GN=IGHG3 PE=1 SV=2 && PF07654:Immunoglobulin C1-set domain	-
ENSG00000075223	12.839349740332	34.5596363882249	10.827078398885	21.2679938242329	23.6531978272526	19.8375690729171	SEMA3C	7	80371854	80551675	-	6268	protein_coding	- && sp|Q99985|SEM3C_HUMAN Semaphorin-3C OS=Homo sapiens OX=9606 GN=SEMA3C PE=2 SV=2 && PF01403:Sema domain|PF07679:Immunoglobulin I-set domain	-
ENSG00000084636	9.26083164762048	7.56198738137849	3.70904318955716	31.4273483665738	35.7590900866634	35.2547165806574	COL16A1	1	32117848	32169920	-	9365	protein_coding	- && sp|Q07092|COGA1_HUMAN Collagen alpha-1(XVI) chain OS=Homo sapiens OX=9606 GN=COL16A1 PE=1 SV=2 && PF01391:Collagen triple helix repeat (20 copies)	-
ENSG00000185950	34.1601858750343	34.0311134390748	28.5006947636999	8.1049745884848	8.92417480005829	9.17892644525496	IRS2	13	110406184	110438915	-	6999	protein_coding	- && sp|Q9Y4H2|IRS2_HUMAN Insulin receptor substrate 2 OS=Homo sapiens OX=9606 GN=IRS2 PE=1 SV=2 && PF02174:PTB domain (IRS-1 type)	-
ENSG00000196562	1.87791624081872	0.625772179895639	0.633379943294301	40.1498245877432	40.9342204590114	38.6183410828461	SULF2	20	46285092	46415360	-	6657	protein_coding	- && sp|Q8IWU5|SULF2_HUMAN Extracellular sulfatase Sulf-2 OS=Homo sapiens OX=9606 GN=SULF2 PE=1 SV=1 && PF00884:Sulfatase|PF12548:Sulfatase protein	-
ENSG00000079950	28.4649004692467	39.6121478960955	27.8682730142342	9.33502454590983	9.25010092180121	8.29337258966024	STX7	6	132767006	132834337	-	16387	protein_coding	- && sp|O15400|STX7_HUMAN Syntaxin-7 OS=Homo sapiens OX=9606 GN=STX7 PE=1 SV=4 && -	-
ENSG00000129824	21.6368453338792	0	40.8623330361529	19.6985083711631	21.8777454968844	18.4103655494247	RPS4Y1	Y	2709527	2800041	+	2275	protein_coding	- && sp|P22090|RS4Y1_HUMAN 40S ribosomal protein S4, Y isoform 1 OS=Homo sapiens OX=9606 GN=RPS4Y1 PE=1 SV=2 && PF16121:40S ribosomal protein S4 C-terminus|PF08071:RS4NT (NUC023) domain|PF00900:Ribosomal family S4e	-
ENSG00000173546	87.0867799727104	14.8682324344521	4.00836292581671	5.06366353282941	5.95829182233918	5.42069876780376	CSPG4	15	75966663	76005189	-	8290	protein_coding	- && sp|Q6UVK1|CSPG4_HUMAN Chondroitin sulfate proteoglycan 4 OS=Homo sapiens OX=9606 GN=CSPG4 PE=1 SV=2 && PF02210:Laminin G domain|PF00054:Laminin G domain|PF16184:Cadherin-like	-
ENSG00000091039	16.6493567172587	11.5888872880351	25.1577094947813	22.736735943377	26.1443715053895	20.1233845043095	OSBPL8	12	76745577	76953589	-	9198	protein_coding	- && sp|Q9BZF1|OSBL8_HUMAN Oxysterol-binding protein-related protein 8 OS=Homo sapiens OX=9606 GN=OSBPL8 PE=1 SV=3 && -	-
ENSG00000123144	15.0470215410358	9.26347093576232	18.4741840378986	25.962655849679	25.6423303784276	28.0070312220987	C19orf43	19	12841454	12845589	-	1402	protein_coding	- && sp|Q9BQ61|TRIR_HUMAN Telomerase RNA component interacting RNase OS=Homo sapiens OX=9606 GN=TRIR PE=1 SV=1 && -	-
ENSG00000100813	29.5035895636992	30.2069771160186	18.1717122885873	15.9303898311884	13.6461457710279	14.9300294680473	ACIN1	14	23527773	23564823	-	9110	protein_coding	- && sp|Q9UKV3|ACINU_HUMAN Apoptotic chromatin condensation inducer in the nucleus OS=Homo sapiens OX=9606 GN=ACIN1 PE=1 SV=2 && PF16294:RNSP1-SAP18 binding (RSB) motif|PF02037:SAP domain	-
ENSG00000199512	15.0255870374161	47.124043004132	14.4794309152135	20.9088861270916	7.98836496234871	16.7802810997361	RNU6-212P	15	59633513	59633616	-	104	snRNA	- && - && -	-
ENSG00000169302	14.7156421926981	49.3857555613834	42.072780067999	5.75383101511476	5.00283509749654	5.35227543853849	STK32A	5	146614526	146767415	+	7805	protein_coding	- && sp|Q8WU08|ST32A_HUMAN Serine/threonine-protein kinase 32A OS=Homo sapiens OX=9606 GN=STK32A PE=1 SV=2 && PF00069:Protein kinase domain	-
ENSG00000221869	6.81601468914928	5.17542290476968	7.05224073225824	33.9891487024659	38.7341339404844	30.4479664399251	CEBPD	8	48649471	48651648	-	2178	protein_coding	- && sp|P49716|CEBPD_HUMAN CCAAT/enhancer-binding protein delta OS=Homo sapiens OX=9606 GN=CEBPD PE=1 SV=2 && PF07716:Basic region leucine zipper	C/EBP
ENSG00000207622	0	17.3264158116202	22.3090491138104	25.7848714294569	23.6496681713611	33.0520688328134	MIR619	12	109230684	109230782	-	99	miRNA	- && - && -	-
ENSG00000225026	94.7937770448752	5.4054049328269	12.5488401265183	3.82349196441701	1.11068175947094	4.41099300967326	AC091492.2	3	12369502	12369773	+	272	pseudogene	- && sp|Q9CWM4|PFD1_MOUSE Prefoldin subunit 1 OS=Mus musculus OX=10090 GN=Pfdn1 PE=1 SV=1 && -	-
ENSG00000171206	9.11016388276807	4.70594009698327	7.05764671038754	33.9141210182134	36.5458482365288	30.7465850191666	TRIM8	10	104404253	104418164	+	2916	protein_coding	- && sp|Q9BZR9|TRIM8_HUMAN E3 ubiquitin-protein ligase TRIM8 OS=Homo sapiens OX=9606 GN=TRIM8 PE=1 SV=2 && PF15227:zinc finger of C3HC4-type, RING	-
ENSG00000189241	11.7457986462062	4.64156238369021	12.9487730950724	29.1365429311612	32.2451685792286	31.0556284754736	TSPYL1	6	116597741	116601066	-	3326	protein_coding	- && sp|Q9H0U9|TSYL1_HUMAN Testis-specific Y-encoded-like protein 1 OS=Homo sapiens OX=9606 GN=TSPYL1 PE=1 SV=3 && PF00956:Nucleosome assembly protein (NAP)	-
ENSG00000101126	27.0557465173942	17.005087157246	21.8993357486191	18.8744439492973	17.703641290454	19.190402785798	ADNP	20	49505585	49547958	-	7133	protein_coding	- && sp|Q9H2P0|ADNP_HUMAN Activity-dependent neuroprotector homeobox protein OS=Homo sapiens OX=9606 GN=ADNP PE=1 SV=1 && PF00046:Homeodomain	Homeobox
ENSG00000183160	0.980032017492177	0.0768407098217266	0.62960627790622	40.0235539591758	43.4590372990857	36.5282883017773	TMEM119	12	108983622	108992096	-	3189	protein_coding	- && sp|Q4V9L6|TM119_HUMAN Transmembrane protein 119 OS=Homo sapiens OX=9606 GN=TMEM119 PE=1 SV=1 && PF15724:TMEM119 family	-
ENSG00000264160	31.2532210378255	29.4054028345783	25.4323159897438	6.30296857164501	16.1122900573918	13.0886192577941	MIR4762	22	46156404	46156478	+	75	miRNA	- && - && -	-
ENSG00000252949	0	23.3376212972844	54.9758710304613	24.7616622457483	8.09210996185973	10.3877930617414	AL136303.1	6	20422549	20422632	+	84	miRNA	- && sp|Q96MW7|TIGD1_HUMAN Tigger transposable element-derived protein 1 OS=Homo sapiens OX=9606 GN=TIGD1 PE=1 SV=1 && -	-
ENSG00000092820	7.49477722729629	10.8713020071882	5.92834893267173	32.2800413808618	32.1032308079215	32.8588687901756	EZR	6	159186773	159240444	-	3336	protein_coding	- && sp|P15311|EZRI_HUMAN Ezrin OS=Homo sapiens OX=9606 GN=EZR PE=1 SV=4 && PF09380:FERM C-terminal PH-like domain|PF00769:Ezrin/radixin/moesin family|PF09379:FERM N-terminal domain|PF00373:FERM central domain	-
ENSG00000172037	14.1128893251652	10.2801116974491	6.85844838378686	29.664809111413	29.7264710499859	30.8864722470888	LAMB2	3	49158547	49170551	-	6865	protein_coding	- && sp|P55268|LAMB2_HUMAN Laminin subunit beta-2 OS=Homo sapiens OX=9606 GN=LAMB2 PE=1 SV=2 && PF00053:Laminin EGF domain|PF00055:Laminin N-terminal (Domain VI)	-
ENSG00000152492	16.8119369851376	20.2118205747346	32.2489644981423	17.3430954394753	18.171632281229	16.6891037410111	CCDC50	3	191046866	191116459	+	9202	protein_coding	- && sp|Q8IVM0|CCD50_HUMAN Coiled-coil domain-containing protein 50 OS=Homo sapiens OX=9606 GN=CCDC50 PE=1 SV=1 && -	-
ENSG00000204256	33.5449251291912	20.8740820176406	18.2528583658449	17.344546198925	14.9261580324158	16.4417937612106	BRD2	6	32936437	32949282	+	7337	protein_coding	- && sp|Q32S26|BRD2_BOVIN Bromodomain-containing protein 2 OS=Bos taurus OX=9913 GN=BRD2 PE=3 SV=1 && -	-
ENSG00000213625	7.65260064589264	9.26418992339801	13.5296407554078	31.3358163268071	32.1042508183217	27.476272225797	LEPROT	1	65886270	65901690	+	5105	protein_coding	- && sp|O15243|OBRG_HUMAN Leptin receptor gene-related protein OS=Homo sapiens OX=9606 GN=LEPROT PE=1 SV=1 && -	-
ENSG00000168653	4.27735689386298	18.7808229782891	14.1059954706848	35.1954084475068	29.4938703719364	19.5055457308976	NDUFS5	1	39491990	39500308	+	548	protein_coding	- && sp|O43920|NDUS5_HUMAN NADH dehydrogenase [ubiquinone] iron-sulfur protein 5 OS=Homo sapiens OX=9606 GN=NDUFS5 PE=1 SV=3 && PF10200:NADH:ubiquinone oxidoreductase, NDUFS5-15kDa	-
ENSG00000257169	22.7974424015969	7.14985480062692	10.6515353859042	34.3570302777997	18.2305	28.0635735633517	RP11-117N2.2	12	96780596	96780972	-	377	pseudogene	- && sp|Q9VU02|SMD1_DROME Probable small nuclear ribonucleoprotein Sm D1 OS=Drosophila melanogaster OX=7227 GN=SmD1 PE=1 SV=1 && -	-
ENSG00000163466	10.9543444661687	15.0492448216182	15.9260500721799	27.5334645087175	25.5974739177552	26.1626113885095	ARPC2	2	219081817	219119079	+	6562	protein_coding	- && sp|O15144|ARPC2_HUMAN Actin-related protein 2/3 complex subunit 2 OS=Homo sapiens OX=9606 GN=ARPC2 PE=1 SV=1 && PF04045:Arp2/3 complex, 34 kD subunit p34-Arc	-
ENSG00000120686	18.8797338983147	12.4279340179777	16.6607011770026	24.3014	25.6300285780836	23.3146098922913	UFM1	13	38923986	38937140	+	3766	protein_coding	- && sp|P61960|UFM1_HUMAN Ubiquitin-fold modifier 1 OS=Homo sapiens OX=9606 GN=UFM1 PE=1 SV=1 && PF03671:Ubiquitin fold modifier 1 protein	-
ENSG00000135316	12.2481597796834	14.9811980476624	24.1173789603315	22.6017618930967	24.4289048306471	22.7975079604513	SYNCRIP	6	86318053	86353510	-	7655	protein_coding	- && sp|O60506|HNRPQ_HUMAN Heterogeneous nuclear ribonucleoprotein Q OS=Homo sapiens OX=9606 GN=SYNCRIP PE=1 SV=2 && PF00076:RNA recognition motif. (a.k.a. RRM, RBD, or RNP domain)|PF18360:Heterogeneous nuclear ribonucleoprotein Q acidic domain	-
ENSG00000197081	27.226520636989	21.9502069763372	10.1822281805853	21.4761722871978	20.2809284683793	19.9676582537982	IGF2R	6	160390131	160534539	+	9958	protein_coding	- && sp|P11717|MPRI_HUMAN Cation-independent mannose-6-phosphate receptor OS=Homo sapiens OX=9606 GN=IGF2R PE=1 SV=3 && -	-
ENSG00000185591	28.2257223278642	15.1883653141612	20.1824720579907	18.3755356168273	20.5471316166286	18.5542202559558	SP1	12	53773960	53810230	+	8083	protein_coding	- && sp|P08047|SP1_HUMAN Transcription factor Sp1 OS=Homo sapiens OX=9606 GN=SP1 PE=1 SV=3 && -	zf-C2H2
ENSG00000152520	29.9991578805249	24.8322573111309	22.0211904155677	15.6657	14.2971220537783	14.1424367537665	PAN3	13	28712643	28869475	+	6355	protein_coding	- && sp|Q640Q5|PAN3_MOUSE PAN2-PAN3 deadenylation complex subunit Pan3 OS=Mus musculus OX=10090 GN=Pan3 PE=1 SV=3 && -	-
ENSG00000158869	1.6210176886839	2.03356866075922	9.89327644829247	42.564652906026	33.9241843629279	30.8885983521594	FCER1G	1	161185024	161190489	+	964	protein_coding	- && sp|P30273|FCERG_HUMAN High affinity immunoglobulin epsilon receptor subunit gamma OS=Homo sapiens OX=9606 GN=FCER1G PE=1 SV=1 && -	-
ENSG00000262877	41.5441599317668	34.0645548532111	35.3071786263091	4.36079824303435	2.56431586235316	3.07441409002211	RP11-1055B8.4	17	79361930	79364056	-	1561	lincRNA	- && - && -	-
ENSG00000213953	0	64.4855325319701	5.28372215853404	14.9280834591592	13.2502385340393	22.9624899259546	AC018867.1	2	187361840	187365393	+	57	protein_coding	- && - && -	-
ENSG00000236977	33.6213322670714	26.590479644614	30.7088547904322	8.6673188029169	8.76078	12.5498921788952	ANKRD44-IT1	2	198115582	198167243	-	1069	sense_intronic	- && sp|Q9NRJ1|MOST1_HUMAN Protein MOST-1 OS=Homo sapiens OX=9606 GN=C8orf17 PE=1 SV=1 && -	-
ENSG00000183283	5.45336259602609	6.9267656302008	17.4996214083292	35.7821	28.6897373835353	26.4543430005436	DAZAP2	12	51632076	51665146	+	5731	protein_coding	- && sp|Q3T0K9|DAZP2_BOVIN DAZ-associated protein 2 OS=Bos taurus OX=9913 GN=DAZAP2 PE=2 SV=1 && PF11029:DAZ associated protein 2 (DAZAP2)	-
ENSG00000264370	10.0170580249441	87.9648802743797	15.444726309561	1.21210934070096	1.93657332420575	4.19507027493401	MIR3125	2	12877493	12877570	+	78	miRNA	- && - && -	-
ENSG00000167548	38.6925743948465	25.155530360049	14.8703387785623	14.036695002296	13.2270719712576	14.7872334520237	KMT2D	12	49412758	49453557	-	20476	protein_coding	- && sp|O14686|KMT2D_HUMAN Histone-lysine N-methyltransferase 2D OS=Homo sapiens OX=9606 GN=KMT2D PE=1 SV=2 && PF00628:PHD-finger|PF00856:SET domain|PF13832:PHD-zinc-finger like domain|PF13771:PHD-like zinc-binding domain|PF05964:F/Y-rich N-terminus|PF05965:F/Y rich C-terminus	-
ENSG00000118418	12.544297434907	11.8026272845211	22.1043789384543	23.3108642701321	26.5901289113709	24.3910622636645	HMGN3	6	79910962	79944406	-	872	protein_coding	- && sp|Q15651|HMGN3_HUMAN High mobility group nucleosome-binding domain-containing protein 3 OS=Homo sapiens OX=9606 GN=HMGN3 PE=1 SV=2 && PF01101:HMG14 and HMG17	-
ENSG00000012660	6.29060807060187	8.12368063154347	14.3109670966877	32.1267815545013	28.9550500269181	30.9161679129757	ELOVL5	6	53132196	53213947	-	4223	protein_coding	- && sp|Q9NYP7|ELOV5_HUMAN Elongation of very long chain fatty acids protein 5 OS=Homo sapiens OX=9606 GN=ELOVL5 PE=1 SV=1 && PF01151:GNS1/SUR4 family	-
ENSG00000175455	27.3718757384638	30.6828451841087	41.6126897615129	7.12388026423567	6.83677070763328	6.92622836903101	CCDC14	3	123616152	123680564	-	11732	protein_coding	- && sp|Q49A88|CCD14_HUMAN Coiled-coil domain-containing protein 14 OS=Homo sapiens OX=9606 GN=CCDC14 PE=1 SV=3 && PF15254:Coiled-coil domain-containing protein 14	-
novel.805	78.2582658198756	10.9956100342975	5.95265493180998	7.87871071455627	7.38318579853441	10.0506892003627	-	16	85466641	85467888	+	1248	-	- && - && -	-
ENSG00000251745	0	51.3804081786987	25.9072828418443	12.1992940096355	13.3998380013591	17.5922301852072	RNU7-124P	9	37936704	37936765	-	62	snRNA	- && - && -	-
ENSG00000115415	8.13213664869902	5.70813618546664	7.89459494494991	34.2690724752746	34.0635985177905	30.1105275342447	STAT1	2	191829084	191885686	-	6053	protein_coding	- && sp|P42224|STAT1_HUMAN Signal transducer and activator of transcription 1-alpha/beta OS=Homo sapiens OX=9606 GN=STAT1 PE=1 SV=2 && PF12162:STAT1 TAZ2 binding domain|PF00017:SH2 domain|PF02864:STAT protein, DNA binding domain|PF02865:STAT protein, protein interaction domain|PF01017:STAT protein, all-alpha domain	STAT
ENSG00000088930	17.6913475350259	22.6152185744106	18.0697543123039	18.2910738859002	20.9542895200388	22.508373616155	XRN2	20	21283942	21370463	+	3489	protein_coding	- && sp|Q9H0D6|XRN2_HUMAN 5'-3' exoribonuclease 2 OS=Homo sapiens OX=9606 GN=XRN2 PE=1 SV=1 && PF03159:XRN 5'-3' exonuclease N-terminus|PF17846:Xrn1 helical domain	-
ENSG00000101608	9.63119292382913	6.34323019544063	13.1173083849461	31.6702319139205	30.8389604093473	28.5032078341279	MYL12A	18	3247479	3256234	+	3245	protein_coding	- && sp|P19105|ML12A_HUMAN Myosin regulatory light chain 12A OS=Homo sapiens OX=9606 GN=MYL12A PE=1 SV=2 && PF13405:EF-hand domain	-
ENSG00000127481	31.544301857372	20.8380056531736	11.4598680920527	18.4494870703122	18.8884712355332	18.9169724914396	UBR4	1	19401000	19536770	-	24695	protein_coding	- && sp|Q5T4S7|UBR4_HUMAN E3 ubiquitin-protein ligase UBR4 OS=Homo sapiens OX=9606 GN=UBR4 PE=1 SV=1 && PF02207:Putative zinc finger in N-recognin (UBR box)|PF13764:E3 ubiquitin-protein ligase UBR4	-
ENSG00000213064	6.89347848396918	12.8626253375863	21.820957895787	26.8610602527461	27.9934167863378	23.6009621527524	SFT2D2	1	168195176	168222263	+	11221	protein_coding	- && sp|O00370|LORF2_HUMAN LINE-1 retrotransposable element ORF2 protein OS=Homo sapiens OX=9606 PE=1 SV=1 && -	-
ENSG00000198830	12.4564452123657	10.9386379615809	8.64264477426213	28.7138026201285	30.2827890800671	28.9959779624973	HMGN2	1	26798941	26802463	+	2509	protein_coding	- && sp|Q86SG4|DPCA2_HUMAN Putative Dresden prostate carcinoma protein 2 OS=Homo sapiens OX=9606 GN=HMGN2P46 PE=5 SV=1 && -	-
ENSG00000171858	4.58258372988644	6.22792826408469	34.150509200613	25.6924525354445	29.0883535676887	20.1511000303282	RPS21	20	60962172	60963576	+	1023	protein_coding	- && sp|Q32PB8|RS21_BOVIN 40S ribosomal protein S21 OS=Bos taurus OX=9913 GN=RPS21 PE=3 SV=1 && -	-
ENSG00000205339	9.8138133693655	18.9406781543178	27.6299651757378	22.1843614322909	20.7762642885494	20.489545444971	IPO7	11	9406169	9469673	+	7245	protein_coding	- && sp|O95373|IPO7_HUMAN Importin-7 OS=Homo sapiens OX=9606 GN=IPO7 PE=1 SV=1 && PF03810:Importin-beta N-terminal domain|PF08506:Cse1	-
ENSG00000171603	8.43314113271061	11.9018090264079	6.75411578674993	29.8481107480761	31.6289557926404	31.216635544688	CLSTN1	1	9789084	9884584	-	5559	protein_coding	- && sp|O94985|CSTN1_HUMAN Calsyntenin-1 OS=Homo sapiens OX=9606 GN=CLSTN1 PE=1 SV=1 && -	-
ENSG00000083857	23.0513768478519	19.9758375267886	22.8685691172524	16.9405924839704	18.0033764267732	18.9094712702029	FAT1	4	187508937	187647876	-	16168	protein_coding	- && sp|Q14517|FAT1_HUMAN Protocadherin Fat 1 OS=Homo sapiens OX=9606 GN=FAT1 PE=1 SV=2 && PF00028:Cadherin domain|PF00008:EGF-like domain|PF02210:Laminin G domain	-
ENSG00000071082	9.30958492319962	11.2557375726671	38.0864123750106	20.734165306482	22.041020168952	18.232002880252	RPL31	2	101618177	101640494	+	5791	protein_coding	- && sp|Q56JX3|RL31_BOVIN 60S ribosomal protein L31 OS=Bos taurus OX=9913 GN=RPL31 PE=2 SV=1 && -	-
ENSG00000207110	4.76421052405877	38.8486013058454	70.3959324170541	0.576491027894361	3.68421266556215	1.33014423351566	RNU1-106P	8	129011377	129011540	+	164	snRNA	- && - && -	-
ENSG00000201457	23.150534102093	32.6726698161982	12.6417944978259	18.908905714935	11.1890903176332	21.0064259692992	SNORA55	1	40033046	40033180	-	135	snoRNA	- && - && -	-
ENSG00000207082	14.6043088961802	13.7408424460646	28.146931124901	17.6718744999393	21.8814686819135	23.4453460225284	RNU6-171P	1	164608802	164608908	+	107	snRNA	- && - && -	-
ENSG00000138758	9.42035374083839	6.50982999300975	12.1859790091377	30.6808442580125	32.2725284593143	28.3740545539524	SEPT11	4	77870856	77961537	+	9787	protein_coding	- && sp|A2VE99|SEP11_BOVIN Septin-11 OS=Bos taurus OX=9913 GN=SEPTIN11 PE=2 SV=1 && -	-
ENSG00000174282	14.7812280049457	13.6633136304048	20.5579405457997	23.8322500671974	23.2746	23.3311624948786	ZBTB4	17	7362685	7387582	-	6026	protein_coding	- && sp|Q9P1Z0|ZBTB4_HUMAN Zinc finger and BTB domain-containing protein 4 OS=Homo sapiens OX=9606 GN=ZBTB4 PE=1 SV=3 && PF00651:BTB/POZ domain	zf-C2H2
ENSG00000115677	11.3524464859939	10.3795133958863	12.5344185404265	27.078136611151	29.1578122973112	28.785579074186	HDLBP	2	242166679	242256476	-	12182	protein_coding	- && sp|Q00341|VIGLN_HUMAN Vigilin OS=Homo sapiens OX=9606 GN=HDLBP PE=1 SV=2 && PF00013:KH domain	-
ENSG00000107290	24.0062838696642	26.2202212260552	15.0007222336107	17.7874549641316	18.3776660946003	17.8791545325441	SETX	9	135136743	135230372	-	12140	protein_coding	- && sp|Q7Z333|SETX_HUMAN Probable helicase senataxin OS=Homo sapiens OX=9606 GN=SETX PE=1 SV=4 && PF13087:AAA domain|PF13086:AAA domain	-
ENSG00000148841	20.7764438023906	15.0616165347121	4.06989409508703	24.2749465259301	27.342912678449	27.6483293316161	ITPRIP	10	106071894	106098162	-	4588	protein_coding	- && sp|Q8IWB1|IPRI_HUMAN Inositol 1,4,5-trisphosphate receptor-interacting protein OS=Homo sapiens OX=9606 GN=ITPRIP PE=1 SV=1 && -	-
ENSG00000114867	18.5467824979224	17.3611891508501	9.4955980514093	25.5225571264322	23.9650069356114	24.2528611655868	EIF4G1	3	184032283	184053146	+	8257	protein_coding	- && sp|Q04637|IF4G1_HUMAN Eukaryotic translation initiation factor 4 gamma 1 OS=Homo sapiens OX=9606 GN=EIF4G1 PE=1 SV=4 && PF02847:MA3 domain|PF02020:eIF4-gamma/eIF5/eIF2-epsilon|PF02854:MIF4G domain	-
ENSG00000151491	16.6347789394878	27.8244671983107	28.8704283168803	15.9658260351105	14.8616385105983	14.8302500461296	EPS8	12	15773092	16035263	-	6200	protein_coding	- && sp|Q12929|EPS8_HUMAN Epidermal growth factor receptor kinase substrate 8 OS=Homo sapiens OX=9606 GN=EPS8 PE=1 SV=1 && PF18016:SAM domain (Sterile alpha motif)|PF08416:Phosphotyrosine-binding domain|PF00018:SH3 domain	-
ENSG00000137845	22.2565203083172	21.0257483213897	22.737870576628	18.3593300624977	18.1382202294704	16.4693912229461	ADAM10	15	58887403	59042177	-	8636	protein_coding	- && sp|O14672|ADA10_HUMAN Disintegrin and metalloproteinase domain-containing protein 10 OS=Homo sapiens OX=9606 GN=ADAM10 PE=1 SV=1 && PF13574:Metallo-peptidase family M12B Reprolysin-like|PF00200:Disintegrin|PF01562:Reprolysin family propeptide	-
ENSG00000180964	5.11509345954591	6.41689096226478	23.1670894643416	29.1679928581445	28.1215168887324	26.9556	TCEAL8	X	102507923	102510131	-	1222	protein_coding	- && sp|Q8IYN2|TCAL8_HUMAN Transcription elongation factor A protein-like 8 OS=Homo sapiens OX=9606 GN=TCEAL8 PE=1 SV=1 && PF04538:Brain expressed X-linked like family	-
ENSG00000207988	0	22.5041348223814	26.6342729215899	11.5768810499602	39.3045341004616	18.9206230767432	MIR576	4	110409854	110409951	+	98	miRNA	- && - && -	-
ENSG00000067225	5.74239653926449	6.00320286520207	9.05296632552373	31.963374219483	32.0978217665866	34.037230240511	PKM	15	72491370	72524164	-	8572	protein_coding	- && sp|P14618|KPYM_HUMAN Pyruvate kinase PKM OS=Homo sapiens OX=9606 GN=PKM PE=1 SV=4 && -	-
ENSG00000106299	11.6274666769813	10.6637405995371	20.0102361611584	26.0930108174526	25.2889840070746	25.1836642615204	WASL	7	123321989	123389121	-	4435	protein_coding	- && sp|O00401|WASL_HUMAN Neural Wiskott-Aldrich syndrome protein OS=Homo sapiens OX=9606 GN=WASL PE=1 SV=2 && PF02205:WH2 motif|PF00568:WH1 domain|PF00786:P21-Rho-binding domain	-
ENSG00000128585	22.9339135585845	19.7893170186633	28.4770386595257	16.2395167888788	16.1222210484099	15.2283852471358	MKLN1	7	130794855	131181395	+	12878	protein_coding	- && sp|Q9UL63|MKLN1_HUMAN Muskelin OS=Homo sapiens OX=9606 GN=MKLN1 PE=1 SV=2 && -	-
ENSG00000168300	13.2592014803968	19.9872497712339	36.9441150679708	17.9591905928082	16.2691241384555	14.3000972229446	PCMTD1	8	52730140	52811735	-	7307	protein_coding	- && sp|Q96MG8|PCMD1_HUMAN Protein-L-isoaspartate O-methyltransferase domain-containing protein 1 OS=Homo sapiens OX=9606 GN=PCMTD1 PE=1 SV=2 && PF01135:Protein-L-isoaspartate(D-aspartate) O-methyltransferase (PCMT)	-
ENSG00000160075	27.3494472972865	60.2680741589322	13.6307961285837	5.80017096819581	5.8996272087447	5.74696804797519	SSU72	1	1477053	1510249	-	5428	protein_coding	- && sp|Q17QI2|SSU72_BOVIN RNA polymerase II subunit A C-terminal domain phosphatase SSU72 OS=Bos taurus OX=9913 GN=SSU72 PE=2 SV=1 && -	-
ENSG00000197601	14.2704015537332	18.2615875489149	17.3184366070814	22.7380788626469	24.6988615127038	21.3897690621419	FAR1	11	13690217	13753893	+	7501	protein_coding	- && sp|Q8WVX9|FACR1_HUMAN Fatty acyl-CoA reductase 1 OS=Homo sapiens OX=9606 GN=FAR1 PE=1 SV=1 && PF03015:Male sterility protein	-
ENSG00000105372	12.7312726960919	18.2254248843313	21.3973389594878	22.5117852532604	25.9628064163952	17.8298755548575	RPS19	19	42363988	42376994	+	3805	protein_coding	- && sp|Q32PD5|RS19_BOVIN 40S ribosomal protein S19 OS=Bos taurus OX=9913 GN=RPS19 PE=2 SV=3 && PF01090:Ribosomal protein S19e	-
ENSG00000100504	35.6630648566267	31.7669872222935	20.2120542929833	9.65544372688429	9.71233095047164	11.6164451172933	PYGL	14	51324609	51411454	-	4798	protein_coding	- && sp|P06737|PYGL_HUMAN Glycogen phosphorylase, liver form OS=Homo sapiens OX=9606 GN=PYGL PE=1 SV=4 && PF00343:Carbohydrate phosphorylase	-
ENSG00000198466	21.2606945835548	36.8067627317171	36.0177321508886	9.39013685163441	6.76140743479835	8.36959326688876	ZNF587	19	58361225	58376480	+	7350	protein_coding	- && sp|Q96SQ5|ZN587_HUMAN Zinc finger protein 587 OS=Homo sapiens OX=9606 GN=ZNF587 PE=1 SV=1 && -	zf-C2H2
ENSG00000072274	10.5009554647189	10.0043739832786	15.2998157292507	26.9476480583073	28.613257590509	27.2299261639371	TFRC	3	195754054	195809060	-	7887	protein_coding	- && sp|P02786|TFR1_HUMAN Transferrin receptor protein 1 OS=Homo sapiens OX=9606 GN=TFRC PE=1 SV=2 && PF04389:Peptidase family M28|PF04253:Transferrin receptor-like dimerisation domain|PF02225:PA domain	-
ENSG00000178573	6.60815668445996	5.90131364226056	5.85708478382221	33.583907942667	35.6519928766874	30.8015337560379	MAF	16	79619740	79634611	-	6976	protein_coding	- && sp|O75444|MAF_HUMAN Transcription factor Maf OS=Homo sapiens OX=9606 GN=MAF PE=1 SV=2 && PF08383:Maf N-terminal region|PF03131:bZIP Maf transcription factor	TF_bZIP
ENSG00000117335	22.0724976323641	20.0358356475078	23.6104957088742	17.7949566299831	17.0949075400059	17.786173007644	CD46	1	207925402	207968858	+	8708	protein_coding	- && sp|P15529|MCP_HUMAN Membrane cofactor protein OS=Homo sapiens OX=9606 GN=CD46 PE=1 SV=3 && PF00084:Sushi repeat (SCR repeat)	-
ENSG00000234741	18.0753963589737	30.0316814958858	47.1955276143582	7.42087321503234	8.63217825730378	7.0291400585785	GAS5	1	173833038	173838020	-	3631	processed_transcript	- && - && -	-
ENSG00000199942	0	0	0	34.0360302868831	36.2526526291316	47.9916039452451	SNORD114-19	14	101442814	101442888	+	75	snoRNA	- && - && -	-
ENSG00000052795	31.2014582499454	29.9880273662658	20.6822620855904	12.4487688986345	11.9738606612674	11.9830476274431	FNIP2	4	159690290	159829201	+	10868	protein_coding	- && sp|Q9P278|FNIP2_HUMAN Folliculin-interacting protein 2 OS=Homo sapiens OX=9606 GN=FNIP2 PE=1 SV=2 && PF14636:Folliculin-interacting protein N-terminus|PF14638:Folliculin-interacting protein C-terminus|PF14637:Folliculin-interacting protein middle domain	-
ENSG00000201500	0	0	0	63.0296857164501	17.4291599178517	37.7556324744061	SNORD113	14	101443726	101443803	+	78	snoRNA	- && - && -	-
ENSG00000114573	7.31069497960831	12.2283676505069	20.4303923463316	26.7599718304929	26.7213143769793	24.7059382351474	ATP6V1A	3	113465866	113530903	+	5130	protein_coding	- && sp|P38606|VATA_HUMAN V-type proton ATPase catalytic subunit A OS=Homo sapiens OX=9606 GN=ATP6V1A PE=1 SV=2 && PF00006:ATP synthase alpha/beta family, nucleotide-binding domain|PF16886:ATPsynthase alpha/beta subunit N-term extension|PF02874:ATP synthase alpha/beta family, beta-barrel domain	-
ENSG00000162980	9.30709381710111	14.9595681484231	17.9824355833253	25.4239753731184	26.5174443181371	23.7599885524032	ARL5A	2	152645498	152685006	-	6716	protein_coding	- && sp|Q9Y689|ARL5A_HUMAN ADP-ribosylation factor-like protein 5A OS=Homo sapiens OX=9606 GN=ARL5A PE=1 SV=1 && PF00025:ADP-ribosylation factor family	-
ENSG00000174695	10.5068897132054	9.88567943705262	19.7795083982775	27.3539589600731	26.7758487735538	23.6455631796607	TMEM167A	5	82348665	82373682	-	4908	protein_coding	- && sp|Q148I3|KISHA_BOVIN Protein kish-A OS=Bos taurus OX=9913 GN=TMEM167A PE=3 SV=1 && -	-
ENSG00000136051	15.027539680306	29.711112025841	22.0611707903236	17.0290729830409	17.8534695506797	16.2580098426358	KIAA1033	12	105501102	105562912	+	7695	protein_coding	- && sp|Q2M389|WASC4_HUMAN WASH complex subunit 4 OS=Homo sapiens OX=9606 GN=WASHC4 PE=1 SV=2 && PF14745:WASH complex subunit 7, N-terminal	-
ENSG00000211653	0	0	0	34.6121247116133	30.0620890966386	53.0619699640302	IGLV1-40	22	22764098	22764614	+	407	IG_V_gene	- && sp|P01703|LV140_HUMAN Immunoglobulin lambda variable 1-40 OS=Homo sapiens OX=9606 GN=IGLV1-40 PE=1 SV=2 && PF07686:Immunoglobulin V-set domain	-
ENSG00000136536	18.6090550457001	17.9005076398688	22.5301426312426	18.905883191643	20.6079756893141	19.1259262119034	2025-03-07	2	160569000	160627538	+	6256	protein_coding	- && sp|Q9H992|MARH7_HUMAN E3 ubiquitin-protein ligase MARCHF7 OS=Homo sapiens OX=9606 GN=MARCHF7 PE=1 SV=1 && PF12906:RING-variant domain	-
ENSG00000114062	19.224064901966	23.3576983975057	25.5122324389093	16.803939782801	17.1792579919821	15.4824943904567	UBE3A	15	25582381	25684128	-	5812	protein_coding	- && sp|Q05086|UBE3A_HUMAN Ubiquitin-protein ligase E3A OS=Homo sapiens OX=9606 GN=UBE3A PE=1 SV=4 && PF00632:HECT-domain (ubiquitin-transferase)|PF16558:Amino-terminal Zinc-binding domain of ubiquitin ligase E3A	-
ENSG00000082781	5.09010114622565	6.53757469565622	7.72356097751276	30.708274055432	34.4888479590518	32.9228750784181	ITGB5	3	124480795	124620265	-	6447	protein_coding	- && sp|P18084|ITB5_HUMAN Integrin beta-5 OS=Homo sapiens OX=9606 GN=ITGB5 PE=1 SV=1 && PF00362:Integrin beta chain VWA domain|PF07965:Integrin beta tail domain|PF08725:Integrin beta cytoplasmic domain|PF17205:Integrin plexin domain|PF18372:Integrin beta epidermal growth factor like domain 1	-
ENSG00000143669	28.4395389235922	30.4432464603162	25.5941066365082	11.1288395431752	11.1464524454247	10.5813462002032	LYST	1	235824341	236046940	-	19616	protein_coding	- && sp|Q99698|LYST_HUMAN Lysosomal-trafficking regulator OS=Homo sapiens OX=9606 GN=LYST PE=1 SV=3 && PF02138:Beige/BEACH domain|PF14844:PH domain associated with Beige/BEACH	-
ENSG00000086061	11.1618646563663	8.3476876178748	9.26683578573662	28.0863050088138	28.9932691966803	31.4430505368864	DNAJA1	9	33025209	33039905	+	2730	protein_coding	- && sp|P31689|DNJA1_HUMAN DnaJ homolog subfamily A member 1 OS=Homo sapiens OX=9606 GN=DNAJA1 PE=1 SV=2 && PF00684:DnaJ central domain|PF00226:DnaJ domain|PF01556:DnaJ C terminal domain	-
ENSG00000102409	17.0621876900779	5.90469936437316	16.6309929387592	24.8464160184952	28.9479797129581	23.9005283886677	BEX4	X	102470020	102472174	+	1328	protein_coding	- && sp|Q9NWD9|BEX4_HUMAN Protein BEX4 OS=Homo sapiens OX=9606 GN=BEX4 PE=1 SV=1 && PF04538:Brain expressed X-linked like family	-
ENSG00000149187	17.2864047019866	18.048043593997	24.2395371776288	19.6948903026452	18.641071621746	19.3782434019795	CELF1	11	47487496	47587121	-	10441	protein_coding	- && sp|Q92879|CELF1_HUMAN CUGBP Elav-like family member 1 OS=Homo sapiens OX=9606 GN=CELF1 PE=1 SV=2 && -	-
ENSG00000198856	5.79837125006039	6.36480580835029	14.3415315731638	27.8312897968741	35.2643175827076	27.6558126968439	OSTC	4	109571740	109588976	+	1617	protein_coding	- && sp|Q9NRP0|OSTC_HUMAN Oligosaccharyltransferase complex subunit OSTC OS=Homo sapiens OX=9606 GN=OSTC PE=1 SV=1 && PF04756:OST3 / OST6 family, transporter family	-
ENSG00000200528	0	71.6641106817554	44.5128668638764	0	0	1.02897950139891	RNU6-1331P	8	54827279	54827384	+	106	snRNA	- && - && -	-
ENSG00000120705	16.4723018945288	9.90618874018614	17.7172930801702	23.2200211452691	26.2314980897958	23.5875827021393	ETF1	5	137841784	137878989	-	4601	protein_coding	- && sp|Q0VCX5|ERF1_BOVIN Eukaryotic peptide chain release factor subunit 1 OS=Bos taurus OX=9913 GN=ETF1 PE=2 SV=3 && PF03463:eRF1 domain 1|PF03465:eRF1 domain 3|PF03464:eRF1 domain 2	-
ENSG00000197451	8.74623723073475	9.94352474583456	12.4551920658727	28.8396089961929	29.3439634251269	27.6240681630216	HNRNPAB	5	177631508	177638164	+	2144	protein_coding	- && sp|Q99729|ROAA_HUMAN Heterogeneous nuclear ribonucleoprotein A/B OS=Homo sapiens OX=9606 GN=HNRNPAB PE=1 SV=2 && PF00076:RNA recognition motif. (a.k.a. RRM, RBD, or RNP domain)|PF08143:CBFNT (NUC161) domain	-
ENSG00000157557	14.1132608603891	8.79922282862791	5.19978054426353	31.0690398580543	29.0599790752197	28.6269039261874	ETS2	21	40177231	40196879	+	4595	protein_coding	- && sp|P15036|ETS2_HUMAN Protein C-ets-2 OS=Homo sapiens OX=9606 GN=ETS2 PE=1 SV=1 && PF00178:Ets-domain|PF02198:Sterile alpha motif (SAM)/Pointed domain	ETS
ENSG00000092439	15.4601169517402	25.9751	20.8246896815803	18.1729426527534	17.5801191561052	18.7715484209322	TRPM7	15	50844670	50979012	-	9198	protein_coding	- && sp|Q96QT4|TRPM7_HUMAN Transient receptor potential cation channel subfamily M member 7 OS=Homo sapiens OX=9606 GN=TRPM7 PE=1 SV=1 && PF16519:Tetramerisation domain of TRPM|PF18139:SLOG in TRPM|PF00520:Ion transport protein|PF02816:Alpha-kinase family	-
ENSG00000011028	2.73351787502847	0.714416978488298	0.482929124402455	36.2328812861255	40.3064143814537	36.1717794114208	MRC2	17	60704762	60770958	+	6860	protein_coding	- && sp|Q9UBG0|MRC2_HUMAN C-type mannose receptor 2 OS=Homo sapiens OX=9606 GN=MRC2 PE=1 SV=2 && PF00059:Lectin C-type domain|PF00040:Fibronectin type II domain	-
ENSG00000183688	22.009310590018	24.7007549356096	24.4530836599595	15.352715493485	15.643405062971	14.4284466180691	FAM101B	17	289769	295730	-	3621	protein_coding	- && sp|Q8N5W9|RFLB_HUMAN Refilin-B OS=Homo sapiens OX=9606 GN=RFLNB PE=1 SV=1 && -	-
ENSG00000104331	4.83573014477811	7.74437788637828	17.9656294252709	29.0829627008745	29.8067553138189	26.9878803281046	IMPAD1	8	57870492	57906403	-	7594	protein_coding	- && sp|Q9NX62|IMPA3_HUMAN Golgi-resident adenosine 3',5'-bisphosphate 3'-phosphatase OS=Homo sapiens OX=9606 GN=BPNT2 PE=1 SV=1 && PF00459:Inositol monophosphatase family	-
ENSG00000173598	6.63678439027183	5.20365880277287	13.7988790271522	29.3489579050343	31.172848826047	30.215844007295	NUDT4	12	93771659	93797024	+	5180	protein_coding	- && sp|A0A024RBG1|NUD4B_HUMAN Diphosphoinositol polyphosphate phosphohydrolase NUDT4B OS=Homo sapiens OX=9606 GN=NUDT4B PE=3 SV=1 && PF00293:NUDIX domain	-
ENSG00000100906	3.62184398879141	2.99465	5.45739697031897	33.3475644403722	33.2596063329141	37.6902226133979	NFKBIA	14	35870717	35873955	-	2373	protein_coding	- && sp|P25963|IKBA_HUMAN NF-kappa-B inhibitor alpha OS=Homo sapiens OX=9606 GN=NFKBIA PE=1 SV=1 && PF12796:Ankyrin repeats (3 copies)|PF00023:Ankyrin repeat	-
ENSG00000003756	20.3471491131677	29.0943696062934	27.8572631512294	13.1403034024023	12.0049614866273	13.8654193847838	RBM5	3	50126341	50156454	+	10368	protein_coding	- && sp|P52756|RBM5_HUMAN RNA-binding protein 5 OS=Homo sapiens OX=9606 GN=RBM5 PE=1 SV=2 && PF01585:G-patch domain	-
ENSG00000226869	1.02840477255102	82.0848417396094	28.0129422238567	2.14661812163626	2.01304216227903	0.969048809807067	LHFPL3-AS1	7	104379044	104444554	-	3039	processed_transcript	- && - && -	-
ENSG00000252452	15.3202063910909	26.4264241160426	42.321578465905	15.7574214291125	8.88545407576755	7.48532147096069	RNU6-107P	2	233647375	233647476	+	102	snRNA	- && - && -	-
ENSG00000094916	7.93324086945123	8.07151820691176	20.113459134669	27.3550246971338	27.2264435269352	25.3931212548612	CBX5	12	54624724	54673886	-	12508	protein_coding	- && sp|P45973|CBX5_HUMAN Chromobox protein homolog 5 OS=Homo sapiens OX=9606 GN=CBX5 PE=1 SV=1 && -	-
ENSG00000141232	8.05814901808274	5.73488948578647	16.2074666608265	27.939577067883	28.2512325046866	29.8963239030006	TOB1	17	48939584	48945339	-	2521	protein_coding	- && sp|P50616|TOB1_HUMAN Protein Tob1 OS=Homo sapiens OX=9606 GN=TOB1 PE=1 SV=1 && PF07742:BTG family	-
ENSG00000188647	18.252393433976	27.7382932476453	31.2034109900049	12.972749248689	13.3099732159551	12.4896182398486	PTAR1	9	72324438	72374875	-	12200	protein_coding	- && sp|Q7Z6K3|PTAR1_HUMAN Protein prenyltransferase alpha subunit repeat-containing protein 1 OS=Homo sapiens OX=9606 GN=PTAR1 PE=1 SV=2 && PF01239:Protein prenyltransferase alpha subunit repeat	-
ENSG00000010278	7.04120113499798	2.36059531767125	8.73505341311407	31.5540160625237	30.6048393336879	35.6228994197784	CD9	12	6308881	6347425	+	3218	protein_coding	- && sp|P21926|CD9_HUMAN CD9 antigen OS=Homo sapiens OX=9606 GN=CD9 PE=1 SV=4 && PF00335:Tetraspanin family	-
ENSG00000109606	19.1455654483126	22.3068429981333	23.0989676624371	16.9466607822531	17.9146082174505	16.4503086522345	DHX15	4	24519064	24586173	-	8162	protein_coding	- && sp|O43143|DHX15_HUMAN Pre-mRNA-splicing factor ATP-dependent RNA helicase DHX15 OS=Homo sapiens OX=9606 GN=DHX15 PE=1 SV=2 && PF07717:Oligonucleotide/oligosaccharide-binding (OB)-fold	-
ENSG00000165716	28.3174524935919	51.2020851871819	30.3696781760118	1.85312870357167	1.6758807613319	2.42023285092347	FAM69B	9	139607022	139618502	+	2704	protein_coding	- && sp|Q5VUD6|DIK1B_HUMAN Divergent protein kinase domain 1B OS=Homo sapiens OX=9606 GN=DIPK1B PE=1 SV=3 && PF14875:N-term cysteine-rich ER, FAM69|PF12260:Protein-kinase domain of FAM69	-
ENSG00000145685	10.7742707601881	13.9464009933753	15.1901216324008	25.4109902549961	27.2110765471888	23.299284625884	LHFPL2	5	77781038	78065844	-	7977	protein_coding	- && sp|Q6ZUX7|LHPL2_HUMAN LHFPL tetraspan subfamily member 2 protein OS=Homo sapiens OX=9606 GN=LHFPL2 PE=1 SV=2 && PF10242:Lipoma HMGIC fusion partner-like protein	-
ENSG00000122565	16.6670377221759	23.0736210563649	23.1670894643416	17.3565908954155	19.1216273608551	16.3337470088467	CBX3	7	26240782	26252976	+	4641	protein_coding	- && sp|Q13185|CBX3_HUMAN Chromobox protein homolog 3 OS=Homo sapiens OX=9606 GN=CBX3 PE=1 SV=4 && PF01393:Chromo shadow domain|PF00385:Chromo (CHRromatin Organisation MOdifier) domain	-
ENSG00000077097	20.4337907875138	13.3511538435847	12.7907708246826	22.6177774142601	22.2970526962492	24.1000281947089	TOP2B	3	25639475	25706398	-	5965	protein_coding	- && sp|Q02880|TOP2B_HUMAN DNA topoisomerase 2-beta OS=Homo sapiens OX=9606 GN=TOP2B PE=1 SV=3 && PF01751:Toprim domain|PF16898:C-terminal associated domain of TOPRIM|PF00521:DNA gyrase/topoisomerase IV, subunit A|PF08070:DTHCT (NUC029) region|PF00204:DNA gyrase B|PF02518:Histidine kinase-, DNA gyrase B-, and HSP90-like ATPase	-
ENSG00000221378	17.9616212861066	42.2491420037045	47.310569672391	0	1.73623815273619	6.26849581311979	AL096864.1	10	83810018	83810104	+	87	miRNA	- && - && -	-
ENSG00000140092	3.45651951956647	1.42897761613173	1.23141644515201	34.1447764568905	38.6364486093701	36.6277802810446	FBLN5	14	92335756	92414331	-	4973	protein_coding	- && sp|Q9UBX5|FBLN5_HUMAN Fibulin-5 OS=Homo sapiens OX=9606 GN=FBLN5 PE=1 SV=1 && PF12662:Complement Clr-like EGF-like|PF07645:Calcium-binding EGF domain	-
ENSG00000152102	10.6381709144392	10.9560148555697	18.1202018975006	29.0678762186352	22.5397893914641	24.0218909101189	FAM168B	2	131805449	131851033	-	5435	protein_coding	- && sp|A1KXE4|F168B_HUMAN Myelin-associated neurite-outgrowth inhibitor OS=Homo sapiens OX=9606 GN=FAM168B PE=1 SV=1 && -	-
ENSG00000227081	12.1324615830068	0	21.2005249342422	27.8935720950129	33.7757633190667	20.3239429468853	RP11-543P15.1	12	3320775	3321096	-	322	pseudogene	- && sp|Q2KHT7|RS27_BOVIN 40S ribosomal protein S27 OS=Bos taurus OX=9913 GN=RPS27 PE=3 SV=3 && -	-
ENSG00000257027	11.8383413022066	24.5240434326129	38.547154838396	15.9836045118271	11.2928169324199	13.133848404618	RP11-705C15.3	12	9811163	9814681	+	2508	sense_intronic	- && sp|P11369|LORF2_MOUSE LINE-1 retrotransposable element ORF2 protein OS=Mus musculus OX=10090 GN=Pol PE=1 SV=2 && -	-
ENSG00000141905	14.4613438524227	13.1868671104748	9.06491585901913	26.0864811377006	25.7841675001692	26.6524075325432	NFIC	19	3359561	3469215	+	9347	protein_coding	- && sp|P08651|NFIC_HUMAN Nuclear factor 1 C-type OS=Homo sapiens OX=9606 GN=NFIC PE=1 SV=2 && -	CTF/NFI
ENSG00000250461	72.4621052288293	15.8093563626765	5.3973505920509	9.65777442429478	3.55298734884522	8.3563093379734	RP11-631M6.2	5	60670939	60671682	+	744	pseudogene	- && sp|Q5BKY9|F133B_HUMAN Protein FAM133B OS=Homo sapiens OX=9606 GN=FAM133B PE=1 SV=1 && -	-
ENSG00000189319	40.866602851453	27.769734930953	31.0986199897528	5.20995689841765	5.17303833178248	5.09364074478289	FAM53B	10	126307861	126432838	-	6424	protein_coding	- && sp|Q14153|FA53B_HUMAN Protein FAM53B OS=Homo sapiens OX=9606 GN=FAM53B PE=1 SV=2 && PF15242:Family of FAM53	-
ENSG00000164056	11.646917895602	28.9125886890435	20.7223898602637	17.2941482284146	19.8452284057062	16.6721716585932	SPRY1	4	124317950	124324910	+	3958	protein_coding	- && sp|O43609|SPY1_HUMAN Protein sprouty homolog 1 OS=Homo sapiens OX=9606 GN=SPRY1 PE=1 SV=2 && PF05210:Sprouty protein (Spry)	-
ENSG00000101347	25.3250592414294	10.104464917265	15.8653536850803	21.9044477403544	22.5825843277778	19.2664274652033	SAMHD1	20	35518632	35580246	-	5214	protein_coding	- && sp|Q9Y3Z3|SAMH1_HUMAN Deoxynucleoside triphosphate triphosphohydrolase SAMHD1 OS=Homo sapiens OX=9606 GN=SAMHD1 PE=1 SV=2 && PF01966:HD domain|PF07647:SAM domain (Sterile alpha motif)	-
ENSG00000172493	13.5402476312204	7.57988892596044	11.9911398805154	26.9019836268572	28.0206805275789	26.950385316058	AFF1	4	87856154	88062206	+	10733	protein_coding	- && sp|P51825|AFF1_HUMAN AF4/FMR2 family member 1 OS=Homo sapiens OX=9606 GN=AFF1 PE=1 SV=1 && PF05110:AF-4 proto-oncoprotein	-
ENSG00000115268	11.5830670962291	9.57723138143275	29.4046496405749	21.6611453607746	22.7664812763433	19.9916017414645	RPS15	19	1438358	1440583	+	2226	protein_coding	- && sp|P62846|RS15_CHICK 40S ribosomal protein S15 OS=Gallus gallus OX=9031 GN=RPS15 PE=2 SV=2 && PF00203:Ribosomal protein S19	-
ENSG00000132294	10.2201507644949	13.8629133703457	14.8222402017607	25.2747390810324	26.1798368942661	24.539377723355	EFR3A	8	132916335	133025889	+	6116	protein_coding	- && sp|Q14156|EFR3A_HUMAN Protein EFR3 homolog A OS=Homo sapiens OX=9606 GN=EFR3A PE=1 SV=2 && -	-
ENSG00000096746	17.3047334054589	25.9046293350092	20.6274624971915	17.015551671638	16.5727857845346	17.2955884478575	HNRNPH3	10	70090931	70102948	+	5373	protein_coding	- && sp|P31942|HNRH3_HUMAN Heterogeneous nuclear ribonucleoprotein H3 OS=Homo sapiens OX=9606 GN=HNRNPH3 PE=1 SV=2 && PF00076:RNA recognition motif. (a.k.a. RRM, RBD, or RNP domain)	-
ENSG00000237864	89.4226639136639	22.7867332409107	1.72344585428578	0	0.432196621711154	0.312079619880642	LINC00322	21	44742297	44751919	-	699	lincRNA	- && - && -	-
ENSG00000170458	2.48567505603066	1.29928432461021	3.03407799453466	34.7398506374602	34.9199287431543	38.0536915501437	CD14	5	140011313	140013286	-	1886	protein_coding	- && sp|P08571|CD14_HUMAN Monocyte differentiation antigen CD14 OS=Homo sapiens OX=9606 GN=CD14 PE=1 SV=2 && -	-
ENSG00000123836	37.8923413499871	37.8989654465019	23.1466328732031	5.94334937652314	5.07100061186061	4.55623526549125	PFKFB2	1	207222801	207254369	+	9815	protein_coding	- && sp|O60825|F262_HUMAN 6-phosphofructo-2-kinase/fructose-2,6-bisphosphatase 2 OS=Homo sapiens OX=9606 GN=PFKFB2 PE=1 SV=2 && PF01591:6-phosphofructo-2-kinase|PF00300:Histidine phosphatase superfamily (branch 1)	-
ENSG00000047849	20.8166041742446	20.9014311135433	16.4521938602552	18.5269460732871	19.2503264162139	18.5263267238647	MAP4	3	47892182	48130769	-	14901	protein_coding	- && sp|P27816|MAP4_HUMAN Microtubule-associated protein 4 OS=Homo sapiens OX=9606 GN=MAP4 PE=1 SV=3 && PF00418:Tau and MAP protein, tubulin-binding repeat	-
ENSG00000165280	17.241571002846	10.7697242820035	8.3997385179343	25.4181869761264	25.7356278816434	26.7765519019786	VCP	9	35056061	35073246	-	5438	protein_coding	- && sp|P55072|TERA_HUMAN Transitional endoplasmic reticulum ATPase OS=Homo sapiens OX=9606 GN=VCP PE=1 SV=4 && PF02359:Cell division protein 48 (CDC48), N-terminal domain|PF17862:AAA+ lid domain|PF00004:ATPase family associated with various cellular activities (AAA)|PF02933:Cell division protein 48 (CDC48), domain 2	-
ENSG00000206605	21.9064633442702	38.9323869305165	21.5793138624241	16.7882807749423	11.9995	3.05808861163414	RNU6-946P	10	27079469	27079575	-	107	snRNA	- && - && -	-
ENSG00000159658	11.4936761401749	12.6164768521023	11.6758438933833	27.8157362646914	26.8728481601937	23.733066894049	EFCAB14	1	47124366	47184824	-	6526	protein_coding	- && sp|O75071|EFC14_HUMAN EF-hand calcium-binding domain-containing protein 14 OS=Homo sapiens OX=9606 GN=EFCAB14 PE=1 SV=1 && -	-
ENSG00000223138	22.9803095866364	14.4144131542051	16.7317868353578	21.3188642864464	14.0686356199653	24.5946276902994	RNA5SP450	18	9923917	9924018	+	102	rRNA	- && - && -	-
ENSG00000143452	0.649755115131508	65.9227152944289	45.7080413755928	0.628986468688068	0.376846700926524	0.816337999446619	HORMAD1	1	150670536	150693364	-	2405	protein_coding	- && sp|Q86X24|HORM1_HUMAN HORMA domain-containing protein 1 OS=Homo sapiens OX=9606 GN=HORMAD1 PE=1 SV=1 && PF02301:HORMA domain	-
ENSG00000075292	25.6074207908849	21.4915257497715	22.0934913022414	14.529353120664	14.3760445305288	15.974347729157	ZNF638	2	71503691	71662199	+	14127	protein_coding	- && sp|Q14966|ZN638_HUMAN Zinc finger protein 638 OS=Homo sapiens OX=9606 GN=ZNF638 PE=1 SV=2 && -	-
ENSG00000018189	13.167404154722	19.8586673418156	22.5163822840131	18.7214568354809	19.2138310222034	20.5844352846143	RUFY3	4	71569921	71673032	+	8070	protein_coding	- && sp|Q7L099|RUFY3_HUMAN Protein RUFY3 OS=Homo sapiens OX=9606 GN=RUFY3 PE=1 SV=1 && PF02759:RUN domain	-
ENSG00000129128	13.9543733224078	12.3401387975101	22.9262955319791	20.9683737067242	24.0255862255108	19.8312412996881	SPCS3	4	177241115	177253396	+	6831	protein_coding	- && sp|Q3SZU5|SPCS3_BOVIN Signal peptidase complex subunit 3 OS=Bos taurus OX=9913 GN=SPCS3 PE=2 SV=1 && PF04573:Signal peptidase subunit	-
ENSG00000200086	30.0511740748322	0	11.5835447321708	15.4543940939373	23.238879890469	33.5605621994721	RNU6-433P	2	55241554	55241657	-	104	snRNA	- && - && -	-
ENSG00000122497	24.2583721608392	15.6791767274007	16.8853723516651	20.1647347661969	14.0490447609969	22.7036659641812	NBPF14	1	148003642	148025863	-	3704	protein_coding	- && sp|Q5TI25|NBPFE_HUMAN Neuroblastoma breakpoint family member 14 OS=Homo sapiens OX=9606 GN=NBPF14 PE=2 SV=2 && PF06758:Olduvai domain	-
ENSG00000263813	0	10.8108098656538	11.8106730602526	25.0264928580023	21.1029534299479	44.9119288257641	MIR3679	2	134884696	134884763	+	68	miRNA	- && - && -	-
ENSG00000206623	36.5107722404504	9.16056163070976	56.2938622498019	6.18515607497875	1.41170765689765	4.07745148217885	RNU6-979P	7	28157732	28157838	-	107	snRNA	- && - && -	-
ENSG00000138166	2.68909167629474	0.749659728096325	0.575854996245584	38.3601318614648	35.929174530465	35.2867173106878	DUSP5	10	112257596	112271302	+	2615	protein_coding	- && sp|Q16690|DUS5_HUMAN Dual specificity protein phosphatase 5 OS=Homo sapiens OX=9606 GN=DUSP5 PE=1 SV=2 && PF00782:Dual specificity phosphatase, catalytic domain|PF00581:Rhodanese-like domain	-
[truncated: 59,315 more rows]
