# Supplementary material for: Oxidative stress-related genes in uveal melanoma: the role of CALM1 in modulating oxidative stress and apoptosis and its prognostic significance
Source: Front Oncol. 2025 Aug 1;15:1618601. doi: 10.3389/fonc.2025.1618601 (PMC12353749; doi:10.3389/fonc.2025.1618601)
Supplement: Supplementary file 10 [file Table2.xlsx]

## Sheet: OS.related.genes1065
Supplementary table 2. The list of oxidative stress-related genes
Symbol
RYR2
NOS3
NOS2
ELAC2
TRDN
CARS2
SOD1
CPT2
CAT
NOS1
FARS2
MTO1
AIFM1
GFM1
CASQ2
TP53
NFE2L2
HMOX1
SOD2
TNF
AARS2
POLR1C
MAPK14
NARS2
MAPK8
GSR
OXSR1
MTRFR
XDH
TUFM
TXN
TSFM
MPO
OSGIN1
VARS2
PNPT1
MAPK1
EARS2
IL6
OSER1
G6PD
OLR1
PARK7
SIRT1
CYCS
TXN2
CASP3
MTFMT
OSGIN2
IL1B
GPX1
NQO1
PON1
HSPA5
MAP3K5
CALM1
APP
JUN
CXCL8
INS
ALB
CYBA
GTPBP3
PTGS2
FASTKD2
ACADVL
GFM2
FOXO3
PRDX2
DDIT3
PARP1
CRP
OGG1
GSTM1
ATF4
TARS2
GSTP1
MRPL44
SLC6A4
HADHA
NOS1AP
FOXO1
XBP1
AKT1
KEAP1
PRKN
CRH
G3BP1
MAPK10
BCL2
HSPB1
HSF1
EIF2AK3
HADHB
HSP90AA1
CYBB
HSPA4
RYR1
IFNG
PRDX5
MIPEP
EDN1
NFKB1
MSRA
EIF2S1
ACADM
GAPDH
HIF1A
BDNF
BAX
ADPRS
CPT1A
CCL2
SNCA
NDUFS4
CYP2D6
VEGFA
MRPS22
ATP5F1A
HSPA1A
APEX1
CP
SLC25A26
TGFB1
CYP1A1
ACE
SOD3
ABL1
NR3C1
MAPK9
CYP3A4
GSTT1
FOS
STIP1
ANK2
NFS1
MAOA
ACADS
VWF
CAV1
PRDX6
APOE
HBG2
UCP2
CYP1A2
ATM
CYP2E1
NPY
QRSL1
C1QBP
SELENON
LMNA
NUDT1
PRKCD
PPARGC1A
MAPK3
ATF6
MRPS34
KNG1
FMO3
HSD17B4
PRDX3
SHC1
PPARG
POMC
GCH1
SDHB
PTCD3
PRDX1
ESR1
POLRMT
G3BP2
ATP5F1B
CREB1
ERN1
SDHA
MRPS16
HSPA8
TLR4
SCN5A
SERP1
TRMT10C
FXN
ACAD9
PINK1
MTOR
ICAM1
IL10
NOX4
GPX3
MAOB
TXNRD1
COX5A
CAV3
VARS1
TRPM2
ACOX1
TRIT1
P4HB
SURF1
CDKN1A
MRPL12
MAP2K4
CASP9
OXR1
PRKAA1
CACNA1C
HBB
ETFDH
ALDH2
ADIPOQ
CLU
SFXN4
TXNIP
MAP2K6
SQSTM1
MRPS2
APOA1
EIF2AK2
CALM3
CRHR1
ACADL
MDM2
NOX1
PRKAA2
CD36
BLVRB
MB
SP1
KCNJ5
LYRM4
MAPT
PRORP
PPARA
VCAM1
SLC25A20
MAPK11
EHHADH
OXT
ABCD1
MAPKAPK2
VCP
SRC
NR3C2
KCNH2
GATB
AGTR1
AGT
ATF2
HMGB1
PDE5A
HADH
LEP
SNTA1
MSRB2
GPX7
PLA2G7
SERAC1
NUBPL
IL1A
EIF2AK1
STAT3
GATC
MICOS13
BRCA1
POLG
COMT
SDHD
MT-CO1
TF
MAP2K3
GCLC
GLRX
MSRB1
PON2
DGUOK
CDKN2A
TRMT5
CYP1B1
FKBP5
EPO
TH
TIMM22
SERPINE1
ETFA
PRDX4
PTGS1
HMOX2
CYP2C9
POR
SIRT3
KCNQ1
RHOA
NCF2
RPS6KA5
NDUFS8
FAS
MRPL3
PTEN
AGER
CS
MAP2K1
CYGB
SELP
UCP3
MRPS7
CYP2C19
SELE
ANXA5
PSEN1
MAP2K7
PRKCB
STK25
GGT1
EME2
FMO1
HERPUD1
IGF1
PIK3CG
SESN2
SGCB
GPX4
BCL2L1
ATF3
KCNE1
MMP2
C2orf69
DDAH2
MTHFR
SRXN1
TARDBP
HTR2A
PCNA
MUTYH
CALM2
ATP2A2
GSTA1
RAC1
NLRP3
KDR
VHL
TPO
MT-CYB
EGFR
MRPS25
MT-ND1
REN
NDUFS2
NDUFS1
CRYAB
TERT
SLC2A1
EP300
EPHX1
KRIT1
TTN
PTGIS
DYNLL1
SLC25A4
MRPS23
MAPK13
NOSTRIN
HSPD1
NDUFV1
MYC
ADCYAP1
NPPA
TXNRD2
GCLM
SUOX
SIRT2
OXTR
PPP1R15A
ALOX5
JAK2
LONP1
MRPS28
BMP6
ETFB
TIA1
CALR
HP
HSP90B1
ADRB2
MGST1
ALDH3A2
MMP9
ASL
MRPS14
CASP8
NOSIP
PGD
PRL
EPRS1
SETD2
CALCA
HSD17B10
NCF1
EIF4E
PRKCZ
HYOU1
LRRK2
NFE2L1
EGF
AKR1A1
BRCA2
H6PD
MAPKAPK3
MT-ATP6
CYP2B6
TNNI3K
HSPA9
CEBPB
PRKCA
GLRX2
SIRT6
THBS1
GSS
TYR
PRKD1
UQCRFS1
THBD
IL18
NGB
ADH5
VIP
ARG1
TAMM41
FMO5
ARG2
DUSP1
PTK2B
RPS27A
GSK3B
PIK3CA
ASS1
OGDH
BCL2L11
CHAT
GJA1
DRD2
STUB1
GHRL
ATR
AKR1B1
SMPD1
PRKAB1
NTHL1
PRKG1
EEF1A1
NPPB
SPG7
CRLS1
ABCC1
ACP1
MAPK12
CYP11B2
FPGT-TNNI3K
BAK1
NRF1
HTRA2
APOB
BMP2
NFKBIA
SLC7A11
ECHS1
SLC6A3
HSPA1B
WARS2
UCP1
SDHC
BCKDHB
EGR1
FMO2
TLR2
HFE
ERO1A
CFTR
TTR
SCARA3
HTR1A
FN1
DDAH1
CDKN3
ERCC8
CDK2
CBS
CUL3
STK4
NDUFS7
GLO1
CTNNB1
ATP13A2
NDUFB9
INSR
SCP2
PAH
LPO
PTPN1
BCS1L
ADM
CNR1
NDUFAF2
ISCU
FOXO4
TRAF2
NDUFA6
CHUK
GSTM3
CRAT
ALDH1A1
TNFRSF1A
DLG4
FAM120A
PRNP
DLD
NEIL1
CYC1
ALDH9A1
SLC22A5
FDXR
CRHR2
EIF2B5
CREBBP
AOC3
GBA1
HCRT
PTK2
LDHA
TECRL
MIEF2
MT-CO2
DAXX
SCN4B
SST
HBA1
SESN1
AR
CYP27A1
IDH1
CYP2A6
NDUFS3
MT-ND6
PTPN11
IL2
GADD45A
CDC42
BAD
HRAS
AHSP
IRS1
MT-ND4
TPH1
XRCC1
MT-ND3
CDKN1B
COX4I1
MT-CO3
RELA
GCDH
CLEC4A
UGT1A1
FMO4
PLA2G6
MTR
KCNMA1
MYH7
CAMK2G
SGK1
CHEK1
PPARD
DSPP
CTSB
AKAP9
DSP
SMAD3
PDHA1
MMP1
IKBKB
GUCY1A1
EDNRA
ELAVL1
NDUFS6
CCND1
NDUFV2
HSP90AB1
NDUFB10
IL1RN
MMUT
ACO2
JUNB
E2F1
SCO2
FASLG
STAT1
PLAT
CDK5
CASP2
PNKD
PTS
MMP3
GPT
MICB
CYP2C8
BACE1
BCHE
FMR1
ACO1
ALOX12
GLUD1
CYP19A1
RAD51
ALAD
NOL3
PRKCG
DNM1L
AKR1C1
ATP1A3
MDH2
EIF2AK4
DHCR24
RPS6KA4
S100A8
UGT1A6
HTT
NDUFA2
APOH
GRIN2B
MSRB3
GFER
TRPA1
KRAS
IL17A
HAO1
MT-ND2
PPIA
ZFAND1
BACH1
DECR1
GLUL
TRAF6
RAF1
CYP4F2
TIMP1
GSTM2
GSTA4
CREB3
ZFP36
FANCD2
CTSD
ALDH3A1
NPM1
CASP1
RETN
GAD2
GGA2
ELANE
MAP3K1
APAF1
ACTA1
AOX1
KCNE2
SYK
PIK3R1
RPS6KB1
NOTCH3
NDRG1
PECAM1
MIF
KLF2
IL4
RAC2
TNFRSF1B
ATP5F1E
TMEM161A
GPX2
DMD
GRIA1
NOTCH1
EIF4EBP1
SDHAF1
TRPV1
SERPINA1
SPR
PIEZO1
GUCY1B1
DUSP19
CDK4
CASP7
IGF2BP1
ACTB
PDIA2
DDX3X
CAPN2
PDLIM4
GPX8
CYP3A5
TOR1A
RPA1
NDUFC2
ERCC6
UBC
RB1
H2AX
LTF
ACHE
CASP4
COX6B1
CYP24A1
NGF
PLA2G4A
IGF1R
SCARB1
LOX
CRYAA
COL4A1
AS3MT
MAPKAP1
NDUFA9
MT-ND5
PLG
NDUFA8
AHR
MECP2
GDF15
PXN
CHCHD4
ALOX15
C9orf72
DNMT1
OMA1
EPHX2
ABCA1
CYP17A1
ADH1C
ACAD11
CYP11A1
NAMPT
EPHA3
HDAC2
CCL3
GSTA2
SLC17A5
MAP3K7
PLAU
F3
FTO
TG
MLYCD
PLCG1
FGF2
FTL
GSTO1
HDAC1
SCN4A
RARA
MAP2K2
SERPINF1
VDAC1
S100A9
FLT1
DUOX2
NOA1
FAAH
TFRC
PML
TPM1
EIF4G1
ALKBH1
PRKDC
RXRA
OPA1
PPIF
IKBKG
NDUFA10
DBH
DNAH8
BAG3
IL1R1
IL13
GLA
SLC18A3
CPT1B
BDKRB2
PDIA3
VDR
LCN2
NR4A2
BRAF
NR2C2
HMGCR
MAPK8IP1
F8
ODC1
ADRB1
TRPV4
YARS2
KLK3
S100B
PLA2G2A
ITPR1
MUC1
MANF
MAPKAPK5
VIM
FBXL4
IDO1
GRB2
ITGB1
EPX
RPTOR
OPRM1
DLAT
ELN
CD40
ADH7
TNFSF10
PTPN3
NDUFB8
CYP2J2
MFN2
ATXN2L
ACOX2
CHCHD10
LBR
CD40LG
HBA2
HSPA13
NDUFV3
SIGMAR1
AKR1C3
RCAN1
BCL2A1
AGRN
IREB2
CYB5A
TP53INP1
SCD
ITGB2
SCN2A
STK39
F5
LIAS
NTRK2
NOX5
DAPK1
NR1H2
ENDOG
OXA1L
EPAS1
MCL1
CYP4A11
SLC8A1
PARG
FOSL1
SLC2A4
CREB3L1
FGF1
ROCK1
XIAP
DNM2
MSR1
NCF4
DYRK3
CIRBP
TJP1
GCK
PVALB
NDUFAF1
PTH
SLC4A1
TACR1
CCN2
ALKBH2
CYB5R3
SMAD2
FGF7
SLC1A3
BIRC5
STK24
AMBP
NDUFA1
PPP1R12A
PC
JUND
NDUFA4
CACNA1S
UBB
TREX1
PPIG
CDK6
WRN
SLC7A1
VASP
TAC1
GPX5
ITGAM
CPOX
PEX5
HPRT1
UCN2
HBEGF
LPL
SPP1
FTH1
PSIP1
HDAC6
NEIL2
TFAM
TREM2
CD44
CYP3A7
CCL5
GUCY1A2
MTRR
UCN
VCL
GH1
GPX6
MAF
COA8
FH
RUNX2
ATP5MK
GFAP
CSF1
NUDT5
GSTM4
KCNJ2
IGFBP1
GSTM5
ADAMTS13
PPP5C
ATG9B
SLC25A1
CDK1
CSNK2A1
ADRB3
CDH5
CDC25C
F2
TGM2
KL
ALPP
ACAA1
HSPA14
ABCB1
TSC2
SNAP25
IMMT
ATF6B
PON3
ADCY5
CXCL1
SFPQ
GAL
UQCRQ
PKP2
SELENOP
SYVN1
MICA
TEK
NDUFA12
PRKD2
HGF
EEF2
QDPR
BECN1
COX8A
HMGCL
ESR2
CHGA
CCK
TRAP1
TRIB3
LPA
GSTZ1
VKORC1L1
ANGPT2
TALDO1
EZH2
SLC1A1
ZC3H12A
TGFB2
RANBP2
ARNT
FUS
BMI1
ATXN2
OGFOD1
KMT2B
EDNRB
ANXA2
ATXN3
ME1
SUCLA2
PPP1R15B
CHEK2
RNASE3
REST
YBX1
GSTO2
FOSB
HSPG2
TNFSF11
SORD
CYP20A1
NPC1
SLC25A3
COL2A1
MICAL1
ADA
ELK1
HDAC9
MBL2
TRIM21
PPOX
KLF4
BRF2
TSPO
RET
SREBF1
PSMA7
MMP13
MGST2
SYNPO2
UCN3
IRF1
YY1
IL3
PLCG2
NAGLU
ANG
SMAD4
TP73
CAMK2A
CXCR4
ACE2
CHKA
CCNA2
S1PR1
SELL
PSEN2
IL12B
MAPK7
NAT2
TUBA1B
SLPI
ACACA
FYN
ATP5PF
HRH2
ADCYAP1R1
TNFAIP8L1
PDGFB
PDYN
PDK1
AKT2
RORA
NDUFAB1
LGALS3
APOA2
BBC3
CFLAR
CACNA1A
