# Supplementary material for: Oxidative stress-related genes in uveal melanoma: the role of CALM1 in modulating oxidative stress and apoptosis and its prognostic significance
Source: Front Oncol. 2025 Aug 1;15:1618601. doi: 10.3389/fonc.2025.1618601 (PMC12353749; doi:10.3389/fonc.2025.1618601)
Supplement: Supplementary file 11 [file Table3.xlsx]

## Sheet: DEG_sort_p
Supplementary table 3. The differential expression of genes between control and UVM.
DEG	logFC	AveExpr	t	P.Value	adj.P.Val	B
NACAP1	4.53869399720258	2.86088473686677	149.921587780894	2.96614080420412e-240	3.56963637552104e-237	540.595357982724
PABPC3	4.01767008277658	3.46846858724892	145.417615583321	4.32073790858048e-237	4.22487153623385e-234	533.338937282369
UBE2E1	3.96408391976327	2.15960040263182	88.8819660333071	1.88400033734038e-186	1.52721167241919e-184	416.835943534858
GLO1	3.9267023772359	2.67470834774948	102.847971602175	2.32368331202293e-201	3.46228813491417e-199	451.187466271188
PANK1	3.85526142578861	2.00458338302697	77.8780028267082	4.63997446106843e-173	2.14136874464353e-171	385.957269467164
STAM	3.85330781352811	2.61049152872253	113.815110475257	9.04497375495447e-212	2.08100903523916e-209	475.151296900044
CS	3.75376602199349	2.26037143312395	115.594348268513	2.28645250396519e-213	5.67802371818022e-211	478.826396727994
NCOA4	3.69446986045434	3.48374406953284	135.549397254789	8.22234176236485e-230	4.43581161628269e-227	516.628432005328
LDLRAD3	3.66655317387072	1.88967805058859	73.2796272087348	6.16305858578255e-167	2.27408140506057e-165	371.832088487074
ZNF121	3.61208290583154	1.76386592660401	81.3575414704486	1.78251886712597e-177	9.95982417006636e-176	396.140790876811
NOTCH2NL	3.61008686150617	3.27909585443969	79.9112408869392	1.16062289168091e-175	5.93396900011367e-174	391.958142012645
FAM8A1	3.59417481580594	2.31661719791191	116.566104948442	3.13896959260196e-214	8.18486321270961e-212	480.81041349656
SOS1	3.58113272516336	1.86053605906092	77.9146574336663	4.15965423576069e-173	1.92537841770639e-171	386.066733543277
EFHD1	3.57140764237872	3.20324281250243	83.8251644931739	1.67798866337592e-180	1.07590707534903e-178	403.119159166463
SETD1B	3.56775513446678	2.13892862094791	106.504626106876	6.04941396282333e-205	1.04003386207001e-202	459.441309685549
RAB38	3.56391582961545	3.57568630443477	70.7740023852302	1.88823213918035e-163	6.18020749319594e-162	363.788622154821
PPP4R1	3.52869003081615	2.33611151151589	131.530857388701	1.06776700931162e-226	5.06218632141826e-224	509.476410688097
UBXN2A	3.37953502721123	2.31882265975205	111.233622165298	2.07558817887426e-209	4.5100801470122e-207	469.718541969097
DPY19L3	3.36092445582905	2.43364626517427	90.6719206137355	1.75817422970251e-188	1.57180776135404e-186	421.515097359212
C9orf64	3.33633571364604	2.30751099556855	110.539468306937	9.13966392410739e-209	1.9065338945688e-206	468.236801045349
ND6	3.29514537073089	2.79812122441655	70.5449341284308	3.98433423860919e-163	1.27474251867159e-161	363.040352581498
HNRNPAB	3.2884756725021	3.06404285597419	56.1768566061508	1.27155896948505e-140	1.82677135698748e-139	311.100485488865
FAM179B	3.2787713280798	1.86220263972971	70.8909397765968	1.29083349938597e-163	4.26056753120117e-162	364.169756662162
PRO2852	3.27237979533586	1.7638395244881	71.251814902311	4.00550042592087e-164	1.33901825135752e-162	365.342353471262
TRAK2	3.26461713535938	3.22073231330105	87.7582193998078	3.70933135248494e-185	2.86726478761294e-183	413.852540049028
UBE2Q2	3.22760667356976	2.18640719651182	83.5169989289633	3.96408921101431e-180	2.5108573160453e-178	402.258274927014
GNPDA1	3.22293983684201	2.67867602119144	69.2961065157256	2.4285427538074e-161	7.20959229284947e-160	358.921647179545
C17orf58	3.20170963467062	2.27473499688361	97.9250750094816	2.44974905877755e-196	2.90350939580112e-194	439.617728533375
ATXN1L	3.18959066464998	1.82409562230168	88.1145214744978	1.43636655106796e-185	1.11800769609245e-183	414.802367876214
PLEKHH1	3.18830598881802	2.41383394416307	50.6357929185981	1.39071957491754e-130	1.49744031311665e-129	287.923093840361
PFN2	3.17954634923175	2.82134121118441	74.0998163829819	4.70143876630007e-168	1.82516152602394e-166	374.410324174129
CITED1	3.15431865195903	3.8590006587985	57.9713855853731	1.08133699141033e-143	1.74227777864208e-142	318.188520898922
STXBP1	3.13055793767238	3.11162412642723	59.8697182838675	7.48790495121372e-147	1.35902868865126e-145	325.482112757232
ALX1	3.12468190177497	1.97467612783825	68.8674373290138	1.01105652554544e-160	2.93469004492735e-159	357.492315838061
RASSF3	3.11801519752501	1.86416173917876	90.0247878035714	9.43177115413039e-188	8.06339124078524e-186	419.833601361957
NPTN	3.11343797961345	3.4642106166679	115.987541066481	1.02185182218918e-213	2.57852770292738e-211	479.63112120351
GAPDHS	3.07045980687782	2.72583409838617	41.2279004860083	2.87603918500855e-111	1.8937555997247e-110	243.321985803958
RANBP6	3.06849867559389	2.13336430007636	71.9524607673425	4.19375349759751e-165	1.4612755783945e-163	367.603569244664
ABCB5	3.06104772944507	1.99016077496484	49.7719329294028	6.17139293967327e-129	6.38990354342742e-128	284.119957749068
RAB2B	3.01223321356056	2.24627208277837	86.107681825594	3.15294899734745e-183	2.2320310888462e-181	409.404499667478
AIDA	2.99757578251423	1.99586178190075	80.4623789812594	2.34421898207775e-176	1.22251019915355e-174	393.560278711436
PALB2	2.99724519926323	1.8942204214255	84.0909967577928	8.0121915716425e-181	5.24480071708565e-179	403.859399029861
PPIH	2.99709483689341	2.13811261501496	78.8993173233739	2.24820943820423e-174	1.09233654225792e-172	388.989537032916
PIK3CB	2.96871310929065	2.00767	79.4828315311961	4.05288964441647e-175	2.01293519006018e-173	390.705644890207
AMMECR1L	2.96519843218926	3.6150336251005	110.555208622266	8.83667608745263e-209	1.8682405052459e-206	468.270500236329
KARS	2.96385738544719	3.25581430808772	60.615627657396	4.53679502989635e-148	8.49021031611584e-147	328.292711031814
ZNF703	2.96052884784743	1.78960529933652	51.6137329521991	2.02511997092346e-132	2.28758136787708e-131	292.164024754126
ATP8B1	2.95855483321973	1.61327155279208	66.8403043982596	9.59294359361526e-158	2.47659410102493e-156	350.622132578641
CCNG1	2.95773052061705	3.52188884108139	56.6368529716588	2.03859004973753e-141	3.00600766523503e-140	312.935813870176
SHQ1	2.95736750275179	2.14727141254541	94.7660006494978	5.50263429111005e-193	5.66373115029058e-191	431.895951808027
UNG	2.94568164704566	1.85164078293142	71.5812895783546	1.38262491729592e-164	4.72296219019535e-163	366.408195811289
PLEKHA2	2.93332567467483	2.47354749235753	61.1323370524768	6.62156942559109e-149	1.28848822964394e-147	330.221909738176
LRP11	2.92582779311062	2.40858375930721	63.8561763901141	3.2766520343253e-153	7.23035558209016e-152	340.159526891739
DHX40	2.92000221768401	1.63009590012721	64.8843415415216	8.56004572782437e-155	1.98402837647129e-153	343.812893773521
PAN3	2.91807807901798	3.17786834015985	84.7812255736297	1.18738007757077e-181	8.04180143445655e-180	405.771
RRAGD	2.91146729974397	3.08659853391401	65.9802947963753	1.86039568572603e-156	4.57639787785907e-155	347.650543602851
TRMT61B	2.91126741106812	1.76417443736815	66.623482872142	2.01921180612953e-157	5.15343698318051e-156	349.876206698688
ZBTB41	2.91108896175681	1.88407500488791	78.9629107804771	1.86422437845221e-174	9.11430950027649e-173	389.177136741441
DUSP22	2.90278294961562	3.43820795106145	94.3504558302597	1.54627369592604e-192	1.55073410081813e-190	430.861984118668
NANP	2.90114925413415	1.75890736889847	99.0742923402705	1.56806151261535e-197	1.96258578918937e-195	442.367761590071
LOC100190986	2.88818538766804	2.57896516865064	62.1634378183771	1.4843781787599e-150	3.01598657229852e-149	334.029052603941
MAP4K3	2.8742923898968	2.13517917639973	66.6483173919885	1.8540079953406e-157	4.75507460444324e-156	349.961755029571
AHRR	2.86971137819582	1.86076300311265	44.9219777530684	3.12982875668871e-119	2.47054343584232e-118	261.710381468192
SNAI2	2.86314116899396	3.1207306754456	47.2774866411508	4.80585246249649e-124	4.28175180955339e-123	272.825741711023
NDUFB5	2.84656407728758	3.06296739796281	68.4618649330641	3.9268634716726e-160	1.11296701112895e-158	356.132552481728
CDIPT	2.84543131310374	3.67898334742941	69.6442859131808	7.66955532895076e-162	2.33443955489172e-160	360.076703595529
YTHDF3	2.84466711209973	2.0117242443048	64.9430634249865	6.96217018724108e-155	1.61607051304728e-153	344.019984390858
DHX32	2.83358407130698	2.65289220839001	75.4801452807847	6.55813863658748e-170	2.75812040240353e-168	378.69064054241
BTBD3	2.83043870880982	3.24274621491372	76.6952422112478	1.61831461250342e-171	7.2338663178903e-170	382.399228080074
NXN	2.82622291366172	2.17785689615261	65.5571386024523	8.1041216587873e-156	1.95662011345258e-154	346.175617513396
FAT1	2.82522066906762	3.22696252952422	76.6659268203202	1.76837262725822e-171	7.8597129981406e-170	382.31039623433
ZDHHC6	2.82411296275667	2.4545455720951	91.5078944881768	2.04117733253532e-189	1.87848349220677e-187	423.670496052415
APEX1	2.81775217110767	3.71943828145662	90.5649038404705	2.31934576138791e-188	2.0271600244086e-186	421.237814398193
C8orf59	2.8110242233274	1.8961413239094	54.4912092365271	1.16440204881226e-137	1.55038894073769e-136	304.262830632359
LGALS3BP	2.81048715965831	3.46297370504817	81.0912149698383	3.82600067731173e-177	2.09292939148748e-175	395.375824900838
ZNF776	2.80787931284974	1.9646216212833	100.508035722434	5.30155296136447e-199	6.96998286391152e-197	445.756076190245
MGAT5	2.79786043911521	1.58335570095838	90.1381212216682	7.02219533734133e-188	6.06973735097818e-186	420.128910679637
SF3B4	2.79767394174491	1.59067972908634	79.8516914842105	1.38043906645027e-175	6.98931041896908e-174	391.784418226934
ADSL	2.79750773308999	3.07758505140489	67.5428774039462	8.72997220582536e-159	2.37531156800239e-157	353.02428785188
GINS1	2.79669625202456	1.42852378095633	70.7206269335901	2.24665147997874e-163	7.32267966755569e-162	363.614464466395
LYRM5	2.79154281023286	2.48589366691367	63.4452046244649	1.42727250349336e-152	3.07571326682557e-151	338.684534493298
SLC39A10	2.78966757611765	2.02651258689872	56.7989660268567	1.07269189706632e-141	1.59679017408207e-140	313.579564005315
ZFP3	2.78609197268075	1.5301689842771	72.6302534682707	4.81677625077657e-166	1.7205128868356e-164	369.771947948339
MICALL1	2.78473314136875	1.86856984891261	63.7001280944507	5.72347739899655e-153	1.24886755798188e-151	339.600462178512
VPS52	2.78379910703318	2.68764520308661	84.0428568290321	9.15836869550167e-181	5.97011159338015e-179	403.725511035068
FASTKD1	2.78264882464917	2.58913984532866	67.4575550300303	1.1665585119805e-158	3.15212572019602e-157	352.733769164741
BIRC6	2.78046410601324	2.08631008281224	78.2289698389859	1.6328553209706e-173	7.76474817525381e-172	387.003428438021
WDFY1	2.77756331946712	2.84181855852122	64.8709935897464	8.97186772958659e-155	2.07640341167725e-153	343.765797040373
MYH10	2.7744716907732	2.40790711255825	66.0605491956637	1.40867123898014e-156	3.49820024346735e-155	347.929314866661
IMPDH2	2.7632427509554	3.70206726519896	66.2891269775324	6.38973100521609e-157	1.60461222434359e-155	348.721637300992
RRM2B	2.7614966186003	2.68609229666605	56.7982896786861	1.07556578831917e-141	1.59954626979596e-140	313.57688152508
PNMA6A	2.75648219855733	1.9297697992809	48.8413586595536	3.90183854534812e-127	3.84167803914231e-126	279.961768453888
LOC100133130	2.75143015327566	1.48368947498473	95.6602850585388	6.04217125320533e-194	6.3871465713782e-192	434.106533928462
SOX6	2.75095545829214	1.45244814136427	82.0063560140304	2.79988897500105e-178	1.64677680503351e-176	397.99462105161
VBP1	2.7470280966464	2.62492693371418	58.7862524399316	4.64324044099137e-145	7.93051274009935e-144	321.344468510261
CHUK	2.74609027727148	1.87675515599277	59.5879102036638	2.17688881231148e-146	3.89673060281614e-145	324.412257884506
HMG20A	2.74532532841167	2.72571214927594	97.0187191499561	2.18797509379565e-195	2.44506216731663e-193	437.426962157818
ZNF408	2.73176611017801	1.69705677239272	85.0345460135075	5.91374167789383e-182	4.09382692701987e-180	406.469187591281
NOP14	2.7249798110281	1.83722894176037	73.995655701863	6.50919793356704e-168	2.50828575543488e-166	374.084356773243
CDCA4	2.72026156273506	1.57627531520065	93.0572906284392	3.96052103332379e-191	3.8248365164414e-189	427.616300931426
TATDN1	2.70925118452656	2.78923823737297	46.7349785261435	5.93172352567858e-123	5.10461026178446e-122	270.305612186798
RAB13	2.70438728545269	3.83299489366368	53.0345733393924	4.88574625110104e-135	5.95771629762087e-134	298.207407578289
EIF2S3	2.70087879333094	2.89259463782755	70.8635638727071	1.41097422827409e-163	4.63754029440088e-162	364.080581688633
NECAP1	2.69797957343325	1.91094889433842	83.033612318145	1.53597075752365e-179	9.5358184529593e-178	400.901876229314
STRADB	2.69773109232695	2.76884667091535	71.7097685803841	9.14302467223153e-165	3.1437938680673e-163	366.822608028831
TBC1D4	2.69730096693255	2.0622949949676	46.9857066594632	1.85144449059815e-123	1.62820961525622e-122	271.473236246985
THOC1	2.69687190912792	1.89290771129543	48.3259338688214	3.98887455674854e-126	3.80988659586879e-125	277.630646836392
EXOC3	2.69638	3.20442366842274	58.7744891465025	4.85779907301849e-145	8.28792437266894e-144	321.299181436776
CPNE3	2.69367439079255	3.02768053055816	71.718826079858	8.8805222800839e-165	3.06025927471173e-163	366.851797608197
EPS15	2.69213614173716	2.83034307349497	75.5656477454239	5.04515765263435e-170	2.13906480963318e-168	378.95339916024
CPEB2	2.69182121963094	1.92973367895271	96.112015315907	1.99439866992641e-194	2.15188739248266e-192	435.215674956543
AFG3L2	2.68108547230166	2.92844284513433	69.5553729362664	1.02892595108604e-161	3.08974021204243e-160	359.782241646738
NEK7	2.68101994271011	2.68411683382794	66.8007384854003	1.09866452814498e-157	2.82707344454412e-156	350.48617758901
UBA3	2.67960512008374	2.64870835017686	82.641308299319	4.63591525158588e-179	2.82213595762883e-177	399.795606378718
SERINC5	2.67740671085752	2.52690261083537	81.302468713972	2.08710659178417e-177	1.16202073410902e-175	395.982798194909
SNRPB	2.66516038493428	3.28790843008939	56.932640670162	6.32488983873425e-142	9.51470206990358e-141	314.109193621481
G6PC3	2.66462464302673	2.11852260108042	66.0261971985473	1.58671449471422e-156	3.92787156167784e-155	347.810027203441
SOCS7	2.66220295296012	1.63050275802266	104.266315355607	9.1531909469852e-203	1.43201672365584e-200	454.422071123164
MOAP1	2.66011865140977	3.15719573701117	67.1655664014482	3.15372602607876e-158	8.39116389081671e-157	351.73704646184
TCF7L2	2.65373244896983	1.75973941072395	88.8820876704604	1.88339633943181e-186	1.52721167241919e-184	416.836264530625
PRAME	2.65314861884275	1.42920313735206	20.0752262700609	2.18161509878852e-53	4.98559278710873e-53	109.719816077504
GARS	2.65160754184621	3.04864118593944	61.0452226603532	9.15027815149085e-149	1.77173393168409e-147	329.897666127513
GAS2L3	2.64903296068885	1.95542999616536	55.4544775866969	2.31293230391934e-139	3.19098993781464e-138	308.192038269194
PARG	2.6409845147406	1.80368755814073	87.7571037251345	3.7203883150235e-185	2.86726478761294e-183	413.849560171822
UBR5	2.64060146731119	2.43281471939788	54.1830580982312	4.13013970649357e-137	5.42535984114962e-136	302.993362739555
IGSF11	2.63989849020013	2.18549222224682	34.7234750934305	7.35660686201753e-96	3.44799623595759e-95	207.743240053325
CHSY3	2.6346167190953	2.10311303522345	40.4507391894043	1.59530706689271e-109	1.00761320393768e-108	239.294679773423
MGC24103	2.63437536734071	3.51304283915038	37.4766691942319	1.2995901717264e-102	7.05240660307304e-102	223.336192851697
NIPA2	2.63232193982286	2.44323035207429	89.536343569116	3.37684277301837e-187	2.7952754065541e-185	418.55683263719
UBQLN4	2.62586259430022	1.6599406796612	82.3083124819504	1.18857857265065e-178	7.07046074871459e-177	398.852715150054
GMFB	2.62388235528894	3.21500512888588	82.8257963097633	2.75587410171736e-179	1.69080981652424e-177	400.316461111073
BET1	2.61941287240739	2.40972705435628	75.5951931177348	4.60831460554541e-170	1.95915983705864e-168	379.044131600311
AKT1	2.61369666591636	2.05811348262081	78.9238189503295	2.09165964848909e-174	1.01943972587576e-172	389.061833094949
PIGW	2.60912797061762	1.64094801767632	89.3320598224062	5.76796060221085e-187	4.74946019060993e-185	418.020887129054
ZNF827	2.60566376135688	1.61451917929812	75.3332152779776	1.02990480366387e-169	4.31980178373226e-168	378.238
MINPP1	2.60396574863105	1.81081134798854	63.4509636142431	1.39806091893955e-152	3.01691904507714e-151	338.705262397701
BAIAP2L1	2.60305212283214	1.7023527202696	59.2679356513026	7.35205457984123e-146	1.29094157016404e-144	323.192126544011
CYFIP1	2.60290618570549	3.90255565864771	75.3255245322244	1.05454916394342e-169	4.41134269248523e-168	378.214775541134
ADO	2.59442916902115	2.25927021208172	87.6652168798814	4.75448085448061e-185	3.64626730237006e-183	413.604014874574
NBPF1	2.59362770852502	2.26451697813537	81.6265951977221	8.25943244364561e-178	4.68184132539259e-176	396.911218095186
ZMAT3	2.58314892909171	1.91893644106701	61.3034021947808	3.51258664028537e-149	6.903821355184e-148	330.857438432607
ARMCX3	2.5826951993267	2.88925050935154	68.7174764134382	1.66837189224657e-160	4.78052715278344e-159	356.990389020327
SEC24C	2.57954321390643	2.2792678729735	65.5356403044284	8.73521561948032e-156	2.1057388038023e-154	346.100456666789
HIST1H2AC	2.57747192602092	2.69242626451263	30.392621409327	1.74113697945134e-84	6.4934655646046e-84	181.481737978544
ERMP1	2.57603089453483	2.25806760550313	54.1041909644239	5.71638055258722e-137	7.46517310060326e-136	302.66747280033
CLK2	2.5744099989276	2.51849756143526	84.8265615485503	1.04797147472653e-181	7.12848422699848e-180	405.896264669847
PPP1R15B	2.5723025978535	1.9486297774877	71.8861396865126	5.18798430235038e-165	1.80368920911715e-163	367.390393528872
GAL3ST4	2.56833701942861	1.56619907614441	80.2800070157162	3.97541431610143e-176	2.06629092941551e-174	393.031266229832
KIT	2.56606884699594	3.78034656567216	37.959657913951	9.22888939235353e-104	5.13281103957949e-103	225.988598658795
GTF2H3	2.56323993236372	1.89270862441828	72.9809956638308	1.58323653410366e-166	5.73373508704903e-165	370.886766841234
HES6	2.56313712980213	2.55289185111099	37.602748839995	6.50055348021154e-103	3.54606552293966e-102	224.030909395467
FEM1C	2.55230612129795	1.69028756276933	82.5788633790209	5.52962647651532e-179	3.34019329054371e-177	399.619062380449
OAT	2.54802524737719	3.93716790260769	59.3608441835558	5.16030324081238e-146	9.11207045175053e-145	323.546998908619
WDR47	2.54442870117706	2.22875896705801	57.8257059687063	1.90602754067818e-143	3.04905939406034e-142	317.620250273682
SRP9	2.54184023641138	3.66703209899643	68.0723225377546	1.45545641291537e-159	4.03734318795406e-158	354.819648929163
NARS2	2.53945511814249	3.26341946566229	53.0818623321527	4.00710963037846e-135	4.91310581248206e-134	298.406192751972
KLHL28	2.53709400054575	1.47900745811094	77.7070599254843	7.72886719238249e-173	3.55641550661247e-171	385.44613933635
GNAQ	2.5341799358995	1.71370138808295	81.6465270929522	7.80263961700139e-178	4.43899261119952e-176	396.96819800244
GBAS	2.52076876563338	2.72535985571652	58.7985077648487	4.42981755337493e-145	7.57426181667221e-144	321.391641434941
UBTD2	2.51821380639468	2.03607128346018	80.5974211712703	1.58655572874221e-176	8.3856974243824e-175	393.951279965596
SUMO1	2.51533586116498	2.22177633057528	102.225852094342	9.73016993536125e-201	1.39115261355138e-198	449.755113775093
RAB17	2.51272672071653	1.71852349859308	38.8765003341766	6.5038050003129e-106	3.79105921124797e-105	230.957848133564
TMEM214	2.50874441633431	2.08231252205291	69.2072563699687	3.26174174356827e-161	9.62829237323125e-160	358.626050352721
SPIRE1	2.50539943899581	2.51457013936289	81.1183156785135	3.53952296442589e-177	1.94985340769166e-175	395.453773057456
LPCAT1	2.49517752547377	2.24493973355921	62.4204619072574	5.80966402639551e-151	1.1959499170126e-149	334.969366681049
IPO7	2.4940757769208	3.09106426690636	62.2931350448578	9.24237604698657e-151	1.89759807421398e-149	334.503975063194
FAM134C	2.49227452229671	3.01649909660331	63.1887253313592	3.59092421816728e-152	7.63315345016672e-151	337.759706484907
PSMG2	2.49120599085632	3.50157239851644	91.9811913886768	6.08115364828611e-190	5.69698495972672e-188	424.882524642142
PHC1	2.48957377114108	1.81551660061275	80.8086388003623	8.62589109120606e-177	4.65351952144547e-175	394.561615648492
PLXNC1	2.48882426800378	2.33762407266372	54.236072140087	3.32030653315375e-137	4.36889787310265e-136	303.212197560177
ALDH9A1	2.48863996281446	4.05201079089965	72.2568232997428	1.58332760589045e-165	5.579090178864e-164	368.579581650406
STAG3L4	2.48790547926209	1.77728831412661	85.7431922041241	8.50090098499314e-183	5.93734803170614e-181	408.411405115633
SRD5A1	2.48710978007881	1.80833639249721	56.3340070616494	6.79372531570696e-141	9.84146597816994e-140	311.728946867698
UBE2NL	2.48325535791681	2.35348412302509	86.4249539934896	1.33400846053426e-183	9.57365246103601e-182	410.265725657743
ZNF559	2.48191324607224	2.02447224997101	48.2750512104178	5.02332223652015e-126	4.7920656335584e-125	277.399421028969
TMEM69	2.48034822530757	2.4800439356778	74.3838904967734	1.93999110742239e-168	7.70334032376225e-167	375.297187222886
TGFBR1	2.47577228616011	1.63335632275945	65.4660935547054	1.1135126602408e-155	2.67191803212689e-154	345.857160663173
ADCK1	2.47496496340431	2.02857436526829	71.3373068261321	3.03810767020241e-164	1.02437919181717e-162	365.619349419933
PIP4K2C	2.46903614791254	2.37473923425561	73.7664102940549	1.3339747193681e-167	5.02892397217201e-166	373.365452379297
ZNF367	2.46818588610152	1.37753002541535	55.5892346848241	1.34302734957486e-139	1.86108617219652e-138	308.737054879522
EXTL2	2.46454703787921	1.91593418825575	55.4072167995856	2.79946015277593e-139	3.84189070966487e-138	308.000626209804
ASAH1	2.46329539156453	3.23641142832334	62.4036439642582	6.17678917038681e-151	1.26985370000922e-149	334.907943755801
RSBN1	2.45688727993182	1.81162100728913	66.2942655784724	6.27735259355332e-157	1.58146829832756e-155	348.739421069556
SS18L1	2.45612948519208	2.34418229948582	61.3115486097421	3.40825467462556e-149	6.70718797289521e-148	330.887664373356
FAM98B	2.44795117025378	1.37390883194642	82.1387932892362	1.92210138970718e-178	1.13906349401397e-176	398.371342144285
PGBD5	2.44652549146372	1.54719403015516	40.6483	5.71669529767693e-110	3.65798355550739e-109	240.323874920452
STIL	2.44185214146681	1.30386098889262	79.9088168490234	1.16884349826544e-175	5.95653307177942e-174	391.951072709351
FAM175B	2.43527597002091	1.75889591927135	63.0752882083243	5.40617291508515e-152	1.13835229147385e-150	337.34960350814
SUCLG2	2.43000074519693	2.49103678101129	52.6828177322414	2.14493287500606e-134	2.56359624365698e-133	296.724049263089
PRKAR2A	2.42837220980468	1.94956245010942	97.2442107839958	1.26670893100156e-195	1.44654461500141e-193	437.973826181934
ARHGEF1	2.42799162148596	2.32687371710806	69.6393674231414	7.79517159349183e-162	2.36347789884069e-160	360.060423469818
PIGA	2.42497740379873	2.87594593910486	56.3072945979618	7.55675575357225e-141	1.09064062513504e-139	311.622227405731
ZCRB1	2.41861253120727	2.28294119218656	56.6749450743561	1.75285089886334e-141	2.58710870874689e-140	313.08722014549
M6PR	2.41519527666806	3.03482214579194	73.6114789456506	2.16896647247806e-167	8.1375252906281e-166	372.878430300685
ANP32B	2.41460551918629	3.89467944322513	61.0500516897664	8.98758057573618e-149	1.74238783280536e-147	329.915650658112
ASAP2	2.41104046242848	2.66826815656065	56.9176803769784	6.70974189195519e-142	1.00839492698981e-140	314.049973136661
MIB1	2.40847974061523	2.24503544423483	79.1725826950116	1.00634838264508e-174	4.96666260141398e-173	389.794671835268
HSD17B7	2.40760008675554	2.4273332969402	67.9813625601344	1.97822271547268e-159	5.45842934454498e-158	354.512101256135
ASAP1	2.40570129113788	2.28039961463492	54.1806458395143	4.17137868180205e-137	5.4749345198652e-136	302.98340093121
GYG2	2.40548970626854	2.68396734711209	43.1524008569545	1.7560880521664e-115	1.27905016648712e-114	253.053369970888
GSTA4	2.40463285169829	3.55628816351219	64.176395818716	1.04714154933606e-153	2.34036136276609e-152	341.302954558695
NOM1	2.40306898342787	1.59135098389885	67.6490593350864	6.0889235743347e-159	1.65960294983391e-157	353.385370003853
TTC31	2.40072513566634	2.1093365818457	74.7999685584375	5.33523270904338e-169	2.19080618721742e-167	376.590548228657
POLB	2.3997976151554	1.67814806318771	68.820035136779	1.18436550572099e-160	3.41270881157196e-159	357.333765449383
ZXDA	2.39732131382632	1.43967656038249	63.356547696357	1.96269798831982e-152	4.21791346528346e-151	338.365226787726
SFT2D2	2.39505291243047	2.25907691895524	58.4244565803294	1.86972844038153e-144	3.11521847175389e-143	319.947976506093
ZNF669	2.39032992607693	1.45965133010747	68.1580457184688	1.09029270477009e-159	3.04600524395143e-158	355.109150354668
EIF2A	2.3901469903845	2.63201633083547	38.0332953057205	6.17930213691329e-104	3.44898972286866e-103	226.390874419211
ANKMY2	2.38864268695847	2.09341889894264	41.9326394769291	7.91625597380776e-113	5.39415612849401e-112	246.924922019561
CPOX	2.38262096719817	1.79151728669417	64.5863639905897	2.44865341786509e-154	5.58442896829436e-153	342.759445644858
NLRC5	2.38234	1.88102321654708	34.2243291870172	1.34754671170641e-94	6.13751624589425e-94	204.82726389948
BTAF1	2.38036432922211	2.72584517439771	56.9143793344824	6.79777819881074e-142	1.02064529674083e-140	314.036904113366
ANAPC7	2.37947708116296	1.86204497073838	80.750407478428	1.02024015412493e-176	5.48510557088817e-175	394.393498861389
THAP11	2.37827859969277	2.82691146851883	66.648530045342	1.85265362435114e-157	4.75507460444324e-156	349.962487440047
ADRBK2	2.37816870333637	2.24509432940904	51.3994370214958	5.08689489702735e-132	5.67649576775983e-131	291.240474579417
NLN	2.37775163048549	1.6715731589515	83.5372274005874	3.74624730478777e-180	2.38252191395954e-178	402.314876045187
OTUD6B	2.37753593582171	1.7367850047477	52.9453799861006	7.10399437287154e-135	8.63574141131121e-134	297.832064752611
EIF2S1	2.37560453453155	2.52729725383079	63.5702942139232	9.11170590726507e-153	1.97989776276614e-151	339.134383870486
HPS5	2.37485761270052	3.5165358277854	56.0524929213485	2.09041733950382e-140	2.98399445953807e-139	310.602069078249
P2RX7	2.3745840404648	3.05411173472047	46.9469543024362	2.21577123993051e-123	1.94097094337698e-122	271.293096806901
GNS	2.37416965549506	2.28202594074775	58.8264297070704	3.9796125866597e-145	6.82686830244419e-144	321.499085945904
NUMBL	2.3731761011535	1.81046285101802	81.4182854130263	1.49802370360476e-177	8.40020818741808e-176	396.314937201778
NANOS1	2.37224477668074	3.29564184978178	34.6931164765913	8.77284303607934e-96	4.1068560532454e-95	207.566685377746
NQO1	2.37202523272972	2.06181765472672	35.3286282857722	2.24790278249999e-97	1.08779582530815e-96	211.241208467313
CRY1	2.37184294762742	2.40134298394783	56.4804777902911	3.79285805254028e-141	5.56653510619069e-140	312.313341484867
SAMHD1	2.36844806305888	1.97904050815229	42.1739460195885	2.33798785700547e-113	1.60923097328863e-112	248.148034635215
PIGU	2.36332739319124	1.84566081246726	63.1069872174139	4.82180107818566e-152	1.01941997119209e-150	337.464269126662
LOC286161	2.36271527752069	2.11507151904532	55.6089194907944	1.2406248095996e-139	1.72376333447475e-138	308.816574027066
ZNF432	2.36220953798472	1.6742038658462	53.7224966791671	2.7717409668277e-136	3.53413915452481e-135	301.084535230391
ZNF623	2.3614819872827	1.72694786308874	57.4703562152688	7.63581379660728e-143	1.18749807999921e-141	316.228866818912
CCNT1	2.36142336413491	1.57432965848119	80.2268371202121	4.63820147141831e-176	2.3948733340046e-174	392.876823545081
STT3B	2.35867723402655	2.63179304053556	58.0331046481276	8.50805616303808e-144	1.37936309503348e-142	318.428902288225
MFAP2	2.35598577859372	2.44500170511241	47.8641182734281	3.2575698349023e-125	3.01209693067651e-124	275.524722132836
CDCA7L	2.3546078999266	2.96927869886997	37.6749962829821	4.37394334363422e-103	2.39266935703348e-102	224.428258807506
ARHGEF6	2.35412367158536	1.88768122452648	57.6618289009442	3.61151815438814e-143	5.71306385494463e-142	316.979508007897
PRKAG1	2.35333407607617	2.38800195518909	48.1785547903691	7.7828509609259e-126	7.38403294625141e-125	276.960367551687
ATP5C1	2.35317382435045	3.58566730491855	55.6709447921402	9.66444766270325e-140	1.35000253288386e-138	309.066974969917
HTR2B	2.35305413432065	2.03513469492817	14.2780836309217	6.09461370467386e-34	1.07315961068793e-33	64.9207536840457
SLC25A43	2.35178249697355	2.02766669385493	70.8819196217652	1.32923949396036e-163	4.37809513326523e-162	364.140377647124
TXNDC12	2.35171518563321	2.8813329240212	63.2902147260139	2.49158964730002e-152	5.31799727585386e-151	338.12606126585
FAM35A	2.34646018674961	2.91396070085392	60.7359251394972	2.89473220640986e-148	5.48281905197122e-147	328.743145592507
SRP68	2.34251272914614	2.79447399262141	66.2784633871914	6.62942455343207e-157	1.65947755421512e-155	348.684728588571
IRF8	2.34191074395841	1.60656021587396	35.4428990085221	1.16866334004045e-97	5.68877969973021e-97	211.897184735908
KPNA3	2.34031019713666	2.23576022295703	60.2973860211019	1.49495402284306e-147	2.77444314203792e-146	327.097306189294
DDHD2	2.33996273669541	3.03924478295175	61.8869716238216	4.08712706663134e-150	8.20835724742584e-149	333.01376082227
PKD2	2.33632026289585	3.23432124726079	57.0077750785962	4.70224905248709e-142	7.11476657893235e-141	314.406410886961
CCND1	2.33621277865922	3.28232193494126	55.0934973631947	9.97656340392214e-139	1.34903486995991e-137	306.726468899986
RTTN	2.33595224662058	2.22493206427211	62.5469412157113	3.66623363632504e-151	7.5870668307282e-150	335.430828352476
DHX33	2.3340238785952	2.11038706966552	80.6856018468761	1.2299529934958e-176	6.56744525025318e-175	394.206268633381
BLCAP	2.33344245398057	3.57102	80.6940151415728	1.20045318614671e-176	6.43188017029631e-175	394.230583444153
ZWINT	2.33094452195954	2.27091077430842	49.1569918601269	9.49105130512341e-128	9.55518003015803e-127	281.379379284384
SLC26A2	2.33054596613343	2.2362299792998	57.4428570437557	8.50417655697089e-143	1.3186109240219e-141	316.120882385561
MRPL1	2.32987652184195	1.99633484706478	41.8781634434568	1.04331973036607e-112	7.09684225285962e-112	246.648058628903
UVRAG	2.3290642461132	2.00767844085228	69.6975073478365	6.43359530519116e-162	1.96589059667413e-160	360.252798933552
CYB5D1	2.32776496746251	1.63754958937042	66.9320892357264	7.00496162399017e-158	1.82959306523082e-156	350.937241479261
MELK	2.32624025032362	1.46799204817985	44.6028880076899	1.45516429673281e-118	1.13603021069784e-117	260.169293495475
CSK	2.32133167394139	2.42459833579945	52.7774717411996	1.43937415431965e-134	1.72824318068541e-133	297.124025431352
SEC22B	2.32089034519181	3.47062133203471	61.156540525854	6.05290258931608e-149	1.18076884052182e-147	330.311923853513
RHOT1	2.32016868778372	1.87998076838008	76.398988133893	3.97072113682372e-171	1.74499809510132e-169	381.50006648392
PTGFRN	2.31936788376664	1.72599638212674	53.827529060269	1.79338739856622e-136	2.3054680238758e-135	301.521067934434
FIGN	2.31786473072321	2.10116570895888	50.1789437090754	1.02661670140051e-129	1.08157698945529e-128	285.918562973102
PRKG2	2.3175511945568	1.27923896211983	48.8345238934036	4.02346111311736e-127	3.95893390658623e-126	279.930988451378
SLC35B3	2.31748569562709	2.05318018263269	59.3429037958753	5.5251540531592e-146	9.734350806495e-145	323.478511851881
PRMT3	2.31573998457984	1.98395859374425	59.6848415788583	1.5073090390706e-146	2.71367663017946e-145	324.780746669282
PRPS2	2.31316140661274	2.16544198415588	54.3885296709724	1.77430879214222e-137	2.35047087663548e-136	303.840509303654
HERC2	2.30999127196981	3.59676089330633	64.7389096054224	1.42895720700912e-154	3.28765227994967e-153	343.299285886551
OPN3	2.3087	1.67614302607382	46.8748856190406	3.09561905135129e-123	2.69810362442289e-122	270.957769027069
ADNP2	2.30795881247403	2.54611574581312	63.5876598087808	8.56186874544459e-153	1.86301024370627e-151	339.196772038308
MTMR10	2.30498104686536	1.33899251656463	65.2271178631996	2.56866656896117e-155	6.03405232303266e-154	345.019380653631
ILKAP	2.30343838858338	2.90103944458357	59.243091070527	8.08265533982891e-146	1.41288427700138e-144	323.097148080504
LY6E	2.29630582852002	2.72240738370953	44.0232352934105	2.42614960589666e-117	1.84436883305409e-116	257.347522187896
CTPS2	2.29570451401182	1.68598	65.8926517556269	2.52157828226476e-156	6.16407691031753e-155	347.345759135326
RRM2	2.29374368544377	1.44365487436889	43.975893934578	3.05685689585592e-117	2.31932716467827e-116	257.115782834829
ARCN1	2.29317128449668	3.11245441755058	98.0509738561253	1.81006794306736e-196	2.16171854727396e-194	439.92050368435
AP1S2	2.29035318737956	4.2799956313246	57.640705943349	3.92207297883702e-143	6.19806381352577e-142	316.896804586815
ITGAE	2.28942189290019	3.04503681053708	66.285473101903	6.47086590332366e-157	1.62238296566504e-155	348.70899114429
GGH	2.28922548887562	2.32942585556479	39.1709792028665	1.34824881029115e-106	7.97781869780825e-106	232.535921746989
P2RX4	2.28836814520122	1.99395560105895	45.7179555176616	7.02816705980182e-121	5.76287597749473e-120	265.517357834194
DTX4	2.28822141758117	1.53152056520856	71.3734659006666	2.7031210434927e-164	9.13398028627286e-163	365.73641452223
SLC16A4	2.28812117169301	2.48578664416927	46.1675762166845	8.42549130665035e-122	7.05657449103559e-121	267.64460045596
FHDC1	2.28511744156086	1.43767387467487	37.6706851519383	4.47852208178722e-103	2.44816484869186e-102	224.404563458667
LOC729680	2.28351867216292	3.0186390018055	49.0688266249574	1.40761468928132e-127	1.40806469397738e-126	280.984152927112
ARMCX1	2.28111439156027	4.0383043947511	54.4965080396898	1.13938621954097e-137	1.51837286241214e-136	304.284606230378
HEATR5B	2.2720480973951	2.3609603623725	75.7515648781612	2.85499558359375e-170	1.22039360397061e-168	379.523797455317
TPD52L2	2.26911624078555	2.2640850067452	57.5007775353276	6.77844786459626e-143	1.05731621975681e-141	316.348273891651
UFC1	2.2681912352709	3.77586619283064	65.1547936439692	3.30982456911496e-155	7.751827153264e-154	344.765290731438
TMEM60	2.2660913273734	3.41172113496327	58.9023869910585	2.97385292844751e-145	5.1296503931159e-144	321.791147058089
RAP2C	2.26428703653383	2.05921544889529	71.7010607838328	9.40273480430816e-165	3.22600407924125e-163	366.794542258846
PGRMC1	2.26111356248559	2.33868915420005	57.1669246699173	2.5123247911953e-142	3.842162400611e-141	315.034859793971
ANKRD50	2.25953416111957	1.83526645517105	67.4587770076877	1.16172271372798e-158	3.14448994053187e-157	352.737932281835
SCML2	2.25921775026455	1.34836854529972	81.0780374791476	3.97359820638721e-177	2.16609560762815e-175	395.337914477118
C1orf131	2.25783757009932	1.93567575384475	45.0216063913985	1.94046832931307e-119	1.53870385261546e-118	262.189786442154
ABL1	2.25433744756926	2.99537346808716	58.500194447796	1.39594610190761e-144	2.33578361115985e-143	320.24093839325
EP300	2.25316603719389	2.27775268276201	96.9784557024805	2.41257688430989e-195	2.67693371312257e-193	437.329186998201
LYPLA2	2.25199913843825	1.8125303355755	51.8918303655533	6.15771105975194e-133	7.04220683697509e-132	293.357773337875
ADPRHL2	2.25155694973154	3.1255572731189	52.4004779900904	7.07494051269479e-134	8.29740961927361e-133	295.527372873146
XPOT	2.25077408341072	2.8496170147268	51.7955600399903	9.29265974266907e-133	1.06042058113828e-131	292.945134659041
GCNT2	2.25007394084988	1.45917046686634	51.2291451524596	1.06000910966639e-131	1.17366189106374e-130	290.504274416281
ZNF320	2.24560216914755	1.85822297055946	76.1500430675034	8.46262734144988e-171	3.68796113529202e-169	380.74199597299
DTX3L	2.24548269845975	2.23873209409809	41.1750605629505	3.77215904431661e-111	2.48068214578955e-110	243.049976771605
CCDC140	2.2425420223174	1.72203836752447	34.4304233293027	4.04242919675154e-95	1.86175463006117e-94	206.034646499797
NT5DC3	2.24085144682278	1.71562749986202	55.8245364297693	5.21238610510098e-140	7.3400342587133e-139	309.686007786003
NAPB	2.24001898534585	1.47029589658344	48.086858533816	1.18063191447391e-125	1.10737327949306e-124	276.542491383765
ZNF75A	2.23747827048447	1.60708	74.5902423219354	1.02186015500826e-168	4.1097691838314e-167	375.939453462679
RAB12	2.23477889441924	2.1544107900313	66.3566275050276	5.06172708840938e-157	1.28140324107063e-155	348.955145692809
HMCN1	2.23333152816456	1.7616939665056	21.9377031975807	2.07755844356869e-59	5.15763279111903e-59	123.607070886487
LIN7C	2.23332265014011	2.47794	78.0255396083352	2.98963794889961e-173	1.40882185875103e-171	386.397577646544
TULP3	2.22819289612204	2.71945470857747	56.3303335701908	6.89388520532984e-141	9.9773204474917e-140	311.71427341716
METTL4	2.22770892031613	1.5723315941655	53.1634859375592	2.84688589808504e-135	3.51813032192263e-134	298.748956278503
CCBL2	2.22432359476055	2.77327121693607	52.5586495085716	3.62300659308353e-134	4.30060228746523e-133	296.198437510781
CLDN12	2.22379266797618	2.61313077016854	68.8436198207332	1.09469716159987e-160	3.16571850152124e-159	357.412663638741
FKTN	2.22370371886048	1.45547121392699	59.1675482061006	1.07833514716341e-145	1.88287426086735e-144	322.808140976983
NUDT15	2.22278208273895	1.67940588359616	62.5134475786856	4.14123662335922e-151	8.55873804127542e-150	335.308706881288
TMEM33	2.22101597254944	2.5794532417853	75.5294	5.63849793045866e-170	2.37774393859908e-168	378.842006706273
L3MBTL4	2.21786813484883	1.47118023794454	62.6934112037285	2.15345318003206e-151	4.48015625021299e-150	335.964193682218
HDAC3	2.21602926181413	2.33565466616481	74.7928004111632	5.45491361388635e-169	2.22825387700397e-167	376.568322496755
FAM114A1	2.21585682424929	2.26175239597284	43.8577077012665	5.44731279250653e-117	4.10121312024854e-116	256.536403164401
TARBP1	2.21338544080503	2.7069439087119	51.6794464183095	1.52780678710043e-132	1.73332394374085e-131	292.446587981946
NCOA2	2.21250322591502	1.31564200704811	59.7851074624493	1.03113367557136e-146	1.86498108142358e-145	325.161360787572
TRIAP1	2.21179627950547	3.02656494233981	63.2330187724434	3.06128233812332e-152	6.51615811971964e-151	337.919660517084
SEPT3	2.21058599489235	1.58377551698036	42.4929598694322	4.70033325347774e-114	3.28435523674226e-113	249.756859133005
TGIF2	2.20961777486997	1.65966430250122	53.4895246579845	7.29904433755833e-136	9.20173639493152e-135	300.113676016849
UBE2E2	2.20651366218156	1.94697255823684	57.7373081661883	2.6900783446241e-143	4.28577145637923e-142	317.274820011525
ELF1	2.20373321756796	2.63587836997347	55.0094005678113	1.40405147722768e-138	1.89692446988144e-137	306.383859136773
RAB28	2.20290804249272	1.88739379889401	74.5838419598933	1.04235622421623e-168	4.18145208406741e-167	375.91955704965
RAB27A	2.20091144667834	3.07376220860863	48.0073455961551	1.69539820400756e-125	1.58260769103212e-124	276.17961225676
GPR27	2.19916	1.32606902871005	42.406534902292	7.25239858321629e-114	5.03835594291381e-113	249.321921749003
SGTB	2.19836442852029	1.63504765267957	58.6539441679314	7.72106035856643e-145	1.30449232515952e-143	320.834643844659
USP12	2.1953341772136	1.53296118389167	65.3107330600525	1.91671850889589e-155	4.54349410176911e-154	345.312823796578
SUV420H1	2.19234454567598	2.0964	66.8774080519844	8.44760112595151e-158	2.1953940135467e-156	350.749560999236
ZNF420	2.18930960532932	1.79827133001766	45.826660373374	4.20197877761064e-121	3.46546958227298e-120	266.033182615208
NCK2	2.18850278462755	2.38921115843626	67.4826942321165	1.07102252522688e-158	2.9040116823526e-157	352.819401418867
MYC	2.18697578919856	3.40409907001813	38.7897637157612	1.03555747416055e-105	6.01384435161166e-105	230.491382988224
FASTKD3	2.1864927085454	2.68611484414954	70.5498169189482	3.92132690422489e-163	1.25715490607784e-161	363.056325682196
INTS8	2.18579512943525	2.69846558021323	44.9068211918604	3.36617573222108e-119	2.65442637755034e-118	261.637375913467
SERTAD2	2.17676643841825	2.88931127602919	65.7203693632033	4.58922616188955e-156	1.11315415973274e-154	346.745573480001
CTHRC1	2.17632666726155	2.94455696756193	21.1072313570614	9.61111678849765e-57	2.30870447038302e-56	117.459423985069
PHACTR1	2.17503360866019	1.97096478510557	32.8948368361737	3.57437069786072e-91	1.51506446946711e-90	196.922184146112
CAPN3	2.17240320257175	3.82640530028061	44.9873266938812	2.28718040384639e-119	1.8108773997053e-118	262.02492974573
WDYHV1	2.17061000536196	2.90704003172908	49.1509295676735	9.7516022697608e-128	9.81117797494583e-127	281.352221906205
RGS20	2.16889586989434	2.83013237255119	37.7751	2.52856689314344e-103	1.39100289002322e-102	224.977830375159
TP53INP2	2.16803140277372	2.17453592495973	59.1530085579083	1.13990009695725e-145	1.98815351358932e-144	322.752479125107
ND2	2.16203348109398	5.12778405445587	70.9513170341521	1.06090994950964e-163	3.50907741227871e-162	364.366320137172
IL17C	2.1616908611226	1.32834090841472	65.9390933490216	2.14620495272101e-156	5.27117370256204e-155	347.507308151972
KCTD21	2.1610904302804	1.41948439209723	53.7323213487155	2.6610502920897e-136	3.39576931645542e-135	301.125398916201
KIAA0922	2.1595410958041	1.54882949931635	53.4622715211277	8.17633900724305e-136	1.02828636469709e-134	299.999870802832
CETN3	2.15742310708761	2.9509630630611	48.5856983664004	1.23295979487682e-126	1.19514597217149e-125	278.808011390489
FNIP1	2.1555184328145	1.33697023541917	71.6643614525477	1.05812225736273e-164	3.62239009112472e-163	366.676
INTS2	2.15433771481107	1.62257016946599	63.5021698312284	1.16333508649955e-152	2.52082789865449e-151	338.889491555875
DUSP11	2.1487170271754	2.36820961832872	69.8444076292976	3.96351826671338e-162	1.22065439532935e-160	360.738218803019
TTC4	2.14837307424107	2.13673666657847	66.8719294459607	8.60765897930567e-158	2.22958319091452e-156	350.730749336769
CCNT2	2.14672945226394	1.57014861003303	81.8907007875144	3.89049897256277e-178	2.27965754403538e-176	397.66517107852
NUDT19	2.14644190604047	2.13275730247315	65.427986526822	1.27204260528409e-155	3.03833687933887e-154	345.72375223855
RNPEP	2.14237913543043	2.52149677241057	58.0862002702529	6.92349928952437e-144	1.1294905775246e-142	318.635519759781
ALKBH6	2.14145521888942	2.17308688926705	56.2090128334919	1.11835519035374e-140	1.60814953612907e-139	311.229204648131
LCORL	2.14052271256475	1.45560780943039	84.0978908381586	7.86028272990587e-181	5.16697997098224e-179	403.878567129738
GSTA3	2.13744947654987	1.82104355699146	24.0664133929967	4.3941554110301e-66	1.20249364011835e-65	139.006644712495
CLCN3	2.13713862687715	2.97640335540572	63.3285482943892	2.1706081025317e-152	4.64557643831852e-151	338.264301273207
MTDH	2.13685324916199	2.9876254985697	45.2953780793446	5.23913144074894e-120	4.20555214933387e-119	263.502856661001
SDCBP	2.13617032105891	4.99899411727475	69.1461952687638	3.995521895167e-161	1.17499887311819e-159	358.422705570643
TSNAX	2.13539064686464	3.09420860066331	48.1361637285797	9.43558426998747e-126	8.89275397011771e-125	276.767264365591
YARS	2.13211012629542	2.29988434905661	46.8973990284152	2.78844725088979e-123	2.43444515849167e-122	271.062565964752
NFATC2IP	2.1274352326285	1.84573186677814	80.5592746772151	1.77141683054333e-176	9.3312512841247e-175	393.840892551896
NBR2	2.1252409390585	1.55180617365412	67.503067677108	9.99388918982105e-159	2.71448604817275e-157	352.888778843276
RRN3	2.1243863652981	2.61491312249779	70.4282510200926	5.83332357704472e-163	1.83996668070292e-161	362.658346555213
CDYL	2.12185655028136	2.15166130758313	63.929476345383	2.52249467387013e-153	5.58195603574231e-152	340.421714082014
MRPL3	2.12132269467856	3.85592204706089	60.2560470594428	1.74612344280495e-147	3.23291139203354e-146	326.941618964559
KPTN	2.12121120795211	2.57021542551106	52.2430591199759	1.37951123278762e-133	1.59870023977498e-132	294.857809268998
UBE2V2	2.11997443247085	1.95615005865323	46.7534719746336	5.44263131178829e-123	4.69145822991338e-122	270.391906574588
EAF1	2.11989923359175	2.00827529686585	63.8147355613797	3.79932543513727e-153	8.3601190482029e-152	340.011178160653
MGC16025	2.11889551426208	1.68998061209952	36.4910577736119	3.09476782982432e-100	1.58694338569654e-99	217.847832919002
ASB9	2.11654056580753	2.17470346552391	34.4092331003397	4.57415070344131e-95	2.10230868846473e-94	205.910726368785
MREG	2.11540627428028	2.6817292412259	45.9020719409205	2.94259514794565e-121	2.43324001530707e-120	266.390453211604
FTSJ2	2.11523463377634	2.59008174605988	68.6199244451563	2.31218030318496e-160	6.58908212082491e-159	356.663344507641
METTL9	2.11501084261135	3.4409104914573	71.4900808263499	1.85520984588266e-164	6.29604295853235e-163	366.113587017628
AMN1	2.1139246930032	1.77841384472789	43.3408331152502	6.91367228860086e-116	5.07099873207504e-115	253.988200696732
NEDD1	2.11357098161389	1.7912755116011	73.4480112339833	3.62602457726613e-167	1.34748585537597e-165	372.363552544005
MAF1	2.10863286408161	2.73024183221643	45.390254828029	3.33292535752259e-120	2.69058912375856e-119	263.956443167269
SH3RF3	2.10841124915404	1.92166682434143	33.9719904745133	5.92397271720025e-94	2.65180409615445e-93	203.342421522183
WASL	2.10328028604122	1.58620379203988	71.2731853342478	3.73796024156496e-164	1.25225670191186e-162	365.411622631005
SEC24B	2.10219540652396	2.75899327946891	46.920770233888	2.5018808291516e-123	2.18669975262999e-122	271.171313062651
NARS	2.1009505218346	4.36518784421071	69.4444477334554	1.48524710321352e-161	4.45147335819453e-160	359.414399865767
SLC25A26	2.09875350606443	2.05750817693017	45.5026354042676	1.9524128349449e-120	1.58677915858249e-119	264.492741789337
BAZ2B	2.09528057687414	2.76059096983359	48.6360320522465	9.82661747431816e-127	9.53706143831933e-126	279.035551269416
SLC6A15	2.0944822482655	1.98886690720598	35.1435825968871	6.50341463199596e-97	3.11435328795766e-96	210.175894962763
EHBP1	2.09389656502182	2.65131566030073	52.7889017380918	1.37173965667326e-134	1.64830007132512e-133	297.172283877584
MTIF2	2.09051246974368	3.28654515405673	39.0746531744594	2.25372651628575e-106	1.32904452873315e-105	232.020676064933
TOMM70A	2.0899324448032	2.32312880336694	47.3903105398025	2.85798564336919e-124	2.56089263404989e-123	273.34691744292
PARN	2.08916085150009	3.19659077141314	64.2989282308838	6.77660041717833e-154	1.52986888205996e-152	341.739142895026
HMGN3	2.08901789005056	4.13041603956552	56.9647456147545	5.5721307074505e-142	8.39037390934197e-141	314.236236039849
ZNF280B	2.08872	1.98671844086028	56.3713357364018	5.8551790327198e-141	8.52132799692105e-140	311.878006399972
MOSPD2	2.08779757985526	1.98700132538833	54.7026610203917	4.90137390445006e-138	6.56523927526723e-137	305.130401093272
DMXL1	2.08648769381341	3.27678139803554	54.4630514937562	1.30688542265468e-137	1.73567253288901e-136	304.147085239805
CAP1	2.08022345633763	3.73973703685583	50.2242280272901	8.41514499742094e-130	8.88959780450038e-129	286.117931354034
HEATR5A	2.08010246337954	2.82500057699047	47.8986739992023	2.7822925524468e-125	2.57720349218652e-124	275.682869520727
SOCS6	2.07886899049138	2.29563373432896	46.5092230824935	1.69961537792101e-122	1.44592074973215e-121	269.249975155383
RNF20	2.0787996778578	2.64207225400224	51.9482714146482	4.83914208757025e-133	5.55861805873984e-132	293.599395823421
RASA1	2.07867791223023	2.64729503263431	43.8088112333168	6.9205802869953e-117	5.1929246326159e-116	256.296344433794
ISCA1	2.07683253049972	2.25431769659295	92.2724180052747	2.89510328200646e-190	2.728547641385e-188	425.625
GNG12	2.07583537991833	2.32704365932077	51.6983883152596	1.40869142378954e-132	1.59934523404842e-131	292.527981019085
MOSPD3	2.07507696192483	1.82790413607569	63.102802276411	4.8951603250152e-152	1.0335328378524e-150	337.449133767378
SACM1L	2.07177053149421	3.33996684786149	52.6547746483054	2.4142912742173e-134	2.87454999886831e-133	296.605432378182
RAI14	2.06922693261058	3.08844768503896	53.378918144857	1.15731726771512e-135	1.44503021974486e-134	299.65149405613
MIPEP	2.06913366372034	1.99362204235092	52.3070964736286	1.0511510517187e-133	1.22360552114129e-132	295.130389178705
TFAP2C	2.06824648947774	1.57456707124043	56.7787136669502	1.16218194461851e-141	1.72671761857137e-140	313.499228700309
INPP1	2.06804068024204	2.47454253527606	40.5335353053553	1.03717924167437e-109	6.58015784103632e-109	239.726472473932
ZNF468	2.06715431310397	1.48179993443922	78.4741669127169	7.89196290982797e-174	3.77583363071127e-172	387.731727028328
OXCT1	2.06579109200249	3.22129780754573	36.7314079925632	8.07074596277386e-101	4.19491098297665e-100	219.195691451732
SESN1	2.06515860117018	2.60023755874879	43.1111309945853	2.15473907477421e-115	1.56503680709575e-114	252.84820549122
ZNF251	2.06496580689667	1.93064108262237	50.5996698393082	1.62798029937814e-130	1.74809552393761e-129	287.765142394481
XRCC2	2.06458658949674	1.29896794968885	61.3400531904985	3.06707373752562e-149	6.04337136317233e-148	330.993398085434
KIAA0101	2.06349736603433	1.9549982364005	28.1633512529952	3.00228939490423e-78	9.98741602876391e-78	167.084238683766
TAF13	2.05897580949133	1.81658858338149	40.5715927149653	8.5113543713961e-110	5.41521509314729e-109	239.924726562434
ZNF232	2.05879720973394	2.5141755475121	39.2192402671594	1.04262409240869e-106	6.17639300482166e-106	232.793721803849
USP38	2.05781267783052	1.4909984911499	64.5391990514372	2.89299731148357e-154	6.57862542705821e-153	342.592304077879
FIG4	2.05686	2.21172406166827	40.9250188196937	1.36630963223405e-110	8.87704077919504e-110	241.759245398603
SALL4	2.05551733900463	2.73837643111551	33.3611446424842	2.19963247847919e-92	9.54862656098971e-92	199.71795125757
FEN1	2.05546700016198	2.24043975152391	58.852283121244	3.60380317265764e-145	6.19576930068448e-144	321.598531050424
BTN2A1	2.05520043664757	1.80469800739089	65.0831731984187	4.2553811236542e-155	9.93663248948805e-154	344.513424312583
TRAPPC6B	2.05310763301222	1.84086548143861	55.9712307535068	2.89418960715608e-140	4.11258822924222e-139	310.275878287565
PRTG	2.05281558224885	1.62980616838766	54.0221829453265	8.01833712447303e-137	1.04278374324506e-135	302.328175923704
MXI1	2.05067394339278	3.85708987994138	58.2661801591433	3.44711471638079e-144	5.6828355888069e-143	319.334678452023
ZNF451	2.04674902806616	1.89118318695976	88.8051741424821	2.30691014451997e-186	1.8603922273719e-184	416.633209670385
TMEM167B	2.04525582908948	3.13483644375631	53.9295308367113	1.17584497770844e-136	1.51782959374988e-135	301.944313917895
SMS	2.04300057333311	3.62482062504308	58.383277425134	2.19199829595195e-144	3.63667161613661e-143	319.788552537972
TUSC1	2.03972200893175	3.47060441986579	59.118680125756	1.29962689151733e-145	2.26421633828382e-144	322.621012830704
PIK3C2A	2.03927699477644	1.74863770402832	46.5331157389209	1.52013607761167e-122	1.29393519772767e-121	269.361891752271
GPRIN3	2.03764900743766	1.39774301378268	38.8297984609253	8.35399003470108e-106	4.85866818189214e-105	230.706781697207
POLD2	2.0358410758654	2.63426632406505	47.1992741138689	6.89435766860657e-124	6.11810696116561e-123	272.46385966366
ATG4C	2.03428754003013	2.47804396197155	44.5237642685845	2.13296130632614e-118	1.65855763605728e-117	259.785814748504
H2AFY2	2.03414862443466	2.05697900796498	54.3764516598044	1.8645145460583e-137	2.46787902479544e-136	303.790787803148
SLC35A1	2.03403991677965	3.31945965032161	59.9323579208428	5.9101577516673e-147	1.0764193018025e-145	325.719318149753
DBNDD1	2.03361535651285	1.54199125822494	42.8671848649365	7.24303008431293e-115	5.16486807972087e-114	251.632376676604
NFXL1	2.03079789065483	1.52047599303077	47.4134503486937	2.56933750277437e-124	2.30886187426221e-123	273.453685060083
CTCF	2.03068335500978	2.29362979053712	66.0122547952097	1.66527004210518e-156	4.11582145477655e-155	347.761596160087
BIRC2	2.02982987563992	3.27215851461327	46.3182368887441	4.15431077840543e-122	3.50184224828411e-121	268.353710876274
IRS2	2.02951737903348	3.7806398002456	58.6493949762559	7.85739151290768e-145	1.32609374562503e-143	320.817096587075
ABCB10	2.02941259150676	2.13726554019438	45.6595619219132	9.26861719149968e-121	7.58011060956678e-120	265.239866898944
F8	2.02777396653422	1.85708153214669	37.9475049158049	9.86106898064973e-104	5.48051240505382e-103	225.922154130885
HIAT1	2.02514986803963	2.86166488027777	56.4302903978036	4.630634282878e-141	6.77067975286227e-140	312.113249021856
ASB12	2.02505463983271	1.28766702360991	53.6983478629563	3.06386341080256e-136	3.90025574141628e-135	300.984066284899
HTRA4	2.0245952789385	2.60170352586481	24.9893	6.65173555258974e-69	1.89694500036942e-68	145.514024816623
WDR36	2.02311550609016	2.58021943182619	70.5035649417494	4.56063755969229e-163	1.45022712645093e-161	362.904980893197
FAR2	2.02159259333785	1.91284938881006	50.7527560303541	8.35628024121124e-131	9.05360141092451e-130	288.433884898656
CECR1	2.01933795657485	2.21309412386827	25.8054482612035	2.33045596857094e-71	6.90660799929767e-71	151.180934404163
BNC2	2.01801729485172	2.6311718890332	48.4944247360973	1.86148596307036e-126	1.79438988861588e-125	278.394906112133
MRFAP1	2.01624545979291	4.90091766118414	66.3591931779024	5.01712107041353e-157	1.27216951615267e-155	348.964017056203
LUZP1	2.01177166696414	1.74771953512976	59.042866138559	1.73659490703142e-145	3.00875164125211e-144	322.33043454314
BICD1	2.0084	2.04655554067406	57.0658698076768	3.73987488370752e-142	5.68061578209749e-141	314.635990531117
SPAG7	2.00831961522957	3.20685620425495	61.2979386059351	3.58434977591977e-149	7.03602913980739e-148	330.837164694788
AEN	2.00718691149839	2.09284527505409	40.8403893621723	2.11502321083935e-110	1.36846725118204e-109	241.321043480376
UAP1	2.00596198564111	2.44164504098172	40.8346066337185	2.17917738989202e-110	1.40881116796945e-109	241.291076353712
LYPLA1	2.00310328869186	3.4365676886409	50.4845761544123	2.69080777601748e-130	2.87356229732379e-129	287.261260376738
ARL5B	2.00251163386904	1.48510010408799	66.9779398503022	5.98767007879655e-158	1.56913062617709e-156	351.094506632528
GPR161	2.00223578695363	2.47631288982211	41.5334817483071	6.02266894628466e-112	4.0249746119019e-111	244.889924624967
SPIN4	2.00130559381127	1.93614521265342	53.0736059761237	4.14819362718422e-135	5.08210566149547e-134	298.371496904157
PNPO	2.00107170877511	1.64266144312674	66.8732262590346	8.56949958220619e-158	2.22338011548285e-156	350.735202275487
SUCLA2	1.99904445534633	2.62680971008547	33.9504710849151	6.72355378881687e-94	3.00542854360114e-93	203.215460058092
GPM6B	1.9982548632456	4.27926920540299	39.5840933388716	1.50434409516625e-107	9.06954272403698e-107	234.735221517271
ZNF770	1.99605898943916	1.43346268337704	68.4570347660986	3.99100886032827e-160	1.12910187377641e-158	356.116314452809
PRPF19	1.99119152080618	2.49297216713151	31.2582908757893	7.76953334621348e-87	3.02976942177243e-86	186.908264391315
HIF1A	1.98909244396695	4.0984026967458	34.253304295639	1.13737250542745e-94	5.1893242482976e-94	204.99730129798
TRPM1	1.98900270053791	3.82053663204735	27.6767310924076	7.49105704867953e-77	2.42544676172581e-76	163.859269176934
APBA2	1.98424048824748	2.16009264889059	61.4251211528972	2.23938322000118e-149	4.42922256345366e-148	331.308688164522
PRRG1	1.98367530538298	2.31337768724375	49.188459848262	8.24672092061588e-128	8.31314103112342e-127	281.520302971711
GSPT1	1.98320333106551	1.94965990329457	68.3444403080636	5.82430928715763e-160	1.63593031952569e-158	355.737500831964
PRKCSH	1.98160413398935	2.64319820837024	47.5400647558926	1.43594310965518e-124	1.30082975973105e-123	274.037142640783
RGS19	1.98141289485625	2.01497958781089	47.7579927128556	5.29041663689218e-125	4.86301811305395e-124	275.038449543718
MAML3	1.98126418718699	1.22533860653099	65.0933952756348	4.10540261006394e-155	9.60075094685357e-154	344.549387295872
CD55	1.98124886783854	2.59297469241625	42.9003922227558	6.13919171300658e-115	4.39577365446169e-114	251.79819504928
MSTO1	1.97856516397044	1.88837912085187	57.3319167445975	1.3138381226677e-142	2.02312966822206e-141	315.684784193028
LANCL2	1.97698714914057	1.59141356494385	78.6383779457463	4.85540261326175e-174	2.34453005816297e-172	388.218295248294
SLK	1.97680584495457	3.25357539295004	58.1685695868053	5.03053069473017e-144	8.24975395377919e-143	318.955728995445
PFKFB3	1.97461983498188	3.50385528438518	47.5884902158817	1.14984261112157e-124	1.04528109535136e-123	274.259962121053
IFNAR2	1.97253942583878	1.64284706083257	43.8654453665419	5.24492524753549e-117	3.95454725290086e-116	256.574372382819
BTBD10	1.97147203014902	2.55037700848072	48.5314509205044	1.57488734927224e-126	1.52093287526940e-125	278.562563358248
TOR1B	1.9634292210706	2.11250943987914	58.6985540214385	6.50374514209782e-145	1.10120230246884e-143	321.006651300167
HSDL1	1.96259176196164	1.79567122951219	40.3977147562116	2.10255185097047e-109	1.32478548966706e-108	239.017804763133
CREBL2	1.96160448858318	3.27769461236266	58.3426702778075	2.56438958759423e-144	4.24100159597375e-143	319.631247238245
C12orf5	1.96094774856954	2.70239248290625	42.6849976024194	1.79743239258763e-114	1.26899051362967e-113	250.720877882973
RPL7L1	1.95981768870669	3.61735770117923	54.5983812872733	7.50733124603304e-138	1.00300766305881e-136	304.702907235662
DHX29	1.95537319091066	2.87618143263578	41.493462242636	7.38750813924527e-112	4.92868080334722e-111	244.685080690685
COX1	1.95283810163467	6.09817022311461	61.7497381419945	6.76719339103988e-150	1.35214228100663e-148	332.508295462333
RIC8B	1.95129225947245	1.36663890690369	66.8184452839699	1.03394158104222e-157	2.664912032192e-156	350.547030026499
ALK	1.95024741737693	1.73703188789717	31.9221592219536	1.30136927426161e-88	5.25146306314753e-88	191.008689770232
SGCD	1.94966139912841	2.77857643728963	38.8434422641283	7.76461747062544e-106	4.51925001219996e-105	230.78015259011
AASDH	1.94954294543861	2.3071355993783	62.1262310612078	1.70075589343831e-150	3.45114474096529e-149	333.892647801539
SOCS4	1.94953161828866	1.43112333071965	70.7287587638748	2.18792698750043e-163	7.14616236314074e-162	363.641005386842
GAS8	1.94861081521644	2.03138899619737	53.1420650976494	3.11395809932084e-135	3.84210366434341e-134	298.659046378481
MTG1	1.94775844879033	2.10247128465753	57.6366934133208	3.98402869768792e-143	6.28327913057737e-142	316.881091224547
DFNA5	1.9476904764231	3.18949578650047	36.2117726046332	1.48683488368715e-99	7.52556834528807e-99	216.273872043817
UPF2	1.94687965203602	2.34229180253978	34.173467727716	1.81513647397443e-94	8.2336358757118e-94	204.52855919863
PLEK2	1.94643113131495	2.10265134745622	41.1163588696644	5.10018679689279e-111	3.34419205521323e-110	242.747484630697
ELP3	1.94640678005266	2.6914891660925	58.7239128416975	5.89967000902624e-145	1.00326453577408e-143	321.104379504185
EPN1	1.94627186369866	1.58462104330407	61.7695288902934	6.29217833993433e-150	1.25883798117996e-148	332.581250984814
INO80D	1.94513955225958	1.56275606384707	86.1772475413508	2.61035458213788e-183	1.85631806534305e-181	409.593589435167
HNRNPUL2	1.94459007643481	2.5175979077585	72.0213215289074	3.36318730976066e-165	1.17448806833048e-163	367.824718171127
CELSR2	1.94365281431199	2.48548795596274	55.9844124026254	2.74533619964782e-140	3.90816968548592e-139	310.328817788827
EWSR1	1.94292175851543	2.3141867371803	64.8101060260835	1.1117759040163e-154	2.56544749532966e-153	343.550852171818
COX10	1.94254484090632	1.82455371491124	61.0964848354165	7.56400650808777e-149	1.46822434018652e-147	330.088515535682
USF2	1.94236840447997	2.35052673181481	67.3998099634781	1.41968184137277e-158	3.82946938073741e-157	352.536961683755
CBR3	1.94194867346934	2.43166211213742	39.3029577134277	6.67885342736706e-107	3.97756611614609e-106	233.240373417002
SPATS2	1.93919327371161	1.71240432819089	57.0548160664254	3.9063622917152e-142	5.9219998114229e-141	314.592323750282
AP3M1	1.93817898910514	2.26102012518745	61.1817479847602	5.51268540562188e-149	1.07672862885086e-147	330.405638475109
SLC7A5	1.93744636858068	4.13290616478624	42.8062115908122	9.81483666545206e-115	6.97334784881914e-114	251.327653982355
CRIM1	1.93478405678518	2.57298826299561	46.4206232485806	2.57191513744005e-122	2.17853883731725e-121	268.834558722881
NOL11	1.93475320105841	3.23757033439694	54.1765067698858	4.24310390906479e-137	5.55974544868666e-136	302.966307102358
ZNFX1	1.93378863488225	2.29355132154113	56.3649595220557	6.00574076318292e-141	8.73232474349413e-140	311.852551147919
ZC3H13	1.93376088128908	2.25078142699175	46.0214705038369	1.67560334516193e-121	1.3958900071916e-120	266.955162708657
SLC22A3	1.92981884324483	1.80171403820684	48.7374204717355	6.22522320665091e-127	6.0832990048753e-126	279.493307450707
OCA2	1.92943577990792	3.98551568461497	24.7671734318834	3.14396032267062e-68	8.87536254929299e-68	143.957368402023
ACP2	1.92937881545625	2.01694589030128	45.2967565172906	5.20478789159857e-120	4.1801286737197e-119	263.509452072238
RETSAT	1.92864724967857	2.87558132950218	34.7955814605603	4.84446173945466e-96	2.28219222865908e-95	208.162171911104
CRNKL1	1.92481150762626	2.08767790329066	35.8357738188428	1.24650536861544e-98	6.18116529064612e-98	214.141589975705
MTX3	1.92303695590926	1.34360635689225	49.5323792240124	1.78368837058263e-128	1.83470115435669e-127	283.055678522604
GNPNAT1	1.92300817868943	2.56485572999506	58.0659026545007	7.49089142820619e-144	1.22078121244048e-142	318.556552551926
C12orf43	1.92269046744281	2.21421965159166	63.2572057355262	2.80593689592173e-152	5.98077421480865e-151	338.00696328908
SMCR8	1.92034472303873	1.52190488002872	64.375574384314	5.16364125616964e-154	1.16910517297792e-152	342.011609241743
ETS1	1.9201758037312	2.09067854066728	57.1361618199835	2.83560334928423e-142	4.32388054576528e-141	314.913501665728
MARCKSL1	1.9200591595791	2.76691843155836	36.5469370267408	2.26298454821038e-100	1.16538489982723e-99	218.16174738226
ALS2	1.91987930516454	1.87260941389515	73.7320023438854	1.48592146872756e-167	5.58827917746218e-166	373.257373250342
RACGAP1	1.91940687234052	2.1548770923757	53.3770042302981	1.16659337169346e-135	1.45545082138311e-134	299.64348941682
ADH5	1.91923260005788	3.51428498969767	72.0366400564968	3.20213429809127e-165	1.12074700433194e-163	367.873887899291
ZNF146	1.91790175332474	1.99801963028429	57.6970561962075	3.14751160355477e-143	4.98914073329426e-142	317.117376199676
CDK5R1	1.91762303932524	1.37592766883511	63.1591908890306	3.99429975988319e-152	8.47908001945353e-151	337.652995278323
KDELC2	1.91749714267684	1.60094562629327	45.3309482573283	4.42156867837799e-120	3.55840750891068e-119	263.672998484235
CHPF	1.91562683602488	1.89704369541163	45.8407116596219	3.93196125104327e-121	3.24620230989826e-120	266.099787565675
STK3	1.91430800016407	1.73255013545742	53.8290631673465	1.78202889153511e-136	2.29275016513708e-135	301.527438593779
C10orf11	1.91406680387382	2.53961936094162	36.8689902636656	3.74955262099378e-101	1.96719486101434e-100	219.964
MDN1	1.91397104644154	1.40817133348588	58.6426077146512	8.06529918834774e-145	1.3597155797597e-143	320.790914384704
VAMP7	1.91317296239666	3.37589258535316	44.5815354989989	1.61326432328586e-118	1.25882894452904e-117	260.065859688865
KIF5B	1.9124150750763	2.40650150049108	47.9345715555913	2.36208042396042e-125	2.19576638341419e-124	275.847059931982
C20orf194	1.91006202911388	2.87387750632953	58.0892244203173	6.84273777538063e-144	1.11748050621952e-142	318.647283064165
C20orf166	1.90819915600003	1.17398621031171	64.1816041166523	1.02793487832378e-153	2.30072119762168e-152	341.32151006626
SLC39A4	1.90806486605103	2.60082790394048	38.7828989583401	1.07442469220982e-105	6.23493112374725e-105	230.454432394663
ZNF532	1.90597337178501	2.06376771836677	31.6838834586646	5.61323144067288e-88	2.23458030252741e-87	189.543019047315
NUBPL	1.90590504513057	1.74096210839715	67.1840860190907	2.9605960104716e-158	7.91769651005609e-157	351.800380379658
TOP1	1.90542358265557	2.90537924592107	35.1527785612168	6.16843461975054e-97	2.95755928979458e-96	210.228925672173
ABCE1	1.90124317434655	2.5596001468173	43.3707142592411	5.96534577033198e-116	4.38570651206973e-115	254.136
RALB	1.90027080010246	2.50102114322162	62.0070662171218	2.63104439863905e-150	5.31131478925264e-149	333.455286943288
HYOU1	1.89927535997417	2.15348993677301	43.1091914776958	2.17556376570037e-115	1.57942900762795e-114	252.838559861783
MRPS30	1.89396226272628	2.24421241837871	56.8773710121973	7.86781945077187e-142	1.17791421346723e-140	313.890341144637
CADPS2	1.89392811695542	1.97538039796068	28.1944795840435	2.44636585650768e-78	8.1554216546053e-78	167.289526314388
CDK5RAP1	1.89329599218288	2.59055577671901	49.3547811331736	3.9285039729129e-128	3.99359614400404e-127	282.263916268643
THUMPD1	1.8927835377749	2.87327263742287	53.0570771284404	4.44579979690739e-135	5.43394826739188e-134	298.302023708854
SP4	1.89274558140457	1.45372669132814	58.2573599967905	3.56680501486133e-144	5.86778806072612e-143	319.300458997993
HUNK	1.89182870164923	1.27488	68.4733902117193	3.77795572373114e-160	1.07270630304489e-158	356.171293910692
TTL	1.8913507620681	1.59056976794972	81.7000538372504	6.69752987888731e-178	3.86652601310671e-176	397.121152183493
CHST11	1.89124783902518	2.72491814528355	40.0506061823513	1.28988642528062e-108	7.98902340598391e-108	237.198630628921
MBTPS2	1.8909072805498	1.41530648381598	75.5579709398072	5.16531596266624e-170	2.18409103340306e-168	378.929818694484
ANKRD27	1.89051098402035	2.89055179242903	53.9267519657111	1.18943451668761e-136	1.5341057719355e-135	301.932792280661
AHNAK2	1.8877152315268	2.26382455841872	19.2023450472794	1.62973102910337e-50	3.57754201632134e-50	103.094760845572
UBQLN1	1.8875822495807	3.0779931852423	56.7469797788174	1.31772011725808e-141	1.95595173002872e-140	313.373299721744
TMIGD2	1.88585275798819	1.52980660659244	58.4022575542692	2.03705769883731e-144	3.38679784254088e-143	319.862045739509
KCNQ5	1.88471904396105	1.34401281041107	36.5849082419783	1.82972288913703e-100	9.43196527200952e-100	218.374869132034
ARSD	1.88411656937776	1.62442325295199	47.529968767261	1.5040622485294e-124	1.36175080313903e-123	273.990664970381
TWSG1	1.88181272274386	1.75458599778862	56.4386558360194	4.47907902603658e-141	6.55520966906851e-140	312.146611889122
PAPD5	1.87956024834672	2.26230749814957	44.1437171385243	1.34862360309002e-117	1.02822691375942e-116	257.936413810901
CUL3	1.87938199972406	1.97620630363246	48.4167650381832	2.64424245075224e-126	2.53798608233244e-125	278.042918048773
DMXL2	1.87853583436084	1.39923189372891	48.6756605222608	8.22009237487615e-127	7.99274985736093e-126	279.214561616021
COQ3	1.87798393228087	1.92465898279571	42.2187077610586	1.86570209582689e-113	1.28755665148706e-112	248.374332518189
SLC4A2	1.87698176668292	2.62589784665093	31.0558123084905	2.73295953709112e-86	1.05183645652621e-85	185.647129014674
POLE	1.87690138528511	1.42092608504583	65.3483521439749	1.68035221303846e-155	3.98924284870815e-154	345.444736236027
ADAR	1.87602796981252	4.19493830045661	84.9239456621449	8.01548872438638e-182	5.52433132568391e-180	406.164687386656
LIPT1	1.87578489344307	2.27146387238907	46.1743540822516	8.16136010437891e-122	6.83901868414612e-121	267.676541310626
NT5C2	1.87577696669175	3.21964483125574	52.1134978205153	2.3930818338805e-133	2.75697829831078e-132	294.305462939766
CTSO	1.87488871191807	2.26814735112836	32.4903242561838	4.09712489719729e-90	1.70432116502663e-89	194.476415135435
GPAA1	1.87451692430822	3.11582081157696	39.411557896038	3.75174888305287e-107	2.24459316540582e-106	233.818745203947
NAGA	1.87444480055801	1.80389405456054	43.8290793497739	6.26670045405306e-117	4.70453592148081e-116	256.395876668022
C1orf216	1.87412920727426	2.24353502370151	33.1483699566277	7.82530623909548e-92	3.36430107476364e-91	198.445376530493
ACACA	1.87351537111063	1.49797426444172	67.0723708765256	4.33547514965254e-158	1.14575183642422e-156	351.418094582033
FEM1B	1.87325856798811	2.4919842046173	45.5590628857179	1.49322672910027e-120	1.21801523340843e-119	264.761627285477
NAF1	1.8723072324181	1.40596329039613	48.8272374840663	4.15731454158214e-127	4.08752241188795e-126	279.898170617657
SUPT16H	1.87091813064643	2.83109166198328	43.8615346322636	5.34625377352891e-117	4.02900483077359e-116	256.555182811217
WDR46	1.87070370129739	2.48215330328095	39.9585807207763	2.09055640937515e-108	1.28614844768676e-107	236.714374077789
SRP54	1.86982798219454	3.11393708499113	46.7561214209452	5.37595747726155e-123	4.63654105467238e-122	270.40426721433
PAPSS1	1.86979751772154	3.36251	52.9864603504097	5.97856926713814e-135	7.28463521685173e-134	298.005005059571
LEMD3	1.86928447290627	3.47621722137669	68.1785015044073	1.01771701209442e-159	2.84833321184566e-158	355.178184272477
ZNF813	1.86894314579418	1.87514726765223	69.8119489300313	4.41092605129606e-162	1.35311643279464e-160	360.63104163806
PTPRO	1.86828429567898	1.68604785109864	42.2335149873652	1.7315748137738e-113	1.19657632338741e-112	248.449151796878
ZNF564	1.86592032491312	2.23708523253342	60.6298996739168	4.30110482059396e-148	8.0684394386322e-147	328.346191383725
LDLRAP1	1.86563637195659	2.27389474693308	51.4817850845414	3.569264336862e-132	3.99150397070808e-131	291.595749338829
CPSF3	1.86373299250153	2.92516325176442	40.3556155006218	2.61835031699e-109	1.64712869759986e-108	238.797784720848
ZNF33B	1.86289372497378	1.42813320349945	39.9328528534798	2.39306861938242e-108	1.47052468775483e-107	236.578841505556
ZNF16	1.86199860895617	2.07836753086931	52.3291530604069	9.5725881215465e-134	1.1159697553025e-132	295.224209854608
DCK	1.8611710590035	2.26084776719968	55.8390593188433	4.91716991976401e-140	6.9305516571809e-139	309.744464896656
IMPA1	1.86066878304694	3.65382381192698	39.0865027561108	2.11558776744262e-106	1.24852397667445e-105	232.084109076628
LDB1	1.86062484599914	2.14708918968568	64.1440881250757	1.17460039540905e-153	2.61775259062317e-152	341.187822506576
AGK	1.86057775664667	1.66228441248829	69.9788298981665	2.54641084998226e-162	7.88883123722227e-161	361.181593491293
ANKRD6	1.86057477203699	2.54532915217161	36.6119328932302	1.57303126022912e-100	8.1275013428945e-100	218.526457235741
ANKRD52	1.86035688373737	1.26359462779347	40.1488717818636	7.7092818703238e-109	4.78998073316981e-108	237.714816444243
PSME4	1.85995227683104	2.54355758265489	39.4981360080051	2.37092370248982e-107	1.42391943667767e-106	234.278998944515
PIN4	1.85762312645874	2.05572047911499	45.2703673961251	5.90331311675223e-120	4.73384591038384e-119	263.383160482612
NUSAP1	1.85733369372134	1.38754337459126	40.8631355515802	1.88053785047937e-110	1.21826147704968e-109	241.438887475224
SMA4	1.85691787680341	2.41105107439321	42.5970825238121	2.78993817809254e-114	1.96173405825878e-113	250.279962481223
SMURF2	1.85676738079458	1.85625810307906	70.1784200598901	1.3220167766407e-162	4.12833382645583e-161	361.838489181114
LOC283588	1.85649987502426	1.24013278888891	50.244151570089	7.7106747653558e-130	8.15642371223742e-129	286.205599495165
LRRC39	1.85618904466322	2.69597068445695	23.9907158434571	7.51958306532256e-66	2.04918789508747e-65	138.468264100618
PANK3	1.8560571060406	2.03323701291182	73.8323192526737	1.08508777242827e-167	4.11045961250371e-166	373.572350317402
SUMO3	1.85569914745137	3.13684073490371	56.4553006524312	4.19217457209558e-141	6.14682016686368e-140	312.212981733247
ZNF266	1.85543315598649	2.92607408040023	39.926289339656	2.47704009517314e-108	1.52092983865713e-107	236.544255062353
IFT81	1.85517628636974	1.5214161585566	51.2794585422817	8.53120481770394e-132	9.46600704772895e-131	290.721999716181
ALKBH3	1.85044003410995	2.4934346874056	50.1176377455101	1.34402454687615e-129	1.41217354169761e-128	285.648420678631
SLC30A9	1.84996140786554	2.19322542590541	42.6786580969168	1.85528737415681e-114	1.30924542032852e-113	250.689107042085
LDHA	1.84931736482456	5.02190898339735	48.5742227879613	1.29845772087756e-126	1.25785579214424e-125	278.756107635495
FLVCR1	1.84835361731335	2.25874598030959	53.9674924257333	1.00507415871176e-136	1.30168751763621e-135	302.101658206848
RBM15	1.84670962997628	2.02226689021928	60.8345520061167	2.00388849965486e-148	3.83731157614446e-147	329.111852867428
VPS4B	1.84636755446393	3.45274812897256	47.7211597817644	6.26137785603361e-125	5.74204317453961e-124	274.869474523081
UBAC2	1.84592377044584	2.95006982154999	53.2844031127642	1.71708854917793e-135	2.1303608526478e-134	299.255909894576
SLC36A1	1.84581688088263	1.27964373325957	54.9826534033707	1.56539226894896e-138	2.11307696701523e-137	306.274797563193
DAPK1	1.84515833088992	1.67327151477584	53.5735857454021	5.14467415800181e-136	6.50148846542313e-135	300.46439420908
SNX16	1.84478805675552	1.7815826224919	48.3397660740917	3.74664417776367e-126	3.58071155535202e-125	277.693470188188
CD46	1.84248049032141	2.14538713015167	67.2648722831114	2.24770281190011e-158	6.02145727605774e-157	352.07647156401
SLC11A2	1.8424727573028	2.38718735038651	64.998897067261	5.72128713880012e-155	1.3319871620019e-153	344.216733913889
PIGN	1.84232610057461	1.60005547965269	39.6438885628361	1.09671884754857e-107	6.63758853767792e-107	235.052158789784
UBE2G1	1.84197004826786	2.76729424898118	74.1336743801485	4.23000330004822e-168	1.65033420521831e-166	374.516190909686
UBAP2	1.84110566006798	3.27405512582955	68.7604113418923	1.4453473460337e-160	4.14907508783435e-159	357.134195751312
THAP5	1.84104751492028	1.42472344298007	84.6881	1.53479278484954e-181	1.02178013272217e-179	405.514214928707
ZBTB10	1.84091552654442	1.79658958626317	55.1663944520208	7.42162251488384e-139	1.00791045351873e-137	307.023089629996
SH3BP4	1.8401287603079	2.02940143578955	47.8543672803332	3.40586847030812e-125	3.14736043815538e-124	275.480079084397
FAM53C	1.83952997260803	2.39035741236981	70.6704096614251	2.64604470985834e-163	8.60652172260576e-162	363.450502119341
JRK	1.83884393752777	1.63602308457883	66.9830691914629	5.88351296554467e-158	1.54442215345547e-156	351.112093964733
PIGB	1.83856377130475	2.40183337555766	53.329681096147	1.42127835816116e-135	1.7689657846803e-134	299.445490788751
STK38L	1.83775587844815	2.21111749121778	42.1831567266284	2.23187640939096e-113	1.5375476188869e-112	248.194615331296
DDX18	1.83628148874056	2.5015009528292	46.3557543824111	3.48457618529795e-122	2.94522930410515e-121	268.530006799124
NECAB2	1.83558951269052	1.40565753964031	33.0406384177256	1.49082066955549e-91	6.36916695117303e-91	197.799051985833
ELOF1	1.83447773922939	2.77006	47.9426836764156	2.2763113653015e-125	2.11729437040083e-124	275.884149818809
BFAR	1.83428069109389	3.20049006923875	57.6367582765109	3.98301940248886e-143	6.28327913057737e-142	316.881345241104
IQGAP1	1.83308749089562	3.30182721030421	34.0405307030089	3.95943128768914e-94	1.78157326706634e-93	203.746448736809
GSTK1	1.83250312305486	3.3253578464783	48.7975694690917	4.75009230323026e-127	4.66510948424592e-126	279.764505140759
ADAM12	1.83183464428085	1.57439181806135	33.8710022588225	1.07362790199875e-93	4.77863684972133e-93	202.746148156887
LRCH1	1.83140672417334	1.56898000224318	35.1395655658244	6.65541371874066e-97	3.18616730813028e-96	210.152726865791
RAB8A	1.82971937105856	2.53483049394635	50.2564277435298	7.3063976651829e-130	7.7340048357095e-129	286.259603146237
ABCC10	1.8293194630633	2.21692488948934	50.0779286071348	1.60048955711399e-129	1.67713724856319e-128	285.473298164349
CYP4F12	1.82754115689406	1.50150361651905	43.926553615177	3.89009123758041e-117	2.94438690914105e-116	256.874051403265
GOLT1B	1.82624065233481	2.35189505075941	49.2929331687054	5.1746578093748e-128	5.23319466242202e-127	281.987638014105
NRAS	1.82442931398506	2.14892115349557	46.550419715318	1.40214324618217e-122	1.1961031126783e-121	269.442917303278
PAX3	1.82301834035839	2.97242469479707	37.7158210843579	3.49736773904915e-103	1.91650852110067e-102	224.652549479012
HEXB	1.82268130648076	4.29817241585927	48.4937304288577	1.86733298867113e-126	1.79891777141378e-125	278.391761241591
FSCN1	1.82165484258684	1.7843142622329	46.5443334771181	1.44255787916682e-122	1.22923845422467e-121	269.414421355822
PAQR8	1.82104416005339	2.89698962384476	27.8552527290389	2.29354998386642e-77	7.49584071393151e-77	165.045827069257
MPV17	1.8205942502829	3.17398472344742	43.4229911012753	4.60916414387353e-116	3.39662614370708e-115	254.394810832234
DPAGT1	1.82009503214485	2.56176826595031	51.5144527795255	3.10165371965686e-132	3.48101667460771e-131	291.736556357269
ZNF274	1.81994871290728	2.24691881961869	49.6324210243154	1.14446289822018e-128	1.18029809114401e-127	283.500654296814
GLRX2	1.81889946191732	2.73579689195968	49.3812509011898	3.49184476467818e-128	3.56127192590548e-127	282.382071293371
CPN1	1.81804022388443	1.25205272903699	20.7778725902431	1.11866040221879e-55	2.64852330398199e-55	115.001011869821
LDOC1L	1.81722493785873	3.54283506491156	56.5964014559314	2.39341886389191e-141	3.52258119713913e-140	312.774933371263
PSMC5	1.8171170212411	3.68320632735326	53.5721862849037	5.17470040682322e-136	6.53415559844627e-135	300.458559219831
FRAT1	1.81687166115158	1.26287480147497	43.2338197152086	1.17342318117472e-115	8.57860078013012e-115	253.45768303025
SNX15	1.81517495437037	1.67729431337642	68.0969311836002	1.33958359180814e-159	3.72914329071858e-158	354.902790138959
MTRR	1.81373623555715	2.52684581460156	44.5002005638555	2.39047933342696e-118	1.85419182803494e-117	259.671508297741
CHST10	1.81131010274463	2.03226513731445	51.4853003002785	3.51572432330903e-132	3.93444256353146e-131	291.61090449581
HLA-A	1.80985107112289	5.08626997392269	44.6566342450702	1.12263114220003e-118	8.78617519745844e-118	260.429473978461
RAPGEF4	1.80937403427108	2.12114836298386	21.6155859778306	2.22544850219391e-58	5.45466736907782e-58	121.23145753744
RPN2	1.80856234629131	4.02184523792031	45.9211024332574	2.68978294779585e-121	2.22890117681494e-120	266.480538451046
ZNF548	1.80737047196246	1.61534354234816	68.3126380894969	6.48120827374838e-160	1.81717748105365e-158	355.630402909633
EXOSC5	1.8070930106375	2.20744676093799	45.436695992965	2.67172495452794e-120	2.16688112563969e-119	264.178195432463
EIF3L	1.80653924177444	5.11762134070859	80.253730582057	4.29014810536545e-176	2.2224955996173e-174	392.954952952148
PLS3	1.80647675731473	4.04656129651637	37.5359870761419	9.37930349675031e-103	5.09865195297632e-102	223.663248626982
TRIM38	1.80542076466083	2.33988399985924	51.5979466732758	2.16705487636802e-132	2.44438165398542e-131	292.096100087722
CBR4	1.8053257349804	2.72815617278841	60.7462844715823	2.78496569976653e-148	5.28130768155725e-147	328.781897734314
ZNF512	1.80531589085351	2.30430288076062	50.4746758464214	2.80979257230703e-130	2.99858150025535e-129	287.217872201423
S100A1	1.80492261585899	2.32526239407157	42.442769513728	6.04612190712367e-114	4.20968301010012e-113	249.504356470619
ANKRD36B	1.80455057094519	3.14290322601998	26.3507537250069	5.584970594569e-73	1.69993900684887e-72	154.920867438366
UBN2	1.80444918810621	1.22767786666501	60.6414788703359	4.1189443385088e-148	7.74529857884257e-147	328.389573018958
SOAT1	1.80387479222461	2.36759641748235	42.8769053430593	6.90074311119312e-115	4.9252794696449e-114	251.680925357368
C7orf60	1.80384592110744	2.03102965917004	54.1538023219402	4.65914660057362e-137	6.09977812267567e-136	302.872520880988
RNF168	1.80294838333944	1.54071560877309	51.9158885225046	5.55648204767225e-133	6.36858327002435e-132	293.460792507633
CDC123	1.80280028396459	3.25989782073743	50.3295630945113	5.30225421129264e-130	5.63544613693433e-129	286.581104083051
USP21	1.80188655580525	1.89124790377787	54.5678309295973	8.507272123597e-138	1.13563372332487e-136	304.577534494877
STX7	1.8013932762837	2.81597708155545	46.6094441167078	1.06457809647435e-122	9.10624621068413e-122	269.719116564603
COIL	1.80108098980437	1.61127072037042	58.0046750230137	9.50132346732322e-144	1.53403720997185e-142	318.318203108766
RAD51AP1	1.80062784148743	1.38615234614343	40.0148901226467	1.55560733915745e-108	9.60437127905221e-108	237.010783252386
SNRPG	1.79695195554954	4.44579082759876	53.3044881724588	1.57892069275856e-135	1.96049319350854e-134	299.340023717507
GTF2A1	1.79625741928806	1.85838143611939	75.8723463630556	1.97362773925326e-170	8.48280384082891e-169	379.893665775802
PLD2	1.79619711122915	1.5642528917575	47.4008696112395	2.72243943547765e-124	2.44363539690464e-123	273.39564246561
CCDC43	1.79534357129869	2.82323627770753	49.0982828714541	1.23386489677001e-127	1.23583971254589e-126	281.116263842291
MAP4K4	1.79406758622154	2.60205	55.2402857660825	5.50062760007825e-139	7.48324511332385e-138	307.323414011601
PTER	1.7927260380671	2.1197117464225	42.6288796072355	2.37957786215727e-114	1.67771499114243e-113	250.439513033398
ITM2B	1.79230868976673	4.36206191069503	55.9912863831559	2.67078580903445e-140	3.80550491642477e-139	310.356420488273
ATP5B	1.79139599645975	4.79142404984106	53.0413876910403	4.74810091002614e-135	5.79438679698588e-134	298.236061777778
SEC31A	1.7912404719185	3.67109602214153	55.1715376508977	7.26840933113716e-139	9.87960590665864e-138	307.044004821204
KLHL2	1.78948746895733	2.71231263429128	47.9295601637727	2.41667897679798e-125	2.24518661472711e-124	275.82414451843
EEFSEC	1.78946055623968	1.52791417500778	48.7231514752002	6.63797094181321e-127	6.48258772688313e-126	279.42893175928
CRAT	1.78917656879742	2.08571706522437	48.4868383090501	1.92638335990339e-126	1.85352199665981e-125	278.360541334923
GBGT1	1.78650741465139	2.28756048636808	37.8247670568528	1.9270755253897e-103	1.06308521137947e-102	225.250252628518
POFUT1	1.78624456980949	1.25421613666888	70.4878356417005	4.80110339738065e-163	1.52051138971701e-161	362.853491184643
HDGFL1	1.78618342894376	1.22106682461729	51.9127973883785	5.63030485117377e-133	6.44375416215169e-132	293.447558234826
FAM102B	1.78593849010245	2.26432084453309	40.8272786830028	2.26328764722349e-110	1.46197915940593e-109	241.253097048874
LIG4	1.78461640974177	1.28680873829569	57.6227482615074	4.20709156929597e-143	6.62172511082852e-142	316.826473610222
BDP1	1.78458406963234	2.10095235450248	53.811037443455	1.92017812707554e-136	2.46239236049973e-135	301.452573760529
RPS5	1.78412860121317	4.90016032311216	60.622069485163	4.42884957530423e-148	8.29812594079458e-147	328.316851333224
ORAI3	1.78362321661278	2.88110705334171	42.3887825207933	7.92879544663921e-114	5.50581468098848e-113	249.232498210115
GLMN	1.78274267762481	1.62215487024162	37.8352117137622	1.82016763727656e-103	1.00588211533705e-102	225.307490062147
ALS2CR12	1.78171347370066	1.17560136976933	42.8977946781276	6.21908800302761e-115	4.44890863316722e-114	251.785227971453
C6orf120	1.78154152758595	2.60874591188268	49.384809212393	3.43698466700829e-128	3.50989720074051e-127	282.397950817776
SLC6A17	1.78148750231376	1.38704670258785	42.6253086242895	2.4224657826154e-114	1.70718365626207e-113	250.421599199725
CDK2	1.7812157739563	1.94684912719813	39.1888014773501	1.22611190041535e-106	7.25785875217485e-106	232.631151410016
EFR3A	1.77887578118089	3.81170150488331	39.8991713513353	2.85650728347566e-108	1.74980643891843e-107	236.401312295308
ATF7IP	1.77687103620992	2.5221946956268	60.6602426245957	3.84005375046014e-148	7.2470013179673e-147	328.459856244749
PLP2	1.77653235040238	2.49523896380457	29.3466625093757	1.36068428164359e-81	4.83596219589139e-81	174.803070240564
E2F5	1.77638682175013	1.58391574287952	36.1528097169148	2.07316759645987e-99	1.04729438316483e-98	215.940504653725
MLPH	1.77560450476291	4.76812335455786	38.8797577929698	6.3912730457623e-106	3.72685303022554e-105	230.975351870088
EI24	1.77390822994518	3.24908596861746	47.8249575472083	3.89547505965614e-125	3.59132040709018e-124	275.345387584952
XPO6	1.77361168100949	2.70923172233079	63.1253146042806	4.51331417890084e-152	9.55491208780834e-151	337.530541895884
SART3	1.77323154557952	2.30435261262198	73.7818221562802	1.27107159449191e-167	4.80336113425747e-166	373.413847700416
RHPN2	1.77271692406756	1.71459941664252	36.4950655441097	3.0260277750292e-100	1.55220342755186e-99	217.87035859033
TOB1	1.77256623468997	3.58504507762358	46.8011611177467	4.36005814253862e-123	3.77493689208726e-122	270.614307959725
PAQR7	1.77206513402374	1.50816204203072	56.8216979810179	9.80455709112988e-142	1.46227164624144e-140	313.669705707538
CDKN1B	1.77165222838138	3.82325084289857	47.5409227901743	1.43029859798648e-124	1.29646706636723e-123	274.041092300491
ATP6V1E1	1.77128033250693	3.87938551501647	45.8475804869655	3.80637337485147e-121	3.14417695087388e-120	266.132340804351
SULT2B1	1.77045964633229	1.19943712518127	67.0067820785581	5.42514120093903e-158	1.42649300989397e-156	351.193384235439
ZNF184	1.7698204338095	2.2066644309151	47.9281331576899	2.43245649755573e-125	2.25850337710739e-124	275.817618942716
MAML2	1.76849935158808	1.46516961283658	45.2556786094862	6.33213237140248e-120	5.06991867710296e-119	263.312838483109
UGDH	1.76849108419381	2.55653764570803	38.3282009004596	1.24643179470485e-104	7.09364329871131e-104	227.996356607123
SET	1.76826466031408	3.08443809647976	37.5549668990843	8.45055350027737e-103	4.5985707656292e-102	223.768
INTS5	1.76613504649492	1.7855440230153	45.3330499096891	4.37748104523864e-120	3.52473962700764e-119	263.683047953378
METTL3	1.76553166239416	2.67650765207343	52.4259455789247	6.35146960808869e-134	7.48258599537256e-133	295.635537574487
ACVR2A	1.76490632639054	1.68918734909486	45.8086276318225	4.57595718746851e-121	3.76793948410236e-120	265.947681240843
ZNF791	1.76316351730049	2.62948527480706	58.7320619574497	5.71776616734604e-145	9.74449364794431e-144	321.135776880096
FAM109B	1.76289281832053	2.05319954629728	45.9190562516293	2.71588498421499e-121	2.24933936358092e-120	266.470853802766
FNIP2	1.76158152921591	3.21726124307233	43.9044779289265	4.3333834312959e-117	3.27357719858157e-116	256.765828209319
TOMM34	1.76112508888737	1.82347160908708	65.9259490157613	2.24635879545491e-156	5.4998878489659e-155	347.461595408984
NRBF2	1.75970105658827	1.94187002911837	37.2066854625598	5.76060758790152e-102	3.08118652009297e-101	221.842968154101
PRPF3	1.7596286386342	2.62269095619483	51.5159385398985	3.08191316402251e-132	3.46383128240892e-131	291.742958632384
NDUFS2	1.75940257409189	4.04987012943418	51.6656635538156	1.62078855082011e-132	1.83615038939758e-131	292.387347547445
CANT1	1.75924577891534	1.78490786263134	58.8466618040628	3.68236219994025e-145	6.32388107772395e-144	321.576911907214
KDELR3	1.75850763105885	1.84115243127335	32.4270692550272	6.00999655514697e-90	2.49076545974237e-89	194.09222895584
DTWD2	1.75830947310742	1.37329659680378	64.6817329142097	1.74837400585464e-154	4.01074946064455e-153	343.097077928818
USP14	1.75770688815979	2.92253321367427	58.015014248754	9.1272937285443e-144	1.47669607428206e-142	318.358467403122
ABT1	1.75691426670165	2.13862697327286	43.8484860738729	5.69877857367755e-117	4.28641301851852e-116	256.491145238646
PTGES3	1.75648020942461	4.51700057649438	47.9608727739911	2.09518794927688e-125	1.95114377776409e-124	275.967294712036
MMADHC	1.75552337684485	4.41466846168528	56.3350587621037	6.76531998802043e-141	9.80940048309357e-140	311.733147644427
TMED9	1.75426880227761	3.52380190588473	21.2587867171799	3.11858968872397e-57	7.54917773171693e-57	118.587
GNAI1	1.75268305628005	2.92232028770546	29.2046136007042	3.39745193578417e-81	1.19606515606083e-80	173.885662978301
HMGN4	1.75214213660032	3.59644	53.447089870824	8.71018194471442e-136	1.09454455040206e-134	299.936453101411
SULT1C2	1.75207638968867	2.01517157067173	24.5204841885144	1.77715222351012e-67	4.96226067050078e-67	142.221434771138
CHD1	1.75195880271645	2.57938935403345	39.5351863323303	1.94858724161205e-107	1.17207410207691e-106	234.475734501346
PPP6C	1.75188907041979	2.99996389616492	71.5734370269336	1.41805087974803e-164	4.83342178946797e-163	366.382845176762
LPXN	1.75136755018103	2.19858061062546	50.6311989659216	1.41885270016435e-130	1.52668160206817e-129	287.903011554375
NSMCE1	1.75136302027997	3.89824186165845	49.1215169567118	1.11213434864408e-127	1.11749145051616e-126	281.220422616426
SSR1	1.75036090738879	3.13340769047364	54.9212523368547	2.00975138609231e-138	2.70823087299003e-137	306.024263158573
AARS	1.74966781456116	3.47035476424703	44.6154147389086	1.36974953581425e-118	1.07041615823246e-117	260.229956215536
DSG2	1.74943890019298	1.28677646908682	38.1075866210481	4.12502609177776e-104	2.3181046410152e-103	226.796158606676
ANKRD44	1.74835031722736	1.73551595545263	45.9590560163966	2.24879178093257e-121	1.86841993694584e-120	266.660111812676
GPATCH8	1.7482528505786	2.7304982982104	52.4590266827579	5.52139508075582e-134	6.51941328591886e-133	295.775972104733
FAR1	1.74810717342748	1.71603018813197	69.8406214495851	4.01326594134669e-162	1.23354706586187e-160	360.72571934116
SEC16A	1.74720206120685	3.3993376080963	42.5244106713744	4.01474597356119e-114	2.81032218149283e-113	249.914968663217
PRR11	1.7469751078657	3.42258378849644	44.1102165403017	1.58762425506619e-117	1.20985784074576e-116	257.772795491021
RAB1B	1.74679750754985	3.28072567181302	60.5965877926353	4.87153521959566e-148	9.10575489971017e-147	328.221347273805
ZNF566	1.74659156401101	1.3993027022563	50.0859750119475	1.5448273934e-129	1.62098085645493e-128	285.508793133016
PGAP1	1.74644526964365	1.80882115379159	47.5250618379009	1.5383320995039e-124	1.39116795934905e-123	273.968072656078
SNAP29	1.74635387703889	2.0497640499878	72.0960056615236	2.6478150982025e-165	9.28813166174397e-164	368.064350530191
APOBEC3C	1.7455722025684	2.19533211166733	45.207205781671	7.9818546917158e-120	6.36798147128473e-119	263.080648607215
PLD3	1.74531423182422	3.15266421111594	42.5816451476914	3.01407500515431e-114	2.11648130411307e-113	250.202468308881
TRIB2	1.74487494441964	3.31938273372573	26.7952555233383	2.74259372343144e-74	8.53208964070092e-74	157.941851380458
BAG4	1.74459644546484	1.82013309019994	58.1421317076114	5.57336177745257e-144	9.12084152805915e-143	318.852995181629
RUVBL1	1.74453857747565	1.97397098257917	50.7368399992313	8.9555458347097e-131	9.68275843704446e-130	288.364435280691
C2orf69	1.7440418823357	2.79778617193741	52.6108736964566	2.90578862658813e-134	3.45448807469387e-133	296.419632916044
MGAT4B	1.74400442308114	2.65746767258484	44.9912259806748	2.24479801369486e-119	1.77822100882309e-118	262.043687047441
GALNT3	1.74341968284486	1.86112721077952	34.6333715868763	1.24093057543857e-95	5.78841945519869e-95	207.218929848207
LRRC47	1.74272194487881	3.67130465788296	64.1131050980074	1.31144638555495e-153	2.91857449530685e-152	341.077362447017
UHRF1BP1	1.74083803178992	1.31210642163475	71.045617305517	7.81184315912118e-164	2.60589096427401e-162	364.673017953236
ASB7	1.74068146483476	1.53848182106577	64.2042003134517	9.48618739916229e-154	2.12623784899562e-152	341.40199756703
NUDT13	1.73997772882063	1.65874686864812	52.9012997235388	8.54933583157975e-135	1.03365037932817e-133	297.646369543823
FAM168A	1.73994347011245	2.25744621570958	47.1826519990445	7.44437754191628e-124	6.59871312426516e-123	272.386888410364
PGAM1	1.73963192059834	4.85546267668393	66.640708774257	1.90312626836225e-157	4.87306226980809e-156	349.935548409429
CIRH1A	1.73944633704049	3.17292728751443	42.5695697479339	3.20192675115241e-114	2.24637417138025e-113	250.141835933028
SHROOM2	1.73893695927798	2.08299503683471	32.8384550930832	5.01587478698894e-91	2.11975583583041e-90	196.582434509052
VPS54	1.73841545702701	2.9155637972819	58.0463831214004	8.08052948591364e-144	1.31413600631101e-142	318.480589825648
SMAP1	1.73839631880358	2.44070015098805	42.6098038969577	2.61786022748279e-114	1.84156579401836e-113	250.343806399108
SLC25A46	1.73615862515543	2.75331055183646	42.5925968231357	2.85328485761078e-114	2.00537473483022e-113	250.257446905531
NNT	1.73605515070035	1.93873984866314	46.7301675892105	6.06603477854507e-123	5.21732348050234e-122	270.283158833915
TRA2A	1.73564187517256	2.14958362633842	51.6215079176048	1.95868306352305e-132	2.21413269716893e-131	292.197472231067
PDLIM1	1.73554083360319	3.47275836717377	27.8110212765284	3.07401733986645e-77	1.00277317102191e-76	164.752211508084
CYP27A1	1.73526267759366	3.26619630365882	31.2547685987564	7.94106741392225e-87	3.09588835511621e-86	186.886368098483
ZBTB39	1.73520461091774	1.27819084720436	54.4547758283208	1.35199920263559e-137	1.79406509968057e-136	304.113057548024
ENOPH1	1.7351339971561	3.65578825742894	53.921193503247	1.21709204155551e-136	1.56848476030774e-135	301.909744506852
CHMP7	1.73496996549349	2.47900111193602	53.0657685296139	4.28673030181942e-135	5.24361966942649e-134	298.338557232578
C11orf80	1.73482935220179	1.34812855214853	45.9167743054441	2.74529451899799e-121	2.27138681804145e-120	266.460052867504
MOSPD1	1.73412012688509	2.59678868936441	44.9730612690539	2.44919553446852e-119	1.93621344804245e-118	261.956295792422
CSRP1	1.73400184613161	3.64015082227781	40.7881782822585	2.77035692644005e-110	1.78510025181856e-109	241.050361242964
ADAM10	1.73370288075567	2.21629093109254	34.0217194881206	4.42215526374462e-94	1.9869218581644e-93	203.635614541625
GNG5	1.73352227680002	3.94969348933395	59.3985910283308	4.46967949301418e-146	7.91938116287733e-145	323.691037629051
NAT1	1.7332622847715	2.06462534041903	34.6421644554437	1.17915590256094e-95	5.50354835786571e-95	207.270135334956
TMEM167A	1.7320411868883	3.11770108131152	43.0514801722979	2.89688174097685e-115	2.09144969255113e-114	252.551396024641
SLC35D2	1.72837914998412	2.41271957841109	43.7385978845808	9.76299447036042e-117	7.29775673620586e-116	255.951265047771
SMYD4	1.72765226763504	2.44614260180832	48.2668338937514	5.21400383363288e-126	4.97093784138856e-125	277.362060513619
MBTD1	1.72747353865332	1.93400050821931	62.0617232476374	2.15366015481576e-150	4.35886327582051e-149	333.655982357717
RABIF	1.72705229319483	2.48923	65.9367444551404	2.16376759787854e-156	5.30597869417082e-155	347.499139879935
ACACB	1.72685450338576	1.90106920075412	35.2436010305312	3.66073068449178e-97	1.76656790742979e-96	210.752173165745
TMEM68	1.72638827533282	2.47237182991702	42.0075601504165	5.41774156847233e-113	3.70619006728245e-112	247.305245074511
CD2BP2	1.72524648305949	2.98881011040353	51.6454105646319	1.76782519526935e-132	1.99982828488713e-131	292.300273751585
NOP2	1.72385883146645	2.62583315414264	41.8468549796692	1.22286509779209e-112	8.30730545156632e-112	246.488815942244
TUBG1	1.72344296175615	2.39611493660438	48.8524102251325	3.71293690159491e-127	3.65799104694284e-126	280.011531133353
KIAA1598	1.72283146309382	2.77177906368005	30.6930841582477	2.63365507554116e-85	9.93574479306521e-85	183.375504834414
GPR137B	1.72167667574385	4.3851101786532	45.3568684266542	3.90761749892211e-120	3.15289715165737e-119	263.796915177439
RALGPS2	1.72154322969568	1.44750131625508	47.4826581931293	1.86911443814542e-124	1.68543489249482e-123	273.772760666182
CCDC101	1.71976230565234	2.31306516940274	53.8042904735907	1.97460904233514e-136	2.53011944859405e-135	301.424546625916
FOXO4	1.71970333337379	1.62642417910503	59.8442177478958	8.24558089662911e-147	1.49308001305281e-145	325.38548436882
LETMD1	1.71913477840613	3.94155085488542	45.4189158501474	2.90769879940876e-120	2.35582328931901e-119	264.093318109492
ANO5	1.71815037098043	2.35403177167876	30.3030388293615	3.06422420818739e-84	1.1365525779301e-83	180.914986004707
PRB1	1.71638381539461	1.09525785421847	57.2385138977375	1.8959793006644e-142	2.91667612181853e-141	315.317057743289
PPP4C	1.71621150028863	2.68760216357878	41.3324454516672	1.68294049613226e-111	1.1133024973357e-110	243.85938953068
PFAS	1.71620149834727	2.38647689182415	46.4643793262946	2.09591489505109e-122	1.77823148227084e-121	269.039796289094
PKIG	1.71559601334935	3.17423780805043	36.8400013685304	4.40612828540505e-101	2.30779635169609e-100	219.802656574351
FRMD3	1.71533374801067	1.29268411816427	40.6844380306077	4.74000924536072e-110	3.03799445488195e-109	240.511762492471
HSPA2	1.71533200357642	3.69664217949721	30.8676914956589	8.83204811971394e-86	3.36443615371134e-85	184.470989362891
PHF5A	1.71428307243185	2.03696871386279	46.1109634420653	1.09950556473806e-121	9.18407077433364e-121	267.377665147116
SLCO5A1	1.71412407244557	1.16590357363656	30.418	1.48376006758668e-84	5.53623330727249e-84	181.642120624451
AS3MT	1.7120152391335	1.3786682083229	41.3964030665109	1.21314355350956e-111	8.04562564419546e-111	244.187653007418
TFAP2A	1.71195015871807	2.52585590904261	35.5284742698812	7.16717525066442e-98	3.5007947797891e-97	212.387494537992
SNX17	1.71164754054033	3.67323086004215	48.9196445451925	2.74592893616912e-127	2.71727123379923e-126	280.314073652827
LAMA5	1.71130943652457	2.84832029559708	28.477970216166	3.8109540437619e-79	1.29192580746815e-78	169.153541205636
TOPBP1	1.7111131327621	2.09936614044089	36.3285088086703	7.70744458513708e-100	3.92906388186607e-99	216.932777574709
PSENEN	1.7108264909885	2.83340010039233	41.6093013890966	4.0916722294315e-112	2.7462124422761e-111	245.277606520807
ATP10D	1.7103841155945	2.56955629880359	49.0000413369783	1.9151497777873e-127	1.90238211260206e-126	280.675398499972
KPNA1	1.70938631244224	1.56990342173753	52.776190324032	1.44716237199806e-134	1.73626191026914e-133	297.118614627141
GDAP1	1.70898094835634	1.46160337278632	38.7908405859917	1.02958973873223e-105	5.98140789545703e-105	230.497178974962
LOC158402	1.70795318855278	1.43786434592495	33.0784819769581	1.18857924418266e-91	5.09181880482961e-91	198.026243951266
HTN1	1.7062717856436	1.13653438245016	14.5451842393989	7.62160713202519e-35	1.35994575251522e-34	66.9982025881594
RBPMS2	1.70446511781627	2.25370034440629	31.6615068431727	6.44138576440062e-88	2.56100331090337e-87	189.405029681633
DLEU2	1.70424336974687	1.3462444983957	49.5380665182212	1.73922027904658e-128	1.7901382411634e-127	283.080994845475
KLHL15	1.70419045675025	2.89545305887199	52.2050632230182	1.62118408247682e-133	1.87460642796378e-132	294.696
C5orf22	1.70372352257671	1.95553869834165	42.3587466348297	9.22054477656143e-114	6.39146756886591e-113	249.08113413329
SLC2A10	1.70256649903967	2.84257674134817	29.6403976711834	2.06747670403751e-82	7.4272498357444e-82	176.692216234932
AZIN1	1.70248877470963	3.55178398960642	36.8123915234928	5.13850730786224e-101	2.68330930679255e-100	219.648454376422
ZCCHC6	1.70245820425113	1.80731591576846	51.2316580542485	1.04857136825145e-131	1.16182004647974e-130	290.515152931984
LCLAT1	1.70186241670202	2.84766287015499	43.0109066527076	3.54354019794099e-115	2.552425708876e-114	252.349329845565
FAM101B	1.70174291669702	4.21563217377464	33.3715320850077	2.06776662495217e-92	8.98616912427131e-92	199.77994325679
DDX59	1.70153889448943	2.24818358708928	55.2941426448988	4.42272669910396e-139	6.03783239157778e-138	307.542093829079
LGMN	1.70006329994945	3.10520730012949	35.1332373692531	6.90212781454622e-97	3.30326673779675e-96	210.11622557618
PODNL1	1.69991740278296	2.28191469762509	50.0416202465341	1.87778708302272e-129	1.96508220159803e-128	285.313073090827
ADIPOR2	1.69951344885419	3.83137473769886	50.5609250184867	1.92783001813994e-130	2.06440113852152e-129	287.596
RNF185	1.69908954724531	2.38436244838235	63.7375084035741	5.00711458450025e-153	1.09561269474834e-151	339.734493361646
ATP7A	1.69897997825897	2.40771201773906	45.7246701576547	6.8081840934878e-121	5.58835467694735e-120	265.549248279424
ANKRD46	1.69870781209647	3.19165987939766	35.6138106017021	4.40499857811984e-98	2.15970550782466e-97	212.875636569314
FAM86A	1.69796086504873	1.75681450596161	47.2887656469034	4.5623294245965e-124	4.06710221355056e-123	272.877888775083
SNX18	1.69792360423116	1.97408417180104	59.2487660352566	7.90959731036348e-146	1.38572956238115e-144	323.118845996281
EHHADH	1.69790401264786	1.57503849376366	30.0590379761588	1.4359114066665e-83	5.26601827409691e-83	179.366320795428
PSTPIP2	1.69723040254211	1.30962450691669	48.5299835851261	1.5853536477839e-126	1.53009610237995e-125	278.555921143022
ZDHHC16	1.69290486425494	2.81684741785563	55.8472302471988	4.7585132891161e-140	6.71297929740499e-139	309.777348542432
UHRF2	1.69212122166086	3.38100040237558	43.3583032441997	6.34225956622793e-116	4.65843431519418e-115	254.07471244945
LCOR	1.69061147974365	2.68963952101706	53.2104641864891	2.33889517801598e-135	2.89493790032121e-134	298.946031447226
ARL15	1.68992386896722	1.39951459248637	47.3335901538042	3.71088980964379e-124	3.31564083791417e-123	273.08503011096
FAM161B	1.68843038833707	1.93061493774351	58.9395061566462	2.57953902097611e-145	4.45932463902444e-144	321.933753380701
AK3	1.6877209889324	3.02270453165629	33.814935279268	1.49431544301556e-93	6.63409906526061e-93	202.41460551513
CA9	1.6873225636645	1.35203177741514	46.4271760473246	2.49425861404197e-122	2.11390444294077e-121	268.865304430626
PIGS	1.68715533953746	2.24356451991281	44.3841864145836	4.19280200952319e-118	3.23134913492563e-117	259.108036193256
TFAP4	1.6866719918301	1.15925480261543	57.0023	4.80548837034882e-142	7.26394836271568e-141	314.384637066178
LNPEP	1.68579131343733	1.59523400781622	65.7302751550439	4.43373530078484e-156	1.07878365133404e-154	346.780120837793
FOXRED1	1.68040139293621	2.10554152382781	44.2689036480038	7.33635519644649e-118	5.63185854015728e-117	258.546972761504
TADA2B	1.68003664158375	2.47261780959556	53.1046305612552	3.64250257798565e-135	4.46956492804593e-134	298.501848531323
CUBN	1.6783381605729	1.41692225565902	27.9148022412914	1.54677698781171e-77	5.0721706087433e-77	165.440739282299
MAP3K1	1.67816069092804	1.9948874236777	46.8146771385573	4.09457295408333e-123	3.54704284975823e-122	270.677307697545
C12orf66	1.67643723312607	1.46594774551668	60.9242655708543	1.43473585144999e-148	2.76434019654372e-147	329.446781936245
DEGS1	1.67632788397387	3.47139260909905	47.7499513790008	5.48861261879942e-125	5.04223983682424e-124	275.001568072876
LASP1	1.67446481043812	3.79085605122906	51.658457822744	1.67163975289942e-132	1.89238812837276e-131	292.356371175922
PEX11B	1.67420373190913	3.14222196007701	68.4205048135911	4.51145186664981e-160	1.27403726450788e-158	355.993474660625
MAPK9	1.6740939211027	1.8811397310781	54.2183842719855	3.57103817723441e-137	4.694864897717e-136	303.139204650318
FAM69A	1.67389912488775	1.71442175460946	33.1570769107136	7.42853416739808e-92	3.19459640046572e-91	198.497554283134
CLOCK	1.67385631713961	2.16948424776734	57.6793129699906	3.37321720465092e-143	5.34149627193963e-142	317.047944100875
SRRD	1.67286782478352	2.44206491740235	53.1201991461848	3.41254452254417e-135	4.19726879364808e-134	298.567236635103
GTF3C1	1.67247632264752	2.28843890925216	46.2847677707696	4.86016653511922e-122	4.0924276341195e-121	268.196342054119
VLDLR	1.67233059442872	3.23283530458601	33.0558804747936	1.36077327911319e-91	5.81833778401908e-91	197.890576918715
CCDC113	1.67167214712932	1.58779445052995	34.4722304235308	3.16827375144917e-95	1.46346745915035e-94	206.278985624891
RUFY3	1.67164677919006	2.22386706267277	43.9706808215324	3.13567739335321e-117	2.3779773542904e-116	257.090252387023
LDOC1	1.67153073182996	1.98814546009735	40.370813635344	2.41892327660509e-109	1.52289958400349e-108	238.877233207819
GPS2	1.67072450913156	2.37843395931644	52.0546008916374	3.07520640559802e-133	3.54022106074915e-132	294.053992377517
AGPAT2	1.67059113275019	2.56496991321903	31.9902308649227	8.58188120279535e-89	3.48103529732261e-88	191.426169443071
ARID4A	1.67032263211595	1.70906433032692	46.7798306150683	4.81463375793458e-123	4.15930122268837e-122	270.514854289181
SPATA2	1.67023861322892	1.49664016262379	48.9596109304841	2.29546852785652e-127	2.27727362830154e-126	280.493754077105
BRI3BP	1.66964367626993	3.06620577605637	47.8265525382714	3.86719532290029e-125	3.56735087422023e-124	275.352694090587
ZNF32	1.66917151929158	2.44145133761392	45.264975851488	6.05721747445875e-120	4.85477291946246e-119	263.35735076647
TDRD3	1.66833359149974	1.72481209179238	32.1923825653917	2.50042131125598e-89	1.02567098622443e-88	192.662718663523
TSTA3	1.66814591206418	3.15375907853142	38.6677015353071	1.99529964244008e-105	1.1531755783515e-104	229.833657218546
ZNF329	1.66807494931898	2.03171983465781	39.5566892403482	1.73900361414227e-107	1.04681460343424e-106	234.589851967402
PCGF2	1.66703202565883	1.70953670483841	50.7921485392309	7.04044832852786e-131	7.6385446671164e-130	288.605696399013
PIGV	1.66645382952682	2.76093146501888	42.6192600110077	2.4968877137894e-114	1.75883873400428e-113	250.391253709778
TMEM168	1.66573952722317	2.34351827254781	46.9830311403961	1.87454231805473e-123	1.64667122773533e-122	271.460802999336
UBXN7	1.66558755307084	1.90572938883383	42.4766397430405	5.10121917384012e-114	3.55653181705564e-113	249.674779259111
SEMA4B	1.66534687046863	2.02626411062798	48.7438729267237	6.04713356506515e-127	5.91666070202903e-126	279.522413148122
UBLCP1	1.66519022877691	2.12509082170756	38.9673195945669	3.99947298424014e-106	2.34263402614889e-105	231.445460899243
MTMR12	1.66510802361913	2.05349220855563	62.7308921981642	1.87965728923853e-151	3.92096510535156e-150	336.100501804216
IPMK	1.66499244009066	1.41261442756629	52.9467688650794	7.06267704226715e-135	8.59219147171614e-134	297.837913510047
CXorf21	1.66372682361596	1.80183430026477	33.6893507887034	3.13784208033903e-93	1.38402986599673e-92	201.670680568605
SLC25A16	1.66267819707454	2.04210105147224	51.7659532851051	1.05477351167557e-132	1.20276469316067e-131	292.818103651843
C15orf37	1.66190786527228	1.25377250266028	44.6837816261748	9.84838683510201e-119	7.71547381247726e-118	260.560798427862
RBAK	1.6617979200067	1.58776635468845	48.2030056576398	6.96512071986993e-126	6.61623033772708e-125	277.071685293817
CMBL	1.66152609463915	2.40361174062884	38.8520424099834	7.41474260006068e-106	4.31882531563475e-105	230.82639111742
POLR1B	1.66132230699869	2.23261886729584	62.1817064816712	1.38847775351704e-150	2.82848104866851e-149	334.096001445259
TUBGCP5	1.66098857520163	1.79592000133081	48.4775080157235	2.00932119675566e-126	1.93213461113966e-125	278.318271230355
2025-03-08	1.66026969753052	1.28039730867202	58.2744749591949	3.33823443584067e-144	5.50914322243958e-143	319.366855555618
GPN3	1.6593739839785	2.76055462297262	40.6306235786146	6.26538015991597e-110	4.00089275926063e-109	240.231964463631
WDR5B	1.65766177951183	1.65072297481922	41.1690338843015	3.89074165832605e-111	2.55544304133128e-110	243.018935996382
FAM98A	1.65724174893249	2.62863514698568	52.2296473658728	1.46038273877123e-133	1.69116861199674e-132	294.800685586484
SESTD1	1.65711445609648	2.16575126905261	33.7205333202081	2.6095095725366e-93	1.15261934676271e-92	201.855564780464
DLEU1	1.65609086245261	2.50638168677493	31.5367451156925	1.38894399209103e-87	5.49015380400812e-87	188.634568419452
SCAMP3	1.6552915727719	3.51793626142595	49.3546011650388	3.93165312207942e-128	3.99420214902159e-127	282.263112753674
SAAL1	1.65490028468655	2.00800010553565	37.8758675463861	1.45771642827761e-103	8.07005432427575e-103	225.530179659128
CAND1	1.65482065065401	2.29804328883463	60.2545870777196	1.75573002299715e-147	3.24302198462697e-146	326.936118793354
LHFPL2	1.65463644699912	3.99922416576127	45.0533999049631	1.66620687084401e-119	1.32256755425442e-118	262.342598218744
TM2D2	1.65437386143033	3.51853338756494	48.1475866081576	8.95834092063792e-126	8.46847393978129e-125	276.81931239335
GOLPH3	1.65304456967528	3.84768084516023	60.6552266061656	3.91269655331911e-148	7.3663222113932e-147	328.441069662197
COMMD2	1.65191034105421	2.06849066813852	39.8961128309621	2.90281244264653e-108	1.77747556419589e-107	236.385185902094
LOC440934	1.6518026462957	1.78257129036209	30.8426989617862	1.03247749927112e-85	3.92542174388742e-85	184.314412967038
DPY19L2	1.65153593483473	1.32033810635912	31.536765121287	1.38877266266404e-87	5.49015380400812e-87	188.634692112356
MACROD1	1.65129356279558	2.15661635664735	45.3261809360515	4.52323481166217e-120	3.63835519940641e-119	263.650201221956
HOXC4	1.65054857900428	1.12667705362774	36.2851458410719	9.83634171859257e-100	4.99966101973297e-99	216.688190752526
CTNNBL1	1.64917504169732	2.96851004762288	58.913091675251	2.85430393613568e-145	4.92887252547933e-144	321.832280908412
LRPPRC	1.64851079890487	3.39579017989077	55.671324137258	9.64970412456411e-140	1.34914764100809e-138	309.068505679274
SUMF2	1.64845595717766	2.98420324436715	48.2644482885631	5.27071024473861e-126	5.02194042502653e-125	277.351213249203
MAP2K5	1.64813005463942	1.72510250848728	52.6627448497707	2.33445563098026e-134	2.78161145062347e-133	296.639150215491
ELK4	1.64804655499699	1.36824378249386	60.0702217873937	3.51367723973372e-147	6.42941291410925e-146	326.24061992844
RPL22	1.64749611734464	4.78017016179598	57.8264586956971	1.90044734112465e-143	3.04324448842326e-142	317.623189721637
RWDD2B	1.64733644837574	2.42498977767589	33.1151283284552	9.54580182723434e-92	4.09835536737325e-91	198.246090240603
GIT1	1.64637900035063	1.7538173403521	51.5167189990267	3.07159416604412e-132	3.45471536504387e-131	291.746321639207
KIAA1804	1.6459910849501	1.14829058743298	50.0286285485607	1.98832107479196e-129	2.07936385127809e-128	285.255718732842
RPP40	1.64562538721715	2.34731308201514	32.2211130748258	2.09926078068225e-89	8.61793096661608e-89	192.838069174271
SLC25A45	1.64461258897152	1.41704945821067	49.9621628749775	2.66472497023398e-129	2.77745650628318e-128	284.962100637195
RNPS1	1.64417966052818	3.30311940509916	64.3558353998684	5.5379301128237e-154	1.25203636727062e-152	341.941467614869
TTC13	1.64403435079212	2.21145365329307	43.3429546435378	6.84161354675231e-116	5.02049924666697e-115	253.998707904217
NR1D2	1.64390407810164	2.5467592981389	32.2974894316325	1.31940204748193e-89	5.43927405345319e-89	193.303742221142
ST6GALNAC2	1.64318167361266	4.0770748331128	29.630999282105	2.19559372156736e-82	7.88026239365023e-82	176.631935724068
ANKRD40	1.64155016620879	1.52965255178235	52.668847236621	2.27512515468762e-134	2.71505210107459e-133	296.664963382941
SSX1	1.6411161721843	1.09467185704742	34.4254075307686	4.16240035866801e-95	1.91644360245324e-94	206.005318751703
REM1	1.6406852858644	1.29885058677389	42.5248410815458	4.00609558490713e-114	2.80552217662812e-113	249.917131800944
LYRM1	1.64066359205532	2.90032747307903	38.4702276306123	5.78357077568538e-105	3.30716245561396e-104	228.766394600484
GPR143	1.64061246841606	4.42859770346248	38.7923776297113	1.0211315731952e-105	5.93447379741418e-105	230.50545152934
HIST1H2BK	1.64052131038203	3.73543779208108	30.1036414022148	1.0821005378008e-83	3.97685292785849e-83	179.649961356536
IP6K1	1.64027493022565	2.41880802983011	43.2462107926624	1.10364632174507e-115	8.07225184838782e-115	253.519163573402
MAP2	1.63981483121854	1.91880976569462	18.9098413687041	1.51861917010622e-49	3.28568620056864e-49	100.860101125611
FAM109A	1.63891698328366	1.94894437882839	49.7645064636453	6.37742480332338e-129	6.59886316454988e-128	284.087027190612
C2orf49	1.63656795794838	1.7593420928768	64.8683072360852	9.05712368936466e-155	2.09303840650089e-153	343.756317498497
ARID2	1.63628125017245	2.25045749779456	66.6337874479586	1.9489415761529e-157	4.98222074492027e-156	349.911706711223
CRISPLD1	1.63443936773708	1.56691470293323	22.3659756962765	9.03971137125958e-61	2.28771084444122e-60	126.747642327422
ABCG1	1.63399607351409	2.70500402707028	28.8565087300819	3.23300588658965e-80	1.11953025886886e-79	171.626890383995
LOC728613	1.63348382629767	1.9644400022851	36.2160223676678	1.45165492907296e-99	7.34988393700531e-99	216.297885103098
ZNF766	1.63330678680524	2.09537111292028	42.7735044131092	1.15539331043214e-114	8.19407449760239e-114	251.164057674763
PLP1	1.63330353741606	3.26873030589444	18.7631313098761	4.66413858178752e-49	1.00289235997891e-48	99.7367155076438
ZNF581	1.63264472178588	2.02869542954867	32.1174184379022	3.94797257208591e-89	1.61226914357306e-88	192.204731939211
GMPR	1.63232064143693	3.75340495780603	25.5074653538386	1.81873776474812e-70	5.31455964316105e-70	149.121519058368
RABGGTA	1.63230326930997	2.20177727904919	41.7648309114361	1.85452822149737e-112	1.25547788945592e-111	246.07119191659
MYD88	1.63229486621082	2.7392977643289	35.3329089313621	2.19343213150641e-97	1.06176502776664e-96	211.26580759709
TBP	1.62960742835383	2.79702614590306	60.6562781485261	3.89735451996101e-148	7.34627848973374e-147	328.445008135592
CRKL	1.6287375865865	1.6775604926834	69.1858160078025	3.50255115246451e-161	1.03196634237867e-159	358.554668525375
BMPR1A	1.62836925458342	1.78290229126614	65.4363610665578	1.2353650514735e-155	2.95524254285977e-154	345.753076531481
ETFA	1.62792914119569	3.49994192716152	41.2421429183131	2.6733991474308e-111	1.76180832609751e-110	243.395258031998
RREB1	1.62624715729478	1.38088097431133	62.7148798248234	1.99207037224639e-151	4.14992556242273e-150	336.042278025745
ABCC1	1.62588233620803	1.73708735966228	40.2620375860109	4.26660555073162e-109	2.66897416398225e-108	238.308114467752
TM9SF2	1.62538590168076	4.19764651959797	47.003776136164	1.70275374282915e-123	1.49913237515825e-122	271.557190942758
CPNE1	1.62494136365406	2.72985427503708	36.3909183464239	5.42769558132688e-100	2.77141962695363e-99	217.284441456661
CENPK	1.62450079119802	1.23433544242836	37.0939816482654	1.07496470573555e-101	5.71451675882865e-101	221.217367063894
ZNF697	1.62427141398689	1.71324840915282	52.7239165700378	1.8036848111315e-134	2.1573890573511e-133	296.897793480285
IFT88	1.6236	2.72166113111433	36.6762084441507	1.09833645511858e-100	5.69366263761767e-100	218.886682485904
DCTD	1.62323752027637	3.18095825186879	51.9338900268323	5.1454668729968e-133	5.90615034688444e-132	293.537850404258
ZKSCAN4	1.62318054790384	1.66202726557033	48.1060183024918	1.08212343555521e-125	1.01741713637387e-124	276.629859357606
SCP2	1.62039570770862	4.00031012895331	42.1595453758883	2.51412822255493e-113	1.7281869965673e-112	248.07519167617
RBBP5	1.62017151577713	1.43016204578903	57.1190877412444	3.0327275330466e-142	4.61996321855055e-141	314.846120772775
TRIM25	1.62014744373751	1.98662223959057	48.0966222705407	1.12935648576515e-125	1.06055115364921e-124	276.587017266208
RNF111	1.62001405292942	2.97198092756896	50.7372327980396	8.94024935879207e-131	9.6729046485686e-130	288.366149476404
UBE2L6	1.61994409492644	2.89287058541829	21.8839813586325	3.08291670359624e-59	7.6328899869858e-59	123.211669363646
PIK3R2	1.61993673882106	1.65065433359371	56.8530662064966	8.66100715641736e-142	1.2929528336083e-140	313.794042736644
FMO4	1.61976704448308	2.23270930178827	34.6236840915529	1.31275717484216e-95	6.11616617046028e-95	207.162504458974
FBXO34	1.61849934039639	2.63470115508773	47.0879949720995	1.15302140210994e-123	1.01800337675e-122	271.948147580707
SLC30A6	1.61563991996891	1.31529819664635	65.7547315067721	4.07211279997878e-156	9.92339637938754e-155	346.865394608011
FAM126A	1.61496905439741	1.52380831028601	44.7978863436014	5.68354819596581e-119	4.46605281395706e-118	261.112091043276
OSGEPL1	1.61489946457861	2.20042885101699	40.8668301361868	1.8449940241347e-110	1.195730385567e-109	241.458023830947
CRTAP	1.61190017682329	3.28092425385049	44.5439441870875	1.93466534318674e-118	1.50736251464923e-117	259.883668899078
DLL4	1.61099374928317	1.46458664779304	39.1595195208866	1.43315928629732e-106	8.47063733816453e-106	232.47467259949
MTMR9	1.60855068927956	2.43174041316567	50.8868591516925	4.66538173761244e-131	5.09705986626722e-130	289.018326704607
FRMD6	1.60820005303273	2.55384736243085	31.2923823393403	6.28977364598946e-87	2.4564031126187e-86	187.120117478202
HCG26	1.60419747605581	1.71976728330009	32.650838839107	1.5529337273799e-90	6.49616261092474e-90	195.449210785693
PIGP	1.60366254466106	3.88922082487173	45.3549045491695	3.9443654738407e-120	3.1809071050638e-119	263.787528420106
TTLL1	1.60205513518667	2.22942664357626	50.1779090014532	1.0312928940178e-129	1.08577236385656e-128	285.914005839233
GSTM2	1.60154803207144	2.53162471543783	34.308173118988	8.25210273003816e-95	3.77387159343604e-94	205.319033474427
ST3GAL5	1.60060050055894	3.71586302285997	34.1497430868876	2.08591212659332e-94	9.44820359599089e-94	204.389126443022
IARS2	1.59909771015119	3.8895311582302	40.9048193078876	1.51640813538822e-110	9.83998559856853e-110	241.654716270482
LRRC40	1.59876324632289	2.46442510260642	46.6650453533518	8.21505988268391e-123	7.04630547503234e-122	269.979041133349
KIAA0556	1.59811610730081	2.19959650937343	44.8502141519845	4.41867401388873e-119	3.47912204062855e-118	261.364541566904
SOX10	1.59773129886447	3.0275986177413	34.0235627166257	4.374513809206e-94	1.96608068213237e-93	203.646476474368
RAP2B	1.5976974894096	2.25221436773012	46.5433252328523	1.44936495235213e-122	1.23436661293136e-121	269.409700438137
SDHC	1.5968911675676	2.1412112686233	41.7629452760812	1.87238110716442e-112	1.26701567567419e-111	246.06158392796
GRAMD1B	1.59649032457219	1.56779493484478	40.1009239544957	9.90915080280286e-109	6.14461610423507e-108	237.463065102544
PEX5	1.59558	1.77361148363626	44.2404387033088	8.42462750157366e-118	6.46094594422156e-117	258.408262340201
TRAF3IP2	1.59548098544312	1.98238289551453	40.8381951248213	2.13914008223183e-110	1.38349923879773e-109	241.309672926253
PTPDC1	1.59483771063065	2.31726964777052	40.8078865527799	2.50192879118635e-110	1.61479686213327e-109	241.152566900838
VPS39	1.59387613732792	2.70001873637999	61.1924802036846	5.2976320414167e-149	1.03601816609955e-147	330.445527678269
FGD1	1.5932377761869	1.82714444533785	50.9284162978752	3.89545807762617e-131	4.26781804092868e-130	289.199179267881
PALM2	1.59263522981187	1.15829827242766	30.6327151202631	3.84579321820561e-85	1.44737635070548e-84	182.995889956657
GPT2	1.59241403984114	1.83627716621708	50.0279492058398	1.9942773997195e-129	2.08419972736217e-128	285.25271930489
PNPT1	1.59238127459735	2.87198031058421	33.7160147367316	2.68014918348877e-93	1.18348670549483e-92	201.828780557297
STARD7	1.59221549547079	4.77072728580944	61.9054344236092	3.81934418961925e-150	7.68041643272405e-149	333.081688312435
SPTY2D1	1.59219401070859	1.80352251058389	55.951460996617	3.13276703880415e-140	4.44756264265798e-139	310.196459863889
WRB	1.59219143237095	3.46682510970926	34.5036327859164	2.63872940931092e-95	1.22174967767592e-94	206.462385709806
CDK2AP1	1.59177234118721	4.47857680440527	53.5855984253533	4.8940232296846e-136	6.20478066680839e-135	300.514475243028
BAG3	1.59173199663025	3.02135916467567	31.1914117282976	1.17647241813668e-86	4.56382617945656e-86	186.49225430724
HDHD3	1.59171293668245	1.67882425731809	33.1894043415836	6.12397088269774e-92	2.63792743556735e-91	198.691204570884
XPO1	1.59117569664714	3.81542235485997	42.2327319323897	1.73841922885037e-113	1.20077566602048e-112	248.445195607739
MTPAP	1.59089731866705	3.05018167853766	51.7271843672849	1.24521544529187e-132	1.41682877393391e-131	292.651669447354
MYO10	1.58821110339082	3.74471413662563	52.4706410603808	5.25655718677489e-134	6.21608746690047e-133	295.825259322821
TXNRD1	1.58811904248779	1.98150616111962	46.9601565901396	2.08420749709614e-123	1.82777053206666e-122	271.354480764127
LOC399491	1.58573916445694	3.43339399604089	36.6975250880539	9.75080020117762e-101	5.06142233402203e-100	219.006052183328
ATM	1.58571041106918	1.62760047382854	57.7151957889827	2.93242393476608e-143	4.65764187405231e-142	317.188340206908
TMEM65	1.58533176792539	1.78004350400083	44.4514318833559	3.02692908434769e-118	2.34089498391595e-117	259.434782843516
PCMT1	1.58411644109557	3.14669125419857	49.1134847788714	1.15279007197637e-127	1.15759952991466e-126	281.18441880366
ZZZ3	1.58357311276768	2.6549599284447	35.0821818270399	9.25957086770118e-97	4.42068923482408e-96	209.82157308634
ZNF23	1.58355400930247	1.65921921947791	24.6060671057925	9.73598628900478e-68	2.7253445248073e-67	142.824524585047
SNAP23	1.5835085971251	1.92614369727518	46.320901522412	4.10274720645731e-122	3.46024151186116e-121	268.36623584139
ZNF2	1.58330851277181	1.70900450866226	62.8175090271714	1.37315836753381e-151	2.87206720054363e-150	336.415227271141
DIP2C	1.58327573336737	3.21380117887802	47.9187550360782	2.5387486465721e-125	2.35439967846001e-124	275.774729678685
FAHD1	1.58268256844315	2.7146278439944	53.4419005906608	8.90056884599999e-136	1.1175714253264e-134	299.914772632975
NFIC	1.58255371031771	2.1290994579627	44.4742753797473	2.71001492139903e-118	2.10100017072784e-117	259.545691575313
USP3	1.58244467419198	2.41480867467699	60.7778558779151	2.47554080052767e-148	4.71165885939848e-147	328.899964053115
ZNF189	1.58191140714194	2.86810441950903	46.6571344948982	8.52354002902809e-123	7.30689226050106e-122	269.942074622025
UBL7	1.58176738241796	2.3449507050132	41.8230733426326	1.37970739915327e-112	9.35653327254132e-112	246.367796142908
GABPB2	1.5814177240081	2.57684534723483	37.3270517310169	2.96319655843047e-102	1.59474407143601e-101	222.509630779786
IPO13	1.57885876174697	2.34365780356786	35.2334911719254	3.87947465757693e-97	1.8698207337582e-96	210.693973172018
TPCN2	1.57731519313356	2.45312448824173	31.8141983098436	2.52153998331036e-88	1.01308405338702e-87	190.345442779811
SH2B3	1.57709467112726	1.9264	38.0239577097133	6.50154822675634e-104	3.62626459920153e-103	226.339894636881
DGKQ	1.57693340156722	1.49821778522656	49.0481647006959	1.54395468702406e-127	1.54346141076622e-126	280.891445655411
HNRNPA0	1.57531610703085	3.32259767107717	46.8215936647664	3.96505523809039e-123	3.43865239467429e-122	270.709540777066
DRG1	1.57481031686669	3.83195438783548	50.6847	1.12380433166017e-130	1.21254612198782e-129	288.136780500065
CXorf56	1.5737798921059	1.62958950964224	57.4680833502132	7.70408045257825e-143	1.19692491241893e-141	316.219943372357
RSPRY1	1.5730658703845	2.30267441081465	50.9003607496102	4.39980049927214e-131	4.81026406786251e-130	289.077097776962
MYO5C	1.57285993102169	2.30124970387404	21.4506422837011	7.52835619168412e-58	1.83631326190985e-57	120.010601048022
LAMP2	1.57202415837113	3.87935171632491	53.5853821003845	4.89842674875248e-136	6.20533493799454e-135	300.513573465226
SLC35A5	1.57181639857281	2.26886600936295	37.271446642408	4.02765122200496e-102	2.16315150594808e-101	222.201844102035
BTN3A1	1.57173165900038	1.93950305519819	35.5968080154503	4.85331458421248e-98	2.3772732207265e-97	212.778441699392
DPY19L2P2	1.57160994065396	1.27868006372065	27.5353715045228	1.91781401357836e-76	6.18133503140368e-76	162.916876961651
HERC5	1.57137445570596	2.3208241295522	26.3641527395824	5.09810705641424e-73	1.55325968641871e-72	155.012294215169
C14orf79	1.57006741628843	1.78133377281905	47.7684408301778	5.04358991687974e-125	4.63885739268569e-124	275.086362180177
RBM22	1.56988375844943	2.62854333053825	55.4265907469101	2.5886810183226e-139	3.55886770928446e-138	308.079110009702
ARL4A	1.56872131089074	2.08699464563747	31.3438849569659	4.57221346894659e-87	1.79054517450987e-86	187.439903177945
GRPEL1	1.56711228731122	3.02656259191316	45.916765466094	2.74540905907087e-121	2.27138681804145e-120	266.460011028155
JAG2	1.56620871055657	2.68470205024974	28.999988394242	1.27503504153228e-80	4.44670602424712e-80	172.55971900681
TMEM17	1.56586536894423	2.48459153827078	37.4118745919417	1.85652475573256e-102	1.00329291203579e-101	222.97852169889
PARP16	1.56556949431022	2.33397360999244	51.5961163523176	2.18414447808841e-132	2.46188331121709e-131	292.088223521262
TMEM140	1.56532562712879	2.96285455557002	31.9192636014693	1.32463873283875e-88	5.34260710885852e-88	190.990918892507
SV2A	1.56526744270113	1.80691421778019	27.4231259999766	4.05285950897325e-76	1.29825935745058e-75	162.166791997637
TSR2	1.56524695255052	3.19149368372387	33.5508645619287	7.1256918613118e-93	3.12535601822885e-92	200.848237035905
FER	1.56523312865386	1.61154740588796	37.5749476066622	7.57232360279803e-103	4.12640204687479e-102	223.877862720622
ABHD3	1.56517190508132	2.50201025906344	31.1140741156286	1.90211715366706e-86	7.34962283752068e-86	186.010518005015
MBOAT1	1.56380107106374	2.42395109401528	31.6393325572669	7.38296554999839e-88	2.92940644254945e-87	189.268229076307
TAF4B	1.56347257102515	1.30706188751158	43.7389992073717	9.7437996889503e-117	7.28689035055581e-116	255.953238662809
MEN1	1.56332705667876	2.16985271784475	40.7487033876836	3.39810229607295e-110	2.18689059736986e-109	240.845536216456
ATP6V1B2	1.56299047869646	3.89556837286825	33.784289381062	1.79057573858062e-93	7.93135827579097e-93	202.233234573796
TAF5	1.56203803745573	1.38312029003596	31.7912444655048	2.90281668865473e-88	1.16358101701264e-87	190.20424946856
WDR20	1.56162563813923	2.04118682439353	71.7638820452791	7.68292522297299e-165	2.65340761839763e-163	366.996949296225
PROS1	1.56006031405264	3.34455860228273	21.1331225751295	7.9284962513575e-57	1.90686124292833e-56	117.652203802846
PLEKHN1	1.55894181852565	1.69812651290371	34.8499063113202	3.53769950214853e-96	1.67212413024513e-95	208.477411637357
LYSMD3	1.55864489134691	3.34340562775079	43.3960830279501	5.26338320131008e-116	3.87326576596878e-115	254.261705039483
PPP1CC	1.55821670583466	4.42038962695356	50.9931120516129	2.94254318692492e-131	3.23287135951127e-130	289.480484658932
C4orf29	1.55808837040709	1.69028289828811	47.671885744175	7.84584211072723e-125	7.17406194169068e-124	274.643259345367
WDR35	1.55795701422862	1.85588094303772	41.8345439437974	1.30168529216813e-112	8.83891770658435e-112	246.42617416111
GLB1L2	1.55716713558779	1.39873780956265	27.9428717161365	1.2848532993336e-77	4.2185791958183e-77	165.626732521808
NHP2	1.5554714251859	4.36531059684559	52.8255304476414	1.17574870392133e-134	1.41605761915698e-133	297.326874200119
STAP2	1.55542468851122	2.12714598906336	37.3646197277451	2.408714053435e-102	1.29945970227554e-101	222.717395030676
NDUFS6	1.5533728171388	4.82622776994971	70.5159530898623	4.3797911934783e-163	1.398404759632e-161	362.945526008415
CBX4	1.55260344766791	2.10050643496112	53.9604705308972	1.03466882304687e-136	1.33890767051846e-135	302.072560738462
CUL2	1.55243334682523	1.87822374082917	48.8915462136936	3.11480065722044e-127	3.07257605814715e-126	280.187677550178
PINX1	1.55219014486079	2.53508639933536	45.1713559624293	9.47385640259926e-120	7.54676595818052e-119	262.908797667096
RAB5B	1.5521439106301	2.36737999460465	52.3288848993274	9.58348198708708e-134	1.11640786066997e-132	295.223069394638
RALY	1.55207365956493	3.44165225802696	43.1192221617901	2.06999995871803e-115	1.50418715068014e-114	252.888440973449
INO80B	1.55191070973015	1.42706645331886	44.9617035934846	2.58638577290152e-119	2.04363663722446e-118	261.901639360835
UBL3	1.55139562113459	3.95651527279836	44.164232858649	1.2204465527455e-117	9.32318667856609e-117	258.036565578422
SLC39A6	1.55044911223936	3.18140149351189	36.0343750471892	4.04683039391271e-99	2.02925197156296e-98	215.269759356376
CD2AP	1.55031636472219	1.82532784272981	52.298974798972	1.08800688544929e-133	1.26556637344641e-132	295.095834167284
C21orf91	1.54946070303516	1.84448233233572	47.0043280254477	1.69840603971719e-123	1.49614653667655e-122	271.559754731039
RPUSD4	1.54912129866231	3.63225903837613	42.8147525198261	9.40566446418283e-115	6.68567108324127e-114	251.370358588536
ZNF615	1.54847232397652	1.64142918411116	39.2454392906487	9.06908677081785e-107	5.38466271458995e-106	232.933574334139
XYLT1	1.54838	1.71993363996861	46.8599921493593	3.31727191211177e-123	2.88807562965991e-122	270.888419667883
MIS12	1.54754786898448	2.92034291705254	43.922328294656	3.97126481346455e-117	3.00437321115343e-116	256.853340595096
FAM91A1	1.5466775010507	2.45763996050619	51.5109037611928	3.14932298047541e-132	3.52945258091244e-131	291.72126269385
ST13	1.54666819455437	4.05557367095668	41.5755422993596	4.85987751623724e-112	3.25622200177865e-111	245.105055160414
TMEM41A	1.54647931255591	1.83495269657678	42.4795165243651	5.02814250723891e-114	3.50714621158059e-113	249.689249394683
PPP2R4	1.54646735191909	2.98997703106626	46.0151436572802	1.72630515047883e-121	1.43736264391918e-120	266.925268444391
MYO1B	1.54570507035216	2.06831168923292	40.5601820319976	9.030965026756e-110	5.73880779218512e-109	239.865298955812
KIF18B	1.54466102640327	1.2249402510091	32.7515195491801	8.4634863730379e-91	3.56039914778645e-90	196.05784497226
VTA1	1.54429209907359	1.8431769566944	57.5249	6.16889327774721e-143	9.64159194109442e-142	316.442744367659
PDE3A	1.54408591806737	1.37395343593164	27.0458859106406	5.06906573832265e-75	1.59472216923503e-74	159.634280293013
CRTC3	1.54345335089189	2.38352466213039	52.2650370467788	1.2565876228223e-133	1.4584060355382e-132	294.951
LACTB2	1.54329354956574	2.64843443758765	31.1667975641142	1.3707441859738e-86	5.31350168224979e-86	186.339010712544
TBK1	1.54310381645266	3.09929617480886	43.5151836362418	2.92641302365926e-116	2.16779032931577e-115	254.850374497299
ASF1A	1.54205300957935	2.40206289812477	33.8905	9.56955330061004e-94	4.266619019323e-93	202.861509706004
SMARCA5	1.54205198728015	2.2234349004565	31.1200097510682	1.83320884021218e-86	7.08686738451188e-86	186.047516625892
PNPLA6	1.54202081662064	2.4878275393575	34.5168447160306	2.44338272399168e-95	1.13297933363514e-94	206.53951460879
RFWD3	1.54170019805178	2.11014089811504	43.0188913214633	3.40573986067892e-115	2.45429756427092e-114	252.389107079571
PTK2	1.54133949412492	2.60694742854559	48.0307446855395	1.52405814094693e-125	1.4235157979173e-124	276.286451088457
HERPUD2	1.54052036803655	2.28397726379619	60.1575017937745	2.52942211181503e-147	4.64469588489978e-146	326.570107803041
ZNF469	1.53926689014709	3.34751146848059	29.1083656452905	6.32460845247774e-81	2.21758178482775e-80	173.262635865038
HECTD3	1.53869609831318	1.66455253358273	36.0565263653843	3.57055152856462e-99	1.79502823471702e-98	215.395326776237
FAM122B	1.53837	2.20731295589496	40.8224200547441	2.32084365935994e-110	1.49853896205886e-109	241.227912937231
TMEM220	1.53729676233743	2.50254303880321	26.3477927439051	5.6987008309828e-73	1.73388126216892e-72	154.900660453834
ZNF281	1.53666571022354	2.94423146072666	43.589818288615	2.02702437676188e-116	1.50869630706183e-115	255.218629313477
C12orf49	1.53626228001325	1.77648205723958	52.3470557287865	8.87272684199844e-134	1.03592396599303e-132	295.300336859348
ZNF765	1.53441111651166	1.60884693668941	59.6426666034318	1.76860726416177e-146	3.1695143926473e-145	324.620481120281
RAPGEF6	1.53429483239301	2.12700871405389	47.7912677727699	4.54378651980077e-125	4.18408123026975e-124	275.191011695081
MAST3	1.53406555477974	1.93822178725794	36.1492440252626	2.11529176525546e-99	1.06822916938095e-98	215.920332749054
RASA2	1.5339701124963	1.85840170107251	47.5811418563527	1.189259370741e-124	1.08048564780738e-123	274.226162009963
ASCC2	1.53375308014707	2.39666725912255	38.9521947213911	4.33655565656686e-106	2.53627713072855e-105	231.364312087577
RNF135	1.53253921389045	3.59218021812016	46.9759831835081	1.93678150811445e-123	1.69943615784917e-122	271.428048126068
ZNF282	1.53234347695766	1.62816479413748	40.5323521907228	1.04357534812831e-109	6.61805282588871e-109	239.72030700198
CXADR	1.53220393196349	1.59834603064592	33.9451122559202	6.93897285818358e-94	3.10083491477527e-93	203.183835506457
IRS1	1.53196904839382	2.46740722487737	39.4716124114656	2.72863187399709e-107	1.63623785621634e-106	234.138076727744
DCTN1	1.53023341622712	2.62779502019588	39.2677879006846	8.05236916022973e-107	4.78644815774294e-106	233.052819182486
GPR133	1.53017110012267	2.06415922936727	19.4348812574697	2.7781293252469e-51	6.15373542311876e-51	104.866236558075
TGS1	1.53013997529241	1.93926114454858	41.1361945374003	4.60580954712157e-111	3.02129519348918e-110	242.849734895759
ELOVL7	1.52952410307599	1.9726207271687	19.8312670780347	1.37654689236934e-52	3.11530104601742e-52	107.875085547681
JPH1	1.52895278597467	1.1047935297551	35.4571426718095	1.07726334322936e-97	5.24549797846977e-97	211.978850579349
NUFIP1	1.52855828416533	1.40107010757723	53.0707945177974	4.19736504848457e-135	5.13832364503452e-134	298.359681217477
CDC73	1.52774074900466	2.35135191109183	40.691707368188	4.56478968584562e-110	2.93169682409913e-109	240.549536851199
MFHAS1	1.52712855207482	1.78601046701696	31.752102763418	3.69116897376736e-88	1.47618452440159e-87	189.963336994941
OPHN1	1.52636349453654	3.56056178166691	26.4040595885559	3.88587790093035e-73	1.18623531239132e-72	155.284460960433
GREB1	1.52604790998013	1.34595851807992	53.3973981087095	1.07147299699823e-135	1.34212930648817e-134	299.729
ARMC1	1.5257264395836	3.46360056134068	37.5704905905369	7.75993418295277e-103	4.22716470377075e-102	223.853319237702
C9orf41	1.5243968113136	1.50314162703229	53.9767484494218	9.67357595164179e-137	1.25387817533915e-135	302.140008592546
PPIB	1.52344102459775	4.31351531786594	40.6430722331772	5.87364212766413e-110	3.75687371575247e-109	240.296713456355
PNKP	1.52315353368799	2.43825154131366	30.0858845919643	1.21106101940689e-83	4.44453428304499e-83	179.537072059479
STAT5A	1.52299821612246	2.91073456609944	42.4187413841179	6.82120790860218e-114	4.74090616304225e-113	249.383392489725
THAP7	1.52237652318682	2.44158103654525	47.2138173487814	6.44667896191946e-124	5.72408015659648e-123	272.531186425477
CHD3	1.52219453972633	1.93884475334113	35.9763510307808	5.61912062019606e-99	2.80956031009803e-98	214.940591572141
ZNF600	1.52206368069927	1.94608431551788	23.9405275891459	1.07412232158695e-65	2.92203855350857e-65	138.110928488783
C11orf16	1.52172895809533	1.33178210511371	56.096728657024	1.75142803124274e-140	2.50467015985307e-139	310.779462935517
CORO1C	1.52124331998801	2.89675866716681	41.5476839795962	5.60174366624815e-112	3.74847218385168e-111	244.962584344374
CD83	1.52078944310687	3.07512415593581	29.0929368833612	6.98783218461213e-81	2.44793180761883e-80	173.162656430584
NUP155	1.5200221224791	2.2355216189425	31.3690647516478	3.91254678358083e-87	1.53489955940627e-86	187.596131542242
TNPO2	1.51853150829066	2.04210152994102	58.4709896653824	1.56238702148034e-144	2.60592163657354e-143	320.128010413658
PIK3CD	1.51840386124226	2.18711318793256	45.7128932123186	7.19872157069201e-121	5.89654444887311e-120	265.493312510782
EPHB4	1.51832059779045	1.67667336432273	34.3074434167571	8.28736984788337e-95	3.78778560532093e-94	205.314756977358
CHRNB2	1.51732378816533	1.80311786038694	47.6612110383064	8.23899919338961e-125	7.52476020902396e-124	274.594227241618
CERK	1.51722632068719	2.64492303044049	36.272686320417	1.05507858695479e-99	5.35758016647444e-99	216.617876038262
FKBPL	1.51697	1.32537133301136	40.6527731765398	5.58548712692498e-110	3.57548879299269e-109	240.347160563772
REV3L	1.51573736450003	3.81418277921987	31.2041358738315	1.0871317351278e-86	4.22248659286854e-86	186.571444081133
PMF1	1.51565408018374	3.25641635822271	41.3681487141129	1.40181860308451e-111	9.2851194095077e-111	244.042684275506
FNBP1	1.51480632903336	3.23462295729534	43.3013529594853	8.40266807867484e-116	6.1544823076249e-115	253.792596302401
DNMT1	1.51434062888639	2.45993383133183	44.0055043709718	2.64542208289128e-117	2.00910817897253e-116	257.26075081621
PDK3	1.5137374307331	1.5665942436773	40.6366111884556	6.07379106768976e-110	3.88171818848065e-109	240.263109572412
MRPL36	1.51326322089837	3.3377227110272	44.6102744284045	1.40417307775883e-118	1.09676923622251e-117	260.205065049166
POLR1D	1.51261445927483	3.23495248627653	47.6647669543291	8.10588332100665e-125	7.4075084437587e-124	274.610561610477
COQ10B	1.51207839651917	1.5483083297399	56.3372181163863	6.70737121953345e-141	9.73439914003718e-140	311.74177247922
RCC2	1.5119317265007	3.90760040629424	51.8744756810152	6.6315777021292e-133	7.5785999378971e-132	293.283434199547
GTF2E2	1.51146267481305	2.44676433499763	35.7513551515176	2.01342263794497e-98	9.93690762481044e-98	213.660746044627
ZNF431	1.51068363852181	1.27348091680346	56.8833217077001	7.6849956686898e-142	1.15274935030347e-140	313.913913063539
GEN1	1.51047445738833	1.3922681609758	39.5250729069339	2.05574858736475e-107	1.23510701418285e-106	234.422046087909
GFPT1	1.50934634708864	2.03021592555044	39.7123176765105	7.64208851141415e-108	4.64492908939683e-107	235.414428206065
DHTKD1	1.50912958065085	2.84573027133151	37.2435610304038	4.69839466186778e-102	2.51906732299251e-101	222.047369071908
MED29	1.50826572662572	2.74786181657709	54.3687088323815	1.92474997408039e-137	2.54545336808857e-136	303.758907991452
ZNF611	1.50825956998901	2.18701468084896	47.974861171647	1.96579353234899e-125	1.83173554577724e-124	276.031220213686
CKMT2	1.50739284917608	2.55430023763087	18.7172466781061	6.62729614255588e-49	1.42247287899968e-48	99.3850293304963
MAFF	1.50716211403465	3.22469782853691	27.2127061094118	1.65496469964118e-75	5.24871735777139e-75	160.756391863691
OSTC	1.50712154900005	3.92806432491076	34.0170051526592	4.54638738083538e-94	2.0415680417098e-93	203.607831751616
ZMYM3	1.50597763664481	1.94601354542948	48.2924781816145	4.64177268990995e-126	4.43078302218677e-125	277.478636656241
ZMYM1	1.50499536861307	1.85192798008694	36.9430504906596	2.4838274021866e-101	1.30751950562615e-100	220.377477775983
SEC14L5	1.50441087415815	1.32079734520385	18.1171765454611	6.65002342470984e-47	1.38812029992776e-46	94.7717259002701
SLC25A5	1.50423573833246	4.90523632310765	46.3578306153475	3.45085110407207e-122	2.9183008390923e-121	268.539759753866
URB2	1.50406426897987	2.0435889711752	37.0912931293496	1.09109894512482e-101	5.79831623521665e-101	221.20242721272
KBTBD2	1.50334160639178	2.45685606134755	58.6815562522414	6.94304032414886e-145	1.17431206347361e-143	320.941124441006
PRRC1	1.50328068896329	3.03241393480461	53.8207216054573	1.84467292462178e-136	2.36750680112451e-135	301.49279687905
LGALS9	1.50318358604224	2.13940423171455	32.8058480634868	6.10265810751452e-91	2.57556207423967e-90	196.385779354891
MYSM1	1.50304963809904	1.53086186678203	43.5318526401053	2.69587351862863e-116	1.99890716582677e-115	254.932663479907
GJA3	1.50236250604141	1.23174127343377	35.8198439181115	1.36446911199031e-98	6.75969577488548e-98	214.050913512459
ACADSB	1.50227867225114	2.1340964707904	39.7442326148218	6.45818717765631e-108	3.93145285581451e-107	235.583231565316
TFDP2	1.50026121800928	1.44022311129028	42.8821210783733	6.72382271467153e-115	4.80338841876877e-114	251.706971725041
WFDC2	-1.50023	2.09363740248353	-31.6472	7.03543457509987e-88	2.79293006666931e-87	189.317
MGLL	-1.50209	3.9243627766063	-24.6598	6.67659683188153e-68	1.87464747729337e-67	143.202576510866
2025-03-09	-1.50222	2.83449664410271	-47.1651	8.07410008145503e-124	7.14879998723056e-123	272.305457993558
SPTB	-1.50237	1.92597913905263	-33.2278	4.8709361702182e-92	2.10049052875038e-91	198.92076057088
ABCA6	-1.50255	2.36513410204854	-28.322	1.05853965843228e-78	3.55688422598218e-78	168.129355478815
PPP3CC	-1.50273	3.22460571660577	-48.2528	5.55744617485849e-126	5.2919199881717e-125	277.29809183696
TNFSF14	-1.50291	1.93517543502006	-23.7254	4.968717240749e-65	1.33635174886571e-64	136.576043522118
HIST1H2AE	-1.50309	2.6207942104678	-31.8285	2.30975261064252e-88	9.29186927063569e-88	190.433409980962
TSPAN5	-1.50314	3.40220105440462	-23.0479	6.41999225324901e-63	1.6748504052373e-62	131.704665527941
PRKCB	-1.50339	2.58946121393491	-32.3036	1.27107018425881e-89	5.24417010356781e-89	193.341163473522
TMEM176A	-1.50444	3.77843005087535	-24.3985	4.19604486177584e-67	1.16519563121198e-66	141.360428355806
G0S2	-1.50479	3.05208729181254	-14.5363	8.16889560450595e-35	1.4567693118944e-34	66.9289023170508
RTEL1	-1.50497	2.28383182479703	-39.4134	3.71516901010158e-107	2.2235584989686e-106	233.828571125423
HYAL1	-1.50556	1.89296593550272	-26.469	2.49971635223665e-73	7.65923664918575e-73	155.726684897841
WFIKKN2	-1.5056	1.69070234920026	-29.1675	4.31543175050395e-81	1.5168485674373e-80	173.645873289041
HTATSF1	-1.5086	4.35768236776571	-43.4292	4.47079320818489e-116	3.29620922441341e-115	254.425378388555
TSFM	-1.51027	3.88443058568266	-63.3421	2.06760907625669e-152	4.43727626859203e-151	338.313030754305
DUSP23	-1.51038	4.69581740956715	-39.0467	2.61673251653941e-106	1.54078962067215e-105	231.870908310638
BSPRY	-1.51044	1.8335837531146	-23.8986	1.44757029058995e-65	3.92908348304646e-65	137.811913892049
RHOC	-1.51084	4.25024012961596	-48.8969	3.04033593319176e-127	3.00480452778175e-126	280.211941959099
FBXL15	-1.51114	4.1729788037398	-42.0736	3.88026146144015e-113	2.65791114554427e-112	247.639975318109
ABCG2	-1.51131	3.00079293351675	-28.7785	5.36784304121159e-80	1.85100075776406e-79	171.118577650318
DTYMK	-1.51224	3.40649125739219	-65.4146	1.33297288639495e-155	3.17901841580016e-154	345.676857574275
HHIPL1	-1.51226	1.86911794935615	-42.1795	2.27290051485215e-113	1.56512009484428e-112	248.176349190625
STAB1	-1.51347	3.18680888444433	-36.3663	6.23418315770456e-100	3.18217929860646e-99	217.145516683749
SEC11C	-1.51351	4.4577205401796	-42.3292	1.06966995203028e-113	7.40486123872291e-113	248.932208863802
KANK3	-1.5142	2.90177936610556	-41.1909	3.47694270796117e-111	2.28750078494754e-110	243.131703951811
GCHFR	-1.5145	2.62168937509378	-30.5208	7.77010373214822e-85	2.91239273812791e-84	182.290717365866
MRPL21	-1.51474	3.91928539369686	-54.3559	2.02877409138726e-137	2.67849541432521e-136	303.706132521613
FGR	-1.51603	3.07468014791533	-26.7176	4.63452258280184e-74	1.43606864345286e-73	157.41595653119
FCN1	-1.51617	2.21090463927007	-29.9354	3.14974840584338e-83	1.15000732344036e-82	178.578733062577
ZHX3	-1.5163	3.30981312207465	-41.8991	9.38371013926586e-113	6.38851806478739e-112	246.754379167064
SEC61B	-1.51694	4.88615798985632	-60.2547	1.7552434317066e-147	3.24302198462697e-146	326.936396662978
AP3D1	-1.51769	4.85336674568402	-68.9005	9.05423731121973e-161	2.63786857977714e-159	357.602900202871
NOTCH2	-1.51915	4.36127982758148	-56.7097	1.52747590675107e-141	2.26086665668122e-140	313.225203611396
BCL2L12	-1.51945	3.16799739707839	-52.4051	6.93723515359931e-134	8.14201380180504e-133	295.547081796373
COLEC12	-1.52011	2.96705563523321	-20.958	2.91807300504854e-56	6.96677127483358e-56	116.346992198664
STAT6	-1.52076	4.25404780411589	-28.4516	4.52948486245761e-79	1.53484493552414e-78	168.980373920175
SYT17	-1.52259	2.16214214121039	-25.6216	8.26565801497296e-71	2.42847360834276e-70	149.911954100016
HTRA3	-1.52406	3.03005334959312	-30.2787	3.5729559062962e-84	1.32367736571168e-83	180.760981138843
GPR20	-1.52425	1.87562391916136	-29.5884	2.88366474076005e-82	1.03261466855553e-81	176.358615270339
DIAPH1	-1.52476	3.85612677918822	-67.3016	1.98317061774791e-158	5.33104885131718e-157	352.201960033504
C19orf44	-1.52502	2.71329543624246	-57.7031	3.07454682766605e-143	4.87842648264051e-142	317.140890901682
CTSG	-1.52522	2.73845063608155	-15.327	1.71726779974242e-37	3.16674383863392e-37	73.0909822162172
KCNK7	-1.52579	1.64395583651335	-79.66	2.41470506684526e-175	1.2108352811152e-173	391.224339432951
P4HTM	-1.52651	3.74308287212168	-42.9705	4.33166861220321e-115	3.1129515589306e-114	252.147930355956
FOXD1	-1.52671	2.76549154466841	-18.9498	1.11913109468029e-49	2.42773238717044e-49	101.165707220997
KREMEN1	-1.52817	2.91929389701738	-42.6869	1.78049300793598e-114	1.25759878596652e-113	250.730373814361
SLC44A1	-1.52857	3.50202362886694	-45.9721	2.11478975174955e-121	1.75801730425726e-120	266.721723068306
LEF1	-1.52877	2.65931027091657	-33.4016	1.72913142488288e-92	7.53335035986985e-92	199.959287396453
FCER1G	-1.53058	3.08854136763757	-28.1156	4.11206885739131e-78	1.36183990842267e-77	166.768895600706
EIF1	-1.53136	6.03513858791864	-62.2539	1.06639739359956e-150	2.18374178309753e-149	334.360558779045
S1PR1	-1.532	3.03182141644034	-36.5879	1.79900728924502e-100	9.27668722486431e-100	218.391846593969
C9orf142	-1.53233	3.04415253990854	-65.3514	1.66253180344644e-155	3.95293466032211e-154	345.455422430227
ZNF91	-1.53233	3.27563276618038	-38.7191	1.5134385449697e-105	8.76304442488935e-105	230.110855866629
ANKRD37	-1.53294	3.27360344593408	-20.4549	1.25555438707624e-54	2.92221784971851e-54	112.579171658261
SLIT2	-1.53557	3.03196783981047	-32.7904	6.69794429776653e-91	2.82451047273739e-90	196.292447601066
CCL23	-1.53564	2.20143711978276	-19.128	2.87218920746848e-50	6.28203553066468e-50	102.527402229206
ALG5	-1.53672	3.76869613545113	-59.3089	6.28832236333052e-146	1.10664570724754e-144	323.348804178334
SOX1	-1.53751	3.65924267946682	-28.8051	4.51621092854324e-80	1.55939351085983e-79	171.291772749377
ZNF438	-1.53845	3.19583419101265	-74.7098	7.05451129460328e-169	2.85188189157799e-167	376.310690907663
SCRG1	-1.53845	2.16747988520282	-22.4545	4.74034733642478e-61	1.20276896007729e-60	127.394387906431
ESPNL	-1.53847	1.9402048188095	-25.8431	1.79894504977097e-71	5.33747303312475e-71	151.440400808282
ATXN7L2	-1.53898	1.80839048016874	-81.0932	3.80392171793019e-177	2.08815281673747e-175	395.381621315995
DDX28	-1.53917	3.46945752063804	-54.0832	6.23271117311039e-137	8.12589719194268e-136	302.580766872177
IFI44	-1.53928	3.15181009786711	-22.1094	5.89889835017382e-60	1.47566780761864e-59	124.868400631184
SLC26A10	-1.541	1.84185395968112	-47.9773	1.94373379781202e-125	1.81225955105894e-124	276.042537001131
IGFBP7	-1.54158	5.89884501644875	-32.139	3.46027358708114e-89	1.41421056086427e-88	192.336945391196
RNF126	-1.54233	3.79988086131281	-48.8776	3.31666190415281e-127	3.26963928736425e-126	280.124709305013
SQRDL	-1.54275	4.89303359226781	-25.655	6.56579804362443e-71	1.93231584636012e-70	150.142721411839
C1QB	-1.54392	4.82613255247922	-18.2026	3.44608789900156e-47	7.22514676760647e-47	95.4297270857978
CDH22	-1.54471	2.74860558177312	-54.8977	2.21232207868289e-138	2.97607729329267e-137	305.927977811651
SLC30A3	-1.54493	1.77886719592053	-28.9823	1.4294871039043e-80	4.98091887318103e-80	172.445082816264
KIAA1875	-1.54558	1.66767468662062	-49.8194	5.00400472580741e-129	5.18804863719396e-128	284.330223126901
GRAMD1C	-1.54668	2.73171477652054	-25.9515	8.54750442800892e-72	2.54909848982462e-71	152.186285188724
LPHN1	-1.54669	3.40344115996558	-50.1677	1.07874081443329e-129	1.13496301558903e-128	285.868900703363
CPA3	-1.54701	1.58946069441292	-17.6593	2.27690924879989e-45	4.65711141292642e-45	91.2353324108014
ZFYVE19	-1.54799	3.0597346206803	-45.4553	2.44542807001513e-120	1.98540332928836e-119	264.26695014847
MKL2	-1.5489	3.63947394405579	-38.2979	1.46867588283195e-104	8.34632553102281e-104	227.831812574153
HBQ1	-1.5492	1.51080346490217	-25.2445	1.12512301007249e-69	3.24112492958647e-69	147.295021437687
CLEC4E	-1.55045	2.15732043701971	-22.1211	5.41383598174954e-60	1.35540828827767e-59	124.954367574312
RPL37A	-1.55122	5.74937224795833	-62.2644	1.0266188235548e-150	2.1050395143532e-149	334.398665580105
CLTCL1	-1.55163	1.88761195968123	-34.204	1.51791385228339e-94	6.90141302498507e-94	204.707880998369
LEMD2	-1.55268	3.48296374338362	-51.2765	8.64190665299883e-132	9.58204320242145e-131	290.709071854874
PDZRN4	-1.55308	1.98233668559023	-26.5439	1.50324236447165e-73	4.61956919900981e-73	156.236453910445
MTIF3	-1.55385	3.55966982143425	-53.3147	1.51302302403043e-135	1.88016244725624e-134	299.38276999142
HECA	-1.55495	3.75726059389296	-56.2462	9.64242664293193e-141	1.39037571270664e-139	311.377862130217
CMTM3	-1.55524	3.74480925354899	-49.3683	3.69935219230254e-128	3.76799251618315e-127	282.324183789494
ITGB8	-1.55633	2.86187846658149	-18.4749	4.24781616407941e-48	9.00868698482071e-48	97.5252379797486
FAP	-1.55737	2.0932639319602	-16.9095	7.60246150457953e-43	1.50348262216087e-42	85.4207582983686
CACNA1C	-1.55764	2.29337313697109	-59.4631	3.49680617726664e-146	6.22383761585171e-145	323.93711906071
ZNF480	-1.55775	2.4402998256113	-42.8928	6.37717403219754e-115	4.55991260209006e-114	251.760054559023
FOS	-1.55807	3.88106009797001	-18.2475	2.4389810557905e-47	5.12530001582839e-47	95.7757196514051
MRPS26	-1.55896	3.88452243832928	-76.6912	1.63813683926288e-171	7.30160992885121e-170	382.387032202587
ACO2	-1.55953	4.35606447270226	-63.1527	4.08889988027526e-152	8.66813531529898e-151	337.629532065324
NDUFC1	-1.56015	4.6573978682813	-66.2612	7.03714706287031e-157	1.75872469326847e-155	348.624909396915
LTBP4	-1.56291	3.07353407787708	-49.3463	4.07963592139793e-128	4.13916368289693e-127	282.22606258272
FAM65A	-1.56518	3.5903393240361	-43.4777	3.51934781090737e-116	2.60085954188218e-115	254.665350502985
KIAA1522	-1.56716	3.08454218157767	-29.3049	1.78020923539094e-81	6.30835186584174e-81	174.533630434984
SERGEF	-1.56782	3.15759857174315	-74.0723	5.12313263053605e-168	1.98394579219645e-166	374.324263199059
OTX2	-1.56971	2.50580774116145	-29.78	8.47737617807653e-83	3.07010533115758e-82	177.586059230158
CTSZ	-1.57013	4.21256262581254	-37.7409	3.04887365495595e-103	1.67367116953635e-102	224.790178359107
RCAN1	-1.57081	3.68707115874093	-28.3526	8.6641053957596e-79	2.91505223476686e-78	168.33014910679
GLI1	-1.57122	2.25458177879966	-23.2687	1.30887917753118e-63	3.44273953135092e-63	133.298116888344
HCN1	-1.57179	1.88633655746252	-21.6018	2.46354017764101e-58	6.0363486420037e-58	121.129636875623
KCNK15	-1.572	1.79754983499328	-62.1749	1.4232606674173e-150	2.89556737864027e-149	334.071199365652
SOSTDC1	-1.57234	2.43576258223968	-14.0479	3.64877605268474e-33	6.36471193491502e-33	63.1328108358269
CPLX3	-1.57263	2.69694400013539	-18.4019	7.44080281877197e-48	1.57333910122567e-47	96.9640873222295
GPR4	-1.57325	2.67134978980806	-32.3267	1.1046137065628e-89	4.56221790896912e-89	193.481910040633
HYAL2	-1.57357	4.02030678186901	-33.1128	9.67745435942236e-92	4.15373864069034e-91	198.232355070668
FOXC2	-1.5738	1.98689691299936	-41.7396	2.10855081697294e-112	1.42559539894302e-111	245.942454433742
CMTM6	-1.57436	4.28531391782007	-60.9237	1.43775649149084e-148	2.76675280558108e-147	329.444673625985
C1orf226	-1.57738	1.77377407197071	-37.8954	1.31004143607176e-103	7.26279173187195e-103	225.637296096712
MARK2	-1.57744	2.61122400430811	-60.9474	1.31627585524425e-148	2.53922759004887e-147	329.533167665418
CD19	-1.57749	1.88309872698004	-31.8338	2.23595526705338e-88	8.99730456611371e-88	190.465969888369
SLC29A4	-1.57754	1.92004405577786	-27.333	7.40137859575813e-76	2.35930252914906e-75	161.563065381446
DUSP5	-1.57755	2.03512084300602	-26.303	7.73305478477058e-73	2.34555335610189e-72	154.594669599497
LST1	-1.57806	2.60665625665957	-35.9504	6.50728698403569e-99	3.25052697526304e-98	214.793429989949
SLC2A12	-1.57882	2.2386614057057	-22.6562	1.09339725208448e-61	2.80291659984625e-61	128.864034196622
RPH3AL	-1.57991	2.14203817418912	-42.0769	3.81661142520903e-113	2.61545710676282e-112	247.656562147358
FAM69B	-1.58213	3.28974493744933	-44.6526	1.14472283110157e-118	8.95011928664872e-118	260.409931263446
GEM	-1.58253	4.1951395141225	-15.886	2.19489731925662e-39	4.14373941833834e-39	77.4504317749626
TNFRSF11B	-1.58279	2.61295886553274	-25.5419	1.4330740739612e-70	4.19387278098073e-70	149.360387963359
ABLIM3	-1.58297	2.17549577466442	-37.7655	2.66443940581709e-103	1.46417824039369e-102	224.925340438412
SDS	-1.58303	2.11338769058408	-18.5138	3.15275886440791e-48	6.69356933554915e-48	97.8236768705114
SLC48A1	-1.58395	3.33961797016441	-46.837	3.69168028182959e-123	3.20512419585039e-122	270.781179839913
ZNF646	-1.58431	2.53937	-56.4077	5.06522797537815e-141	7.39230332787231e-140	312.023310597678
NGFR	-1.58504	2.38471370537613	-36.7846	5.99957095659182e-101	3.12981952703831e-100	219.493089886594
ITGA6	-1.58548	3.48650595410689	-33.7728	1.91613292635171e-93	8.48511169905816e-93	202.165274692065
ZFYVE9	-1.58567	2.12419194865827	-29.1705	4.23411149312219e-81	1.48859942269431e-80	173.66494630108
ACAT1	-1.58579	3.85978900686433	-48.1224	1.00438205425902e-125	9.45460724361155e-125	276.704620398404
RAB36	-1.58806	2.30137691612329	-37.7747	2.5338134814257e-103	1.39337475982092e-102	224.975751700389
SOX2	-1.58864	2.03370544863007	-25.5031	1.87436048704782e-70	5.47505037712156e-70	149.091325042025
JAKMIP1	-1.59018	2.10253870739833	-21.1071	9.62074729660826e-57	2.31066305580958e-56	117.458420791986
POLRMT	-1.59088	3.09529856756149	-56.1175	1.6120273652495e-140	2.30953920598246e-139	310.862618090445
ATP6V1G2	-1.59197	2.18432193205647	-18.8623	2.18399883387191e-49	4.71486984351125e-49	100.496324289442
TKT	-1.59204	4.73674335656165	-46.1802	7.93923998846991e-122	6.65645281991489e-121	267.704212473622
PHYHIP	-1.59237	1.63174845345582	-23.0953	4.55842897389655e-63	1.19139026556317e-62	132.047790466366
NDUFB4	-1.5929	4.84149318709116	-72.8925	2.09524692517373e-166	7.55302722219885e-165	370.606018041038
USP20	-1.59321	3.27134086846462	-38.8818	6.32155664396004e-106	3.68895015646232e-105	230.986351167646
CD2	-1.59321	2.85461513210289	-17.4387	1.25438633828676e-44	2.53912204198427e-44	89.5276543936738
FBLN2	-1.59368	2.50115572002568	-26.4793	2.32953160486643e-73	7.14058032095128e-73	155.797363356659
UBE2S	-1.59368	3.1895047641209	-49.762	6.44860111806789e-129	6.66810075956194e-128	284.075897672164
TMEM125	-1.59373	1.71063815466616	-22.0522	8.96934142307404e-60	2.23804380484838e-59	124.448578809598
SLC22A17	-1.59526	2.30292276027937	-39.9433	2.26543833781307e-108	1.39319114760556e-107	236.633806402029
PLCD4	-1.59638	2.97713429117137	-20.108	1.70470164997937e-53	3.90312561304366e-53	109.966851878471
ADAMTS9	-1.59646	1.92735684450721	-19.6651	4.8417637744521e-52	1.086791883089e-51	106.615647979145
SERPINB8	-1.59864	1.78385394041998	-31.2856	6.56172574106719e-87	2.56197153029689e-86	187.077675093282
DLG3	-1.59944	2.77449153386588	-45.7153	7.11548242957169e-121	5.83141553748816e-120	265.504975821032
OSCAR	-1.59978	1.87704712829359	-38.1679	2.97280342433595e-104	1.67722717539618e-103	227.124658805268
P2RY2	-1.60083	1.98782979969513	-39.6313	1.17191340640446e-107	7.08446106769622e-107	234.985654326889
RIBC1	-1.60105	1.85617828647097	-52.5954	3.10196361233262e-134	3.68490666020835e-133	296.354125931161
SNX14	-1.60119	3.59750585043493	-45.316	4.74859117632227e-120	3.81570153844694e-119	263.601442913978
NUDCD2	-1.60143	3.43621835473536	-67.1713	3.0931231045722e-158	8.24393713305486e-157	351.756492748202
PEX14	-1.60207	3.76394026609043	-55.3201	3.98115965505888e-139	5.43975919680315e-138	307.647553800388
SNAPC2	-1.60209	3.32604489207763	-67.7637	4.12856424371495e-159	1.12724934717138e-157	353.774763128645
FNDC3B	-1.60315	2.69045833844377	-54.4277	1.51091642163219e-137	2.0032446963081e-136	304.001630570808
GPC4	-1.6032	2.10523106986924	-34.6659	1.02739340081393e-95	4.80094676097189e-95	207.408294528583
LOC283788	-1.60427	3.52495360579329	-41.1008	5.52511864795937e-111	3.61827045823878e-110	242.667228234544
ABTB2	-1.60562	3.3191715820245	-40.0216	1.50180527814279e-108	9.27951957999366e-108	237.046082017487
TRABD	-1.60587	3.37430968598347	-60.8526	1.87330800072155e-148	3.59606180015812e-147	329.179402078102
CNFN	-1.60695	2.30949117988594	-56.3267	6.99501588088954e-141	1.01143274913602e-139	311.699672469384
SLN	-1.60765	1.7951372223315	-20.2055	8.17883922302715e-54	1.88228802065695e-53	110.702360790537
SPTBN2	-1.60794	2.35757393330634	-33.0619	1.31254553061758e-91	5.61673272059959e-91	197.926761004243
PITX1	-1.60817	1.70099410674196	-34.7789	5.33618179993287e-96	2.51308140457405e-95	208.06522705268
KLK11	-1.60853	1.75949062563368	-15.3359	1.60299490540657e-37	2.95845880560172e-37	73.1598283576073
AKR1C3	-1.60858	2.92514373038312	-21.6895	1.29050655262158e-58	3.1760224973674e-58	121.77734897593
SPHK2	-1.60858	3.7875366465096	-61.9355	3.42047367067774e-150	6.89604517754551e-149	333.192254727671
SLC2A8	-1.60872	3.38588880514354	-78.2223	1.66548464665819e-173	7.89591130211135e-172	386.983608938868
IMPDH1	-1.60981	3.98992647704593	-38.7242	1.47264401380615e-105	8.52999466715927e-105	230.138258645119
COMMD6	-1.61011	4.09854717702309	-50.84	5.71916123385523e-131	6.21794840192252e-130	288.814116008191
EBF4	-1.61049	3.86142993042664	-60.2759	1.62039866365072e-147	3.00368922900658e-146	327.016529957365
NPNT	-1.61119	2.06611783454926	-35.0051	1.44386858486271e-96	6.86396961719147e-96	209.376073614169
MGEA5	-1.6119	4.43468710977792	-52.353	8.65038336444101e-134	1.01223072353537e-132	295.325784100229
PHC2	-1.61227	4.26012799673473	-40.1844	6.40317084212819e-109	3.98637516216059e-108	237.900978925616
USP39	-1.61229	4.17433359635363	-65.3033	1.96738449447734e-155	4.65654015372134e-154	345.286673675459
HIST1H1C	-1.61272	4.4671457237381	-25.1393	2.33826064566894e-69	6.70984735904083e-69	146.561849381175
AOC3	-1.61307	2.90432859806783	-33.4539	1.26705715701637e-92	5.52945863919694e-92	200.271069213442
SEPP1	-1.61328	4.86211282959595	-27.5261	2.03947284288683e-76	6.56804294503179e-76	162.855219432086
SGMS1	-1.61346	3.21735635553758	-33.7953	1.67782208293252e-93	7.44034197490907e-93	202.298455689703
MTA2	-1.61393	2.20588895495116	-52.8601	1.01661197936689e-134	1.22628330124865e-133	297.472695829273
BIRC3	-1.61435	2.56792197125939	-29.2455	2.60950441305464e-81	9.22197798559743e-81	174.150210817401
LOC100132167	-1.61506	2.84161635686852	-57.8308	1.86838476615119e-143	2.99496717893805e-142	317.640248218186
IL32	-1.61623	1.89854592374213	-40.3589	2.57337971700106e-109	1.61949017186169e-108	238.815158628499
FJX1	-1.61736	3.31858412255675	-22.7389	6.0015508190773e-62	1.54533019362186e-61	129.465059588694
TUBA4A	-1.61752	4.37329104096962	-35.931	7.26301410004135e-99	3.61993805655135e-98	214.683247675804
UPF1	-1.61763	4.29697297149114	-67.9073	2.54068539212357e-159	6.97351279996023e-158	354.261320303663
CD82	-1.61784	3.77643886769333	-34.2141	1.43062946308508e-94	6.50834485314513e-94	204.767268372866
C1QA	-1.61857	4.28467993224749	-19.3692	4.57813414681819e-51	1.0116512532058e-50	104.36607588087
IL3RA	-1.61884	2.55154245118925	-30.8856	7.89726804266681e-86	3.01495262390245e-85	184.58315824985
LAMC3	-1.61923	3.06536148213933	-32.8523	4.61584722029072e-91	1.95333864650928e-90	196.665775218982
MARCKS	-1.62061	4.89275544755199	-27.1729	2.16118757823553e-75	6.84587561479953e-75	160.48886031969
MAP3K14	-1.62061	2.36188950644556	-53.3814	1.14541048461846e-135	1.43130567347091e-134	299.661863344936
SLA	-1.62062	3.29162067915816	-22.6612	1.05469968214883e-61	2.70498730194927e-61	128.900137711444
HGS	-1.62181	4.08559105136525	-70.4931	4.71961825842803e-163	1.49773686923137e-161	362.870644472546
CCT4	-1.62307	5.01743087338463	-57.3868	1.05936427786877e-142	1.63772273984753e-141	315.900621327761
SYT1	-1.62316	2.30568763377117	-16.2998	8.72506243137497e-41	1.67859815222407e-40	80.6760522174312
A1BG	-1.62329	2.31082503454718	-36.3212	8.02944909205281e-100	4.0892165053765e-99	216.891732602852
ITM2A	-1.62405	4.03477171167346	-30.7259	2.14384234839084e-85	8.10546484789143e-85	183.581825867641
TNNC1	-1.62445	2.08076362725412	-21.2883	2.50538191947223e-57	6.06947973523429e-57	118.806178123799
ZCWPW1	-1.62465	3.15371841169285	-62.1133	1.78310741396135e-150	3.61356418282712e-149	333.845249013174
PITX2	-1.62528	3.73804369760259	-20.9507	3.08062647267699e-56	7.35149499161554e-56	116.292693534477
USP53	-1.62679	3.18943380996318	-34.2539	1.13368700106132e-94	5.17401783302343e-94	205.000555971488
RPS6KA2	-1.62786	3.8771094661577	-33.801	1.62192406237645e-93	7.19450012925419e-93	202.33243315536
FOXL2	-1.62809	2.51298271605075	-31.589	1.00679597681364e-87	3.98868651740932e-87	188.957208108026
INHBA	-1.629	2.55729440788022	-35.6498	3.58904986006029e-98	1.76352654084935e-97	213.081065929634
ACSS1	-1.62934	2.95076539570119	-57.2348	1.92358292270522e-142	2.95623328346985e-141	315.302566467351
ASPRV1	-1.63013	2.5108816498557	-42.8037	9.93743611413027e-115	7.05724866116968e-114	251.315204688423
RGL3	-1.63131	2.6014109164892	-45.0632	1.59016052224236e-119	1.26284575484679e-118	262.389445426608
P2RY6	-1.63146	2.09305959129337	-28.2799	1.39533159708368e-78	4.67250916874446e-78	167.852415157748
KCNIP3	-1.6331	2.92301952548226	-43.267	9.95596616298748e-116	7.28536438821044e-115	253.622489990559
TLX2	-1.63318	1.93716084580613	-33.1356	8.44407688852844e-92	3.62833240650995e-91	198.369064412358
XRCC6	-1.63542	4.98947595114217	-97.1446	1.61248330041585e-195	1.82806530688449e-193	437.732337188879
FANCE	-1.63544	2.8354665901838	-51.9968	3.93506401080521e-133	4.52677032713584e-132	293.806767862997
CACNA1H	-1.63572	1.95792266163743	-50.309	5.80172238032755e-130	6.15793396473708e-129	286.490833524535
KCNC3	-1.63616	2.23018797277781	-27.8002	3.30331613671597e-77	1.07689895726029e-76	164.680090500463
PYGM	-1.63636	1.82046181259881	-44.091	1.74312926161584e-117	1.32706848165352e-116	257.679086450553
RPS15	-1.63847	5.62150912669046	-102.236	9.49785909879907e-201	1.37587042222881e-198	449.779283882806
CALM1	-1.63851	3.61390236910913	-59.4166	4.17373822956838e-146	7.4034166214963e-145	323.759713860271
MDK	-1.63907	3.69137298519068	-28.7267	7.51772803501134e-80	2.58607860834988e-79	170.780878271706
TRIP10	-1.6391	2.50670701316016	-42.5772	3.08227373903343e-114	2.16339940095012e-113	250.180029859955
XIST	-1.63972	3.44090763609818	-7.36042	2.86731932649188e-12	3.76430400796891e-12	15.2645783645984
MYO7A	-1.64011	2.61208151701082	-43.065	2.70933834313464e-115	1.96057346800839e-114	252.618517391032
GNB1L	-1.64051	2.96515121617129	-66.4039	4.30009634872509e-157	1.0921267431137e-155	349.118582363755
ELAC2	-1.64109	3.88062283438778	-88.4846	5.38181321916036e-186	4.25244786938201e-184	415.785153709422
FZD4	-1.64306	3.5612514486317	-44.0171	2.50040253241792e-117	1.89989303640983e-116	257.317290148994
LIN7B	-1.64397	3.03010000730589	-35.5353	6.89172096994711e-98	3.36835284519908e-97	212.426795616717
TM4SF1	-1.64529	2.9715735040475	-33.706	2.84343812577786e-93	1.25488263689124e-92	201.769475105298
CTRB2	-1.64535	2.3977396641964	-59.4923	3.12963808287032e-146	5.58303167691063e-145	324.048329374832
ZAP70	-1.64662	1.82942556126219	-35.8625	1.07106758970905e-98	5.31288916962525e-98	214.293705793402
HIST1H2BM	-1.64703	2.25880283059414	-49.3502	4.00960414143268e-128	4.07074995410216e-127	282.243425803448
CLCN2	-1.64718	2.00203714579461	-27.584	1.38736670144389e-76	4.47717657675117e-76	163.241457222614
ECE2	-1.64845	1.84432553791626	-34.2951	8.90548602301931e-95	4.06673464186039e-94	205.242621577367
KCNK17	-1.64888	2.19141372354477	-27.6024	1.22794950553734e-76	3.96353827401108e-76	163.363821561062
NDUFB2	-1.64914	5.24310438687191	-66.9204	7.29187010286794e-158	1.90135512932281e-156	350.897010856943
NME3	-1.65001	4.73773727235608	-38.5385	4.00180347124477e-105	2.29670635757977e-104	229.135721046462
CHCHD6	-1.65011	4.28930395110806	-36.3514	6.77727036665344e-100	3.45826467339508e-99	217.061753576917
LOC729887	-1.65017	2.49476375395066	-40.2833	3.81801938437327e-109	2.39314556364262e-108	238.419518858043
PDE6G	-1.65044	3.06928894904478	-20.7506	1.37111950528107e-55	3.23986779340316e-55	114.797189321248
ATPIF1	-1.65066	5.0978025222621	-55.8821	4.13783722901719e-140	5.85850347945465e-139	309.917476057963
F3	-1.65464	2.54194821388252	-24.6418	7.57535614274412e-68	2.12433136499788e-67	143.076005946067
PNKD	-1.65531	4.00987282294122	-52.7545	1.58570351928866e-134	1.89956596931632e-133	297.026944510532
CD79A	-1.65548	2.56416792702393	-34.0554	3.62814864551894e-94	1.63344994414802e-93	203.834069691916
TMEM2	-1.65603	2.78570253385113	-35.8182	1.3771230375786e-98	6.82022473026818e-98	214.041656340303
RASD1	-1.65705	5.14339330212103	-21.6125	2.27607199010871e-58	5.57787379154931e-58	121.208925068252
B3GNT9	-1.65903	3.10213590386143	-53.2063	2.38014774434023e-135	2.94366889013462e-134	298.928500586862
CCL24	-1.65986	2.0159106813149	-66.2968	6.22253119907916e-157	1.57018549370312e-155	348.748212366922
INCENP	-1.6603	1.68301408436772	-48.8952	3.06358320036154e-127	3.025868634448e-126	280.204303586164
GNGT2	-1.66109	2.25379888370068	-44.538	1.99152854398837e-118	1.55089417972613e-117	259.854618509114
CLEC4G	-1.66166	1.91380654825983	-23.1802	2.47382121641423e-63	6.48181760690011e-63	132.660234836856
P2RY8	-1.66274	2.30665853382108	-36.0473	3.76224623368401e-99	1.8895776027604e-98	215.342883006279
DENND3	-1.66293	2.94094075443659	-47.1408	9.03223999163302e-124	7.98809466755786e-123	272.193004040134
ITGB1	-1.66365	4.28642759977831	-52.7686	1.49443047955713e-134	1.79159883928515e-133	297.08638740847
POLDIP3	-1.66381	3.43849587999742	-69.2993	2.40263321253793e-161	7.14623509698782e-160	358.93239603344
GPC1	-1.66658	3.43763145521953	-39.6805	9.03765229530416e-108	5.48464197672744e-107	235.246220328404
HDC	-1.6666	1.93580782938847	-21.5469	3.69493788375599e-58	9.03521462822171e-58	120.723558293531
S100A4	-1.66805	4.04450057585267	-19.0045	7.37200764180185e-50	1.60321183703072e-49	101.583648706625
ARHGAP23	-1.67041	3.35807537996885	-73.9764	6.91361955618839e-168	2.65758176797463e-166	374.023964703558
GPSM3	-1.67162	2.04403894770706	-55.4096	2.77210004424617e-139	3.80768263320732e-138	308.010473444132
GAA	-1.67242	4.85428934834702	-47.4032	2.6935238745243e-124	2.41906894471485e-123	273.406350420203
CNGB3	-1.67394	2.39054149402907	-20.3621	2.51798761934668e-54	5.83786548676332e-54	111.882223115957
TNFSF10	-1.67515	2.94246739484782	-29.6954	1.45482512345952e-82	5.24440992085812e-82	177.04457712115
DDAH1	-1.6753	2.88930835924457	-32.2317	1.96817963013507e-89	8.08405626502051e-89	192.902721125172
RANBP1	-1.67599	3.64330122469425	-57.0629	3.78387221633052e-142	5.741870109068e-141	314.624264637243
SLC9A9	-1.67632	2.61355569501077	-45.3484	4.06952560238928e-120	3.28015085262135e-119	263.756201603955
MED13L	-1.67632	4.95760289270999	-54.1772	4.23079109397556e-137	5.5482587313703e-136	302.969220896863
IL4I1	-1.67676	2.0983087470259	-23.5419	1.84430987028888e-64	4.9180548697238e-64	135.261785709243
AIF1L	-1.677	4.19892228182599	-45.2238	7.37238100825275e-120	5.89376090312286e-119	263.160303790648
CNTN2	-1.67712	1.92275960267821	-33.7548	2.13079953090492e-93	9.43037020113366e-93	202.058791886678
NMUR1	-1.67755	2.09192021365407	-40.5049	1.20358818009999e-109	7.61736936798717e-109	239.577244473591
MSH6	-1.67976	3.56756882690113	-66.0286	1.5737484534874e-156	3.90194842390021e-155	347.818250954052
APCDD1	-1.68049	2.78706906584751	-32.2285	2.00670154773339e-89	8.24011698537766e-89	192.883285005068
BCL2A1	-1.68073	2.62263144363147	-31.7696	3.31455452723918e-88	1.32692440068211e-87	190.07124843432
FOXL1	-1.68151	2.5773777659204	-49.0142	1.79754999147506e-127	1.79011264268792e-126	280.738945749021
VAMP5	-1.68171	3.45506472792086	-46.302	4.48255114848055e-122	3.7764950305858e-121	268.277450575759
FLJ30064	-1.68421	1.69958810029805	-36.4016	5.11231301298578e-100	2.6112352950755e-99	217.344473517708
ZNF575	-1.68513	3.27788302216411	-41.8139	1.44543835806387e-112	9.79804294276829e-112	246.321121931752
MRPL38	-1.68636	3.47550377635136	-79.9545	1.02322860900313e-175	5.24865953700131e-174	392.084338250865
DGCR2	-1.68652	3.84062267459543	-69.1136	4.45338747238322e-161	1.3071903753365e-159	358.313983595663
COL18A1	-1.68674	4.65136481479632	-40.0325	1.41858959185701e-108	8.77920655245369e-108	237.10324975857
TTC7A	-1.68719	2.56440497634196	-43.413	4.8413700499764e-116	3.56438750267674e-115	254.345519520264
COPB2	-1.68815	4.25916294846318	-59.4645	3.47842796453189e-146	6.1981783035423e-145	323.942401826035
CHST13	-1.68891	2.22341689127779	-55.4336	2.51684971356152e-139	3.46362968812266e-138	308.107324424565
ATP5O	-1.68903	5.22974208465341	-71.4678	1.99330175836083e-164	6.75004459081282e-163	366.041646966745
KIF1C	-1.68932	4.84088150442513	-58.0324	8.53279692223706e-144	1.38194211023187e-142	318.425991183093
GIMAP7	-1.69018	3.81757904798091	-29.6181	2.38486794245447e-82	8.55566589307501e-82	176.549028736717
LSP1	-1.69041	3.46405433864077	-31.8024	2.71037935187474e-88	1.08811611393586e-87	190.273028266741
TPM1	-1.69251	3.77708680465183	-47.6848	7.39456334240552e-125	6.76933548811787e-124	274.702663930639
IL1R2	-1.69252	2.79213413454927	-16.8828	9.35006231261681e-43	1.84559329902713e-42	85.2137439064681
ACO1	-1.69266	3.61220538661652	-42.84	8.29348761870692e-115	5.90585406439098e-114	251.496559250955
LRFN3	-1.69408	2.85538481170811	-38.6573	2.11039356273086e-105	1.21924325291449e-104	229.777417004055
TMEM175	-1.69431	4.23686761681977	-53.1214	3.39585057855582e-135	4.18002221097606e-134	298.572153758899
ADAM19	-1.69518	2.28405901967438	-58.037	8.38110807902387e-144	1.36160369570434e-142	318.443973981037
EML4	-1.69529	3.55196379567117	-58.5004	1.39500511884361e-144	2.33578361115985e-143	320.241614412458
MTMR14	-1.69573	3.71739288662131	-45.0325	1.84165263040686e-119	1.46108800216609e-118	262.242200682931
EPB41L1	-1.69615	2.96877341793429	-42.6127	2.58018744432813e-114	1.8158809071756e-113	250.358343010816
FOXF2	-1.69665	3.6757331519875	-24.321	7.25360179208921e-67	2.00783085699285e-66	140.811883672587
PODXL	-1.69671	4.37342041938076	-31.2793	6.82052913297363e-87	2.66102688990954e-86	187.038887660761
SOCS2	-1.69829	2.82605908967345	-36.0406	3.90756225492021e-99	1.96067387678726e-98	215.304878470949
HLF	-1.69841	2.92995644246575	-25.2955	7.89479711579789e-70	2.28180493029112e-69	147.650100383328
HCFC1R1	-1.69967	3.9438653881641	-50.6897	1.09968775839037e-130	1.1873440289867e-129	288.158533412474
PRRT2	-1.69974	3.15708700911979	-35.5455	6.50249641084005e-98	3.17911113586227e-97	212.485093909715
DDAH2	-1.70161	3.54764253155624	-41.3253	1.74530602865198e-111	1.15407070237786e-110	243.822898134619
THY1	-1.70195	3.88877830822033	-33.7475	2.22539583766575e-93	9.84067775022064e-93	202.015233870341
HLCS	-1.70269	3.14790001414988	-41.627	3.73907300125336e-112	2.51279197184746e-111	245.367980156259
LSR	-1.70361	3.08609120242315	-31.0933	2.16505281636214e-86	8.35732822896266e-86	185.880693641429
RAB3GAP2	-1.70388	3.00659902506882	-73.1655	8.8357888999948e-167	3.23737511335875e-165	371.471150861042
GATM	-1.70742	2.66098881031635	-36.8363	4.49860596245425e-101	2.35544478857419e-100	219.781826485505
CXCL2	-1.70797	2.66802253978793	-21.2889	2.49430006031172e-57	6.04356890871564e-57	118.81061873414
ESAM	-1.70801	2.22357808407072	-50.5807	1.76814646777618e-130	1.89730119947588e-129	287.682323898444
ALDH1A1	-1.70846	3.33204503855493	-27.9908	9.3629362703498e-78	3.08190906689717e-77	165.943996199313
LRG1	-1.70872	2.24562408129117	-20.5597	5.72100297336283e-55	1.33949553304791e-54	113.366410280798
LARP6	-1.70926	3.73551870578591	-49.1911	8.15065759816514e-128	8.22160142638901e-127	281.532052527123
ZNF821	-1.71159	1.9553018089092	-55.5089	1.85673414432522e-139	2.56386634492216e-138	308.412312170974
ABLIM2	-1.71199	2.84972317191635	-48.6572	8.93229543672674e-127	8.67986100047142e-126	279.131238322287
PDGFRL	-1.71241	2.11042907180946	-41.2507	2.5589202206898e-111	1.68707572072027e-110	243.43914854367
BEND5	-1.71255	2.38158974950154	-51.0521	2.27949949542154e-131	2.50969525727445e-130	289.736501933849
COL10A1	-1.71276	2.78436435329568	-20.3821	2.16807749823866e-54	5.02959259489083e-54	112.032070267106
INHBB	-1.71419	2.34701918161975	-24.0582	4.65775083906691e-66	1.27418275707644e-65	138.948262939491
CLDN10	-1.71448	2.03901518898039	-20.6817	2.29550762246963e-55	5.40943165439635e-55	114.281040175397
MTCP1	-1.71557	2.44664219201879	-68.8132	1.21157777321105e-160	3.48439968049392e-159	357.311000480078
SKAP1	-1.71656	2.04784570448834	-35.7067	2.59611320492298e-98	1.27804251387728e-97	213.40585042555
FOLR2	-1.71848	3.3703832766195	-32.4164	6.41240203205259e-90	2.65683341608747e-89	194.02724209397
RASAL3	-1.71901	3.23666734424784	-38.1824	2.74749467926002e-104	1.55122895189545e-103	227.20369933604
PTPRA	-1.72033	3.72559162875735	-81.0211	4.67996978818324e-177	2.54229608805996e-175	395.174041937963
RRBP1	-1.72211	3.43900602175733	-43.0238	3.3238531493521e-115	2.39639089961353e-114	252.413514013794
DAB2	-1.72216	3.24481785940288	-32.1054	4.24889031826549e-89	1.73244433227166e-88	192.131076350109
NANOS3	-1.72248	1.98515919005732	-48.1293	9.73667471584077e-126	9.17099794878561e-125	276.735765073838
TXNDC17	-1.72315	4.01040993088779	-52.2021	1.64143725844438e-133	1.89662377462056e-132	294.683495114815
LOC100130938	-1.72336	1.96115473621443	-29.9188	3.50010741461988e-83	1.27733101240327e-82	178.47298511197
CYB5R3	-1.72361	5.07489575480147	-74.453	1.56487461039289e-168	6.26149955999916e-167	375.512470371908
KCNJ8	-1.72492	2.64516387220277	-38.8313	8.28589024346525e-106	4.82085358345161e-105	230.714990233863
MRPL20	-1.72524	4.15977171684018	-99.1413	1.337098023325e-197	1.68700794959029e-195	442.527168987799
ITPK1	-1.72669	3.92150093539241	-73.1222	1.01290416021645e-166	3.70254336135195e-165	371.334288457701
NECAB1	-1.728	2.15328834798786	-33.4487	1.30683056189542e-92	5.70144008389677e-92	200.240075966064
GSG1	-1.72872	2.01725710747934	-19.7159	3.29633564155894e-52	7.41924487299519e-52	107.000641132505
HIST1H2BH	-1.72876	3.01806826469581	-31.9657	9.96848510498179e-89	4.03642073843689e-88	191.275987074737
LOC148709	-1.72919	1.88657500977057	-54.297	2.5838848974364e-137	3.40850583645806e-136	303.463627438289
EMILIN1	-1.73047	3.48905604084192	-34.0278	4.26814325588116e-94	1.91882474822588e-93	203.671161421778
EMILIN2	-1.73074	3.75941573911605	-37.6646	4.62933758260294e-103	2.52972359342728e-102	224.371348549396
YWHAH	-1.73095	3.1134880273456	-48.0435	1.4380487624184e-125	1.34639574434685e-124	276.344702877039
MT1E	-1.73124	4.80960653646884	-24.6597	6.68098830282204e-68	1.87554390808632e-67	143.201917534992
LYPD1	-1.73142	1.94183112350169	-32.4701	4.6308905914536e-90	1.92482155428511e-89	194.353616514159
KBTBD11	-1.73182	3.69163106423737	-27.0711	4.27941270519952e-75	1.34901091623708e-74	159.804033796822
B4GALNT4	-1.73218	2.24434548191886	-42.4329	6.3537014937672e-114	4.4199048408176e-113	249.45459426736
ZNF526	-1.73386	2.44943192578699	-48.5443	1.48588584206311e-126	1.4358668313204e-125	278.620898068967
MTMR11	-1.73538	1.79099325305342	-50.3086	5.81269599231984e-130	6.16539856270128e-129	286.488938669242
TMEM151A	-1.73759	1.8963826716211	-38.596	2.93434626229668e-105	1.68903043685179e-104	229.446866462834
SYNPO2	-1.73789	2.56841175132243	-39.7939	4.97147629473054e-108	3.03112808382928e-107	235.845611188968
ZDHHC4	-1.73805	3.85094284900407	-47.5613	1.30257595318065e-124	1.18206501087653e-123	274.134893887605
SPP1	-1.73961	4.49885049063516	-20.4278	1.53868231419944e-54	3.57798525648785e-54	112.375509595626
PGD	-1.73985	3.18788916777901	-34.7715	5.56980649701924e-96	2.62074053070274e-95	208.022257178366
CKB	-1.74035	4.85550895528324	-31.087	2.25126009797942e-86	8.68581115484292e-86	185.841543626782
LAG3	-1.7407	1.96246167910128	-30.3247	2.67334161963519e-84	9.92746965088833e-84	181.05181210835
CCDC85B	-1.74086	3.75513226499491	-64.6607	1.88314004109667e-154	4.30726987470137e-153	343.02265163895
ARL3	-1.74124	3.76035753932917	-60.637	4.18800175535046e-148	7.86570077580528e-147	328.372905248996
PSORS1C2	-1.74137	1.91170932234897	-53.5804	5.00178144525296e-136	6.33113840703742e-135	300.492637514483
TMCO3	-1.7414	3.28928274632175	-70.2375	1.0892079350258e-162	3.40813162869571e-161	362.03260034656
ALKBH7	-1.74154	4.05304909270542	-47.8479	3.508745384074e-125	3.24051484851462e-124	275.450237254484
CARD10	-1.74216	3.20504743274685	-38.0519	5.58429777526435e-104	3.12357306735827e-103	226.492409452128
DAPL1	-1.7449	2.88284981021671	-19.548	1.17664900713899e-51	2.62194469686506e-51	105.726475860483
IL18RAP	-1.74609	2.14408575276396	-24.279	9.75420978756795e-67	2.69667100417919e-66	140.515041581653
ECEL1	-1.74663	1.9186928847557	-21.4718	6.4368075070112e-58	1.57055292338101e-57	120.167517859316
S100B	-1.74896	3.29777755804975	-28.1853	2.59928694009676e-78	8.66152165661635e-78	167.228739895808
NR2F2	-1.74942	4.26440019385577	-48.1427	9.16115675013058e-126	8.63931870740162e-125	276.796862455834
SNRNP70	-1.74963	4.55560692262096	-68.4819	3.67126115605306e-160	1.04430692339e-158	356.20000356177
PLEKHG3	-1.75008	3.53979765525258	-43.008	3.59533087076421e-115	2.58853895412361e-114	252.334778711909
STEAP2	-1.75101	2.57478104089621	-28.8408	3.57960050976999e-80	1.23845311754426e-79	171.524790406436
MVD	-1.75147	2.40988417015362	-44.8431	4.57348404451352e-119	3.59920311249568e-118	261.330008209075
SORBS2	-1.75149	3.16247457076865	-40.332	2.9620384495657e-109	1.86034088893839e-108	238.674098830589
GTPBP1	-1.75233	3.23078974077852	-83.1607	1.07502223845385e-179	6.78174311314938e-178	401.259208725058
ISLR2	-1.75382	1.96963182148298	-36.4113	4.84019796475208e-100	2.47386139034781e-99	217.399324584903
ZNF777	-1.75396	2.99052889466932	-74.3295	2.29764394777732e-168	9.05456915943985e-167	375.127666607897
PVRL2	-1.75477	3.38307477776993	-61.2304	4.6035610051859e-149	9.02540249700919e-148	330.586300617805
GLRX	-1.7559	3.54915444682396	-30.6953	2.59765438358919e-85	9.80465689535654e-85	183.389305252169
ATP5G2	-1.75597	5.06839013609232	-89.7707	1.82968211997789e-187	1.53076881107241e-185	419.170273611115
STK33	-1.75605	1.80661371871181	-44.3828	4.22146393330651e-118	3.25183669308618e-117	259.101204105138
KANK2	-1.75713	4.23714468956084	-49.9429	2.90094317047818e-129	3.01763669562042e-128	284.876931170084
LFNG	-1.7589	2.20728749829836	-58.6127	9.04902725621733e-145	1.51901321269871e-143	320.675536674829
RARA	-1.75939	3.2873517033824	-68.0021	1.84442491156736e-159	5.10726154716307e-158	354.582285184908
C5orf45	-1.7596	3.60554082614307	-83.0027	1.67558066565503e-179	1.03206533520366e-177	400.814754021406
REEP6	-1.7606	3.79262090075905	-26.4486	2.87065379105585e-73	8.78548093917622e-73	155.587992068424
SEMA5B	-1.76317	2.17839134015814	-34.9975	1.50819361630121e-96	7.16758478949952e-96	209.332364774178
DHX38	-1.76372	2.6053623063922	-45.677	8.53312293741252e-121	6.98225462112023e-120	265.32277957016
MBD2	-1.76502	3.28894488705675	-69.2954	2.43391191655666e-161	7.21184695729715e-160	358.919434072888
ABCA3	-1.7656	2.80481376469946	-38.2586	1.81766393819668e-104	1.0295927702059e-103	227.618014035445
ZNF746	-1.76621	3.50518848672676	-79.5974	2.8991925820372e-175	1.44913316121317e-173	391.041187701762
ARHGAP1	-1.76727	4.18456725616017	-68.1478	1.12861840582244e-159	3.14745721195937e-158	355.074527255577
EML1	-1.76848	3.15592166182283	-33.6491	3.9822297227036e-93	1.75399729762663e-92	201.43171351969
CBS	-1.7699	3.62289692815273	-49.2441	6.43239523710094e-128	6.50095758943438e-127	281.769460907571
ABLIM1	-1.77006	4.81670612550291	-32.1059	4.23603739360557e-89	1.72765393699059e-88	192.134114186752
HLA-DPB1	-1.77078	4.50834155406347	-32.2941	1.34691049964524e-89	5.54829246101889e-89	193.283051112797
CCBL1	-1.77108	2.30271252789843	-42.7286	1.44572262146703e-114	1.02252849967684e-113	250.939249369699
NEXN	-1.77302	2.46285195413487	-36.5015	2.91895009243178e-100	1.49776891427009e-99	217.906487363211
ENPP1	-1.77312	2.55779767666459	-29.3248	1.56582146890422e-81	5.5574584575786e-81	174.662283298595
LOC400590	-1.77404	2.87090158083186	-59.6537	1.69589054840333e-146	3.04268436121217e-145	324.662570344238
ADAM15	-1.77431	1.72178679083527	-34.8856	2.87854072371775e-96	1.3618013190978e-95	208.684182388221
PTGIR	-1.77482	1.81040575231802	-42.651	2.12989287026027e-114	1.50235229734995e-113	250.550680918187
GZMH	-1.77806	2.47285082620202	-22.0519	8.98727446762899e-60	2.24216088416609e-59	124.446577749007
PRKCQ	-1.77901	1.95023792023385	-26.8648	1.71538668236857e-74	5.35139075686066e-74	158.412251995649
RUSC2	-1.77961	3.01969137843634	-70.1412	1.49396621441093e-162	4.65599629969302e-161	361.715958172139
THSD4	-1.78035	2.17553423476946	-32.7136	1.06338892779308e-90	4.46383680582847e-90	195.828933925948
MT2A	-1.781	6.09139943234361	-22.2625	1.92469601874349e-60	4.84971319266258e-60	125.990489520252
SLC29A1	-1.78277	2.72292342086643	-45.6927	7.92031432252906e-121	6.48421337393863e-120	265.39751488303
PPP1R12C	-1.78291	3.28012208653133	-58.0121	9.23094652366853e-144	1.49192312358258e-142	318.347146248035
CHI3L1	-1.78312	3.20001372988652	-21.6644	1.55269305125236e-58	3.81767763426735e-58	121.592063631364
GRASP	-1.78397	4.49071776756959	-37.4477	1.52376287591024e-102	8.25459494238769e-102	223.176606598611
RUNX1T1	-1.78502	2.90681100348272	-36.0278	4.19906398424482e-99	2.10356567510439e-98	215.232727417258
GUCY1A3	-1.78568	3.36306157294135	-33.6845	3.22864032903125e-93	1.42367750698123e-92	201.642075723769
BCAR1	-1.78603	3.36990094578544	-73.923	8.16838554275224e-168	3.12455725712369e-166	373.856868262363
C10orf54	-1.78627	3.25203735302057	-63.7352	5.04827607912926e-153	1.1030765259494e-151	339.726287118271
HIST1H4D	-1.78733	1.82691926210875	-45.3376	4.28351398588827e-120	3.45085356896097e-119	263.704809178708
BCL6	-1.78799	4.27191064025478	-46.2448	5.86286934911489e-122	4.92613270498939e-121	268.008246448177
LXN	-1.7906	3.74310550710766	-21.6012	2.47554714488172e-58	6.06481914839876e-58	121.124766256807
ACTA2	-1.79078	4.37842451783508	-37.0019	1.79131522151815e-101	9.46155524667502e-101	220.705255592318
IL27	-1.79092	1.6921916775597	-37.5045	1.11501553262114e-102	6.05708958606171e-102	223.489808965529
CHRNA4	-1.79121	2.12325518287247	-48.1849	7.56261163397077e-126	7.17943319256509e-125	276.989153844915
SORL1	-1.79308	4.15800272054799	-30.4926	9.2732182841654e-85	3.46914156039617e-84	182.113401024249
LTB	-1.79386	3.27774291872031	-30.9161	6.52804913543351e-86	2.49526823170919e-85	184.774075821534
ENPP5	-1.79451	2.61648916733823	-35.6727	3.15017933608771e-98	1.54934158167533e-97	213.211861446714
TMEM160	-1.79539	3.40385697089422	-36.736	7.86662583163268e-101	4.09017484665647e-100	219.221380726054
GRK5	-1.79614	2.99601801864131	-44.1948	1.05152998436673e-117	8.04852573650562e-117	258.185959869315
SLCO2A1	-1.79621	3.37295435993574	-33.0548	1.36982658022002e-91	5.85544722610442e-91	197.883927637641
KLHDC8A	-1.79719	1.9293351335435	-32.2952	1.33750781198634e-89	5.51101125059952e-89	193.290075635544
EPHX2	-1.79801	3.5419087972243	-25.1471	2.21427372359426e-69	6.35755412105565e-69	146.616455399985
HIST1H2AJ	-1.79867	2.5845142334956	-42.4386	6.17381232694471e-114	4.29667677291147e-113	249.483397316896
ITGB2	-1.8007	3.35195585168624	-29.3963	9.88911164526178e-82	3.52025373583892e-81	175.123036823915
RORB	-1.80106	2.92900803234904	-35.8709	1.02148110122487e-98	5.06852896564003e-98	214.341241754263
CRYAA	-1.80156	1.93461042739459	-18.9726	9.3986033622875e-50	2.04025460806144e-49	101.34
FAM111A	-1.80179	3.57418420713381	-49.3659	3.73888868446924e-128	3.80578487108141e-127	282.313523626954
ETS2	-1.80333	4.15920172164801	-37.7358	3.13433850482261e-103	1.71998337102594e-102	224.762453773084
ERBB2	-1.805	2.87513367827036	-53.9873	9.26081274691522e-137	1.20137160385977e-135	302.183731098921
LIPG	-1.80507	2.08293964497962	-26.3479	5.69534831930847e-73	1.73319829713249e-72	154.901250319962
AHNAK	-1.80561	3.63103357243211	-48.1487	8.91299343468538e-126	8.43070025910839e-125	276.824401463631
KLRB1	-1.80655	2.00325011646024	-27.1012	3.49536033183525e-75	1.10363092616675e-74	160.006906844415
PLK3	-1.80664	3.39819670582773	-47.1153	1.0161299292547e-123	8.98155522214115e-123	272.074887242562
TTC21A	-1.80803	2.50173091310232	-48.9244	2.68835496268164e-127	2.66198186019964e-126	280.335322508645
C12orf65	-1.8087	2.86471011381274	-91.1311	5.37505848367168e-189	4.83291896419789e-187	422.701339012939
MMRN2	-1.81066	2.72768883990481	-48.9602	2.2897057662615e-127	2.27299788789094e-126	280.496274713215
TMEM27	-1.81303	3.12964138372081	-17.7781	9.09138588302074e-46	1.87175591709251e-45	92.1541435192239
PDCD4	-1.81338	2.99195824182184	-57.9114	1.36561004612921e-143	2.19352866239132e-142	317.954522109112
ACTC1	-1.81372	2.95673401115394	-35.6405	3.78280358644643e-98	1.85814637707863e-97	213.028339921339
TMEM59	-1.81541	4.8752695093792	-49.9491	2.82244816253736e-129	2.93793755840964e-128	284.904438142577
CCDC130	-1.81664	4.67676675565793	-61.1006	7.44929980413615e-149	1.44775522280385e-147	330.103833904563
DNM2	-1.81749	2.72251604647375	-53.616	4.31338508343757e-136	5.47306647448344e-135	300.641104973625
EBF1	-1.8176	3.28613051213379	-33.0033	1.86447550449553e-91	7.9481523890552e-91	197.574783351827
NOP16	-1.8177	3.88824931389153	-39.9895	1.77776321981046e-108	1.09586704389026e-107	236.876911711112
NDUFA7	-1.81771	4.28153355296526	-61.588	1.22774979793198e-149	2.43449247004383e-148	331.911167879413
COX6A1	-1.81938	4.83798754115736	-71.8764	5.35345957113852e-165	1.8570925718506e-163	367.358932750951
IL15RA	-1.81982	2.21282302122943	-33.3729	2.05109941782282e-92	8.91621294577329e-92	199.788058767907
JAM2	-1.82006	3.00894386697034	-48.1435	9.12593998410233e-126	8.61129861587943e-125	276.800724760824
TYROBP	-1.82008	4.78020415474216	-25.1698	1.89127459980626e-69	5.43415814765271e-69	146.774485486407
BRI3	-1.82072	5.28668149759847	-63.7906	4.14204683269513e-153	9.08868481031071e-152	339.924608804107
THRA	-1.82122	3.95765529033552	-54.8829	2.34983575630367e-138	3.15834883224835e-137	305.867515716731
CRIP1	-1.82222	2.92850710893695	-36.818	4.98122387871983e-101	2.60204499440974e-100	219.679629515078
B9D2	-1.82265	2.79169996094625	-62.6447	2.57044979678456e-151	5.33351287409741e-150	335.786762256034
TRIB1	-1.82468	4.17281271742151	-51.1928	1.24036181461448e-131	1.37141064237764e-130	290.346719308354
MAOA	-1.82492	3.00831368831194	-40.6292	6.31228920135543e-110	4.02920296022871e-109	240.224483999297
FXYD1	-1.82586	2.00694620112858	-32.7417	8.97914143009219e-91	3.77427908849523e-90	195.998539624046
DHX58	-1.82595	3.2838006452526	-43.1663	1.63915365219695e-115	1.19555053093806e-114	253.122475085961
IFITM1	-1.82957	5.47396181913519	-23.8082	2.75336535974188e-65	7.43979292800719e-65	137.167620098478
LZTS2	-1.83068	4.20167482399494	-70.5784	3.57260018644424e-163	1.15006851680906e-161	363.149654622383
F10	-1.83135	2.08489363965637	-33.1604	7.28387312620888e-92	3.13410877501479e-91	198.517274306309
ATG16L2	-1.83184	3.5544856622919	-42.6969	1.69395678539017e-114	1.1970168883211e-113	250.780339250286
TSPAN3	-1.83338	4.33294105158315	-61.6195	1.0930595942638e-149	2.17292469533128e-148	332.027652531219
FAM160B2	-1.84316	2.9865636015239	-70.7927	1.77656228463532e-163	5.82690082664981e-162	363.849708383615
NRXN2	-1.84453	3.04094174034245	-59.9245	6.08753120800919e-147	1.10743518313144e-145	325.689674494103
STMN3	-1.8472	3.67256798879986	-39.9387	2.3201974928599e-108	1.42630608156358e-107	236.609854083316
IFT57	-1.84734	3.25278620429492	-55.3578	3.41859675356982e-139	4.68335781169876e-138	307.800297430177
ITPRIP	-1.85161	3.70058574332524	-41.9906	5.90304078256893e-113	4.02760894214091e-112	247.219211367464
LAMA4	-1.85246	3.24175063668963	-58.3939	2.10348276991883e-144	3.49352313539067e-143	319.829876326945
GALK1	-1.85418	2.27734800312527	-60.3009	1.47553241928887e-147	2.74165138952189e-146	327.110415121736
INA	-1.85448	2.26965370966584	-16.0653	5.42421040813088e-40	1.03225607389865e-39	78.8484280259961
ARL8A	-1.85463	3.67729762061062	-64.4893	3.45188445768713e-154	7.83813241516912e-153	342.415266926183
CCDC137	-1.85496	3.18684786094797	-58.2331	3.9174381169339e-144	6.43109331998225e-143	319.20645289412
GADD45G	-1.85872	2.09385298138012	-33.0179	1.70848500881227e-91	7.28714502804469e-91	197.662396578778
EGFL7	-1.85889	3.89658624854771	-38.7862	1.05542306160121e-105	6.12693647449014e-105	230.472326972098
GJC2	-1.86045	1.79331233710871	-45.4008	3.16992574436231e-120	2.56032463967725e-119	264.006727409149
AIFM3	-1.86192	2.08401951629141	-32.569	2.54545934136379e-90	1.06111674382192e-89	194.953691954206
MVK	-1.86244	3.18807513525605	-73.1093	1.05511326916288e-166	3.84784314593316e-165	371.293382357765
TFPI	-1.86371	2.97180625679496	-38.9195	5.16478122122077e-106	3.01728910403282e-105	231.189030802963
ENG	-1.86453	3.47101755060709	-44.3606	4.70013993459911e-118	3.61878392110251e-117	258.993488481982
TMEM51	-1.86702	3.84136190164788	-45.5076	1.90653113535009e-120	1.5502951981576e-119	264.516589632486
CNTFR	-1.86706	2.29937220917772	-40.5188	1.11987277068807e-109	7.09615613504046e-109	239.649542792059
CNP	-1.86743	4.48122031617905	-75.7491	2.87679622328362e-170	1.22636176875401e-168	379.516176642869
HEPH	-1.86771	2.58143533533987	-44.6604	1.10242272031399e-118	8.63233406371991e-118	260.447690496128
HIST1H3B	-1.87095	2.33780922780078	-67.9956	1.88520490287466e-159	5.21095948859966e-158	354.56036853906
CMIP	-1.87191	3.53751433620289	-48.894	3.08123135070916e-127	3.04137946257696e-126	280.198543523032
ITGA8	-1.87218	2.46690356631611	-26.1054	2.97974103374441e-72	8.95467700209975e-72	153.242562715194
RDH10	-1.87229	3.76098677824043	-31.7531	3.66781235142678e-88	1.46721872252805e-87	189.969701992981
ZBTB45	-1.87405	3.57847484333037	-80.5073	2.05863566791484e-176	1.07716906436547e-174	393.690392311288
RARS2	-1.87495	3.79118669389556	-79.8702	1.30786487395666e-175	6.64335907566623e-174	391.838510833814
MGST1	-1.8767	3.6570001531099	-45.5103	1.88260963357334e-120	1.53163950687753e-119	264.529251887858
BAGE	-1.87765	2.70630851916639	-75.9995	1.33887873751157e-170	5.78639719568189e-169	380.282409852089
TIMM13	-1.87779	4.65663335028785	-76.0838	1.03540700825631e-170	4.48724172968696e-169	380.539912224411
STK40	-1.88101	4.11863000188954	-72.3255	1.27146373761557e-165	4.4903047799087e-164	368.799377679696
AGAP3	-1.88183	3.92356497391482	-74.3751	1.993541468495e-168	7.89593829736818e-167	375.269906491448
NUP62	-1.88218	3.83846227117357	-63.2923	2.47291686288227e-152	5.28535304915207e-151	338.133601626496
ATN1	-1.8823	2.46688503892363	-47.2369	5.79535196245e-124	5.14868151348837e-123	272.637994367743
NRP1	-1.88271	2.90859862791724	-47.4403	2.27054765560512e-124	2.04153552137598e-123	273.577658810653
GPRC5C	-1.88323	3.64861281744518	-47.5575	1.32552025010215e-124	1.20218923552743e-123	274.117383734017
TUBA8	-1.88646	2.19971673081406	-45.0953	1.36309696147521e-119	1.08417142665377e-118	262.543957981845
CYTH1	-1.88886	4.12729426092382	-74.2617	2.8374704937592e-168	1.11538255966992e-166	374.916238398486
IL4R	-1.88946	4.49695006532879	-39.4757	2.67026464192422e-107	1.60246606532046e-106	234.159761263014
GPM6A	-1.89097	3.08885629749911	-17.153	1.14819454456913e-43	2.29859291743877e-43	87.3120834519602
LAYN	-1.89289	2.85036786580921	-38.1319	3.61463685980674e-104	2.03567291834689e-103	226.928615848543
CLTC	-1.89514	4.45915801257775	-75.2104	1.50281564334043e-169	6.2530720053354e-168	377.859894752805
HBM	-1.89753	2.21611495674553	-20.1698	1.06941893764747e-53	2.45755864857442e-53	110.433812847731
GLDC	-1.89815	2.57343468252301	-24.0221	6.01679515516497e-66	1.64251893565793e-65	138.691694716279
RNF130	-1.89869	3.92897519889177	-72.1253	2.41053794699661e-165	8.47480138893527e-164	368.158422839317
HIST1H1E	-1.89965	2.68260107154142	-42.6151	2.54987002577223e-114	1.7953517800723e-113	250.370196417302
ATP5E	-1.90126	5.36689139487509	-76.9829	6.79051226464578e-172	3.05280357414894e-170	383.269206456915
SLFN11	-1.90131	2.92730385524615	-38.6925	1.74579009876804e-105	1.0097185247773e-104	229.96762536315
NR4A1	-1.90313	4.20303739181109	-27.111	3.27391482938712e-75	1.03412876046359e-74	160.072516629222
WWC2	-1.90342	2.40044955036529	-93.5608	1.11461079443418e-191	1.09673496093854e-189	428.885208365122
SPON1	-1.9067	2.87301453234197	-23.8647	1.84227615633691e-65	4.99262263396691e-65	137.570289000318
FBLN5	-1.90737	3.0794774556946	-49.8895	3.67161153430644e-129	3.80917522905996e-128	284.640686045689
CETP	-1.90812	1.93024839326636	-27.9922	9.27422295996409e-78	3.05335055152858e-77	165.953540188712
ERP27	-1.9091	1.91849525569977	-30.0086	1.97755662086474e-83	7.24224563048429e-83	179.045416552784
GPSM1	-1.9098	4.46296003590101	-65.015	5.40738050784161e-155	1.26078193808021e-153	344.273292819063
RAB3IP	-1.91047	2.88923580408306	-36.4615	3.65190647381062e-100	1.87018254608076e-99	217.681827960985
TBC1D10A	-1.9109	3.53737365465375	-50.5298	2.20812377336598e-130	2.36293409263412e-129	287.46
TCOF1	-1.91117	3.41901625979175	-83.9997	1.03246083074746e-180	6.70242726018423e-179	403.605483419549
MCM3AP	-1.91466	3.45778910838629	-93.907	4.67908897114477e-192	4.63318651604809e-190	429.753881558402
GTF2I	-1.91555	3.56805369731129	-74.4198	1.73512995942307e-168	6.92502760591172e-167	375.408998970446
MEI1	-1.91591	1.95084397052084	-41.0835	6.03852313838202e-111	3.95283240585719e-110	242.578119404894
LHX2	-1.91642	3.1199676393335	-21.8151	5.11760807269434e-59	1.26464979145953e-58	122.703940714611
KRT19	-1.91721	2.47460939090248	-35.2302	3.9530451657044e-97	1.90469330512613e-96	210.675133943932
RNH1	-1.91745	4.73794265754876	-105.496	5.73283825860303e-204	9.64411339310155e-202	457.192610093485
PKN2	-1.91747	5.01373	-50.8538	5.38641308185911e-131	5.86433073525997e-130	288.874222798735
TNNC2	-1.91755	1.99269558075993	-42.852	7.81044848211161e-115	5.56694608212465e-114	251.556738696297
TYMP	-1.91789	3.71844457194968	-33.8708	1.07475902248741e-93	4.78231083811589e-93	202.745092237438
SLCO2B1	-1.91807	3.27123189926349	-32.0347	6.54073170520421e-89	2.65860606723616e-88	191.698511745601
ANK3	-1.91916	3.17963790206778	-40.6581	5.43424497691952e-110	3.48009671158027e-109	240.374690121804
TCF4	-1.92018	4.08734577675837	-46.8586	3.33935606295836e-123	2.90568551751855e-122	270.881765741397
COL9A2	-1.92068	2.01256168417548	-46.9408	2.28020218183746e-123	1.99629340430034e-122	271.26435262616
CPXM2	-1.92093	3.53539657196788	-34.1532	2.04439038499515e-94	9.2628113447e-94	204.409289011692
SEC31B	-1.92167	3.27725393498833	-45.0919	1.38530702970891e-119	1.10127685364816e-118	262.527749647512
ADH1C	-1.92198	2.84261759896057	-23.994	7.34647278762913e-66	2.00236179028672e-65	138.491604032686
FMO3	-1.92281	2.21376057703343	-30.1032	1.08534326650044e-83	3.98783358487537e-83	179.646961257461
DMPK	-1.92423	2.89230042890087	-72.3488	1.18058376435873e-165	4.17878574511138e-164	368.874
PHLDB3	-1.92483	2.80612545263891	-52.908	8.31111123244095e-135	1.00718307692904e-133	297.674705952496
CD33	-1.92811	2.00607097526759	-39.9845	1.8243659409711e-108	1.12415144334355e-107	236.850961194035
C1R	-1.93097	4.45819111967199	-25.1126	2.81607509825401e-69	8.07209507368707e-69	146.375492710477
ABHD8	-1.93113	2.13765240270373	-63.4675	1.31760381813656e-152	2.85116344878927e-151	338.764673782324
FAM155A	-1.93448	2.37932996853415	-37.1424	8.22215502120139e-102	4.38430863349338e-101	221.486168536513
GZMB	-1.93803	2.55199223203084	-25.6293	7.83885083902778e-71	2.30394178802535e-70	149.965093640941
NTN1	-1.93977	2.55212	-46.1619	8.65518403478978e-122	7.24506978193077e-121	267.617627875987
GBF1	-1.94003	3.26783556119358	-47.8818	3.00489190099088e-125	2.78174756159777e-124	275.605687879111
NCSTN	-1.94081	4.32603230964046	-82.6701	4.27373675002469e-179	2.6118207599272e-177	399.877070017383
CD86	-1.94108	2.69538949813957	-25.0829	3.46351495388267e-69	9.91159529056051e-69	146.168086147739
C16orf3	-1.94379	2.23603683721183	-65.269	2.21817178148617e-155	5.23428318572415e-154	345.166420505798
EIF4G2	-1.94489	4.52019924809372	-86.7874	5.01217304849929e-184	3.66427324036315e-182	411.245834560096
ITPR1	-1.94522	3.06131598462289	-61.6321	1.0436282368663e-149	2.07729818902967e-148	332.074042329169
MAN1C1	-1.94615	3.75627338694646	-35.7533	1.99110994034148e-98	9.82988798253153e-98	213.67192128992
STMN1	-1.94702	4.10637993707407	-48.3779	3.15298232534226e-126	3.02072311573666e-125	277.866463171686
ARID3B	-1.95321	2.60806832832765	-37.2505	4.52276433146498e-102	2.42573356070516e-101	222.085574782762
HLA-DRB4	-1.9534	3.55097572526559	-23.7815	3.33086205496601e-65	8.97852116642715e-65	136.976812628817
NLRP3	-1.95499	2.16797932214032	-38.9922	3.50130384501641e-106	2.05468487079076e-105	231.578867852921
BCMO1	-1.95533	2.35433998375001	-24.2735	1.01445579762942e-66	2.80310154608128e-66	140.475718306065
FOXN3	-1.95667	4.16899491501756	-70.9641	1.01784521582723e-163	3.37376872915613e-162	364.407844183313
ENO1	-1.95737	4.24573445725987	-49.6756	9.45290977484678e-129	9.75532806249854e-128	283.692381016708
DSCAML1	-1.95749	2.66594275067754	-56.1117	1.64980365320927e-140	2.36149845877942e-139	310.839394022526
CYP4X1	-1.95791	3.37435744346218	-28.1588	3.09315424179271e-78	1.02809428750472e-77	167.054347340727
ARSA	-1.95802	2.20084101113401	-56.9656	5.55253037076681e-142	8.36891499524535e-141	314.239768907272
CD52	-1.95923	3.32594089175116	-38.5539	3.68297017828232e-105	2.11605098932159e-104	229.21898344152
TBC1D13	-1.9611	4.14923820271963	-58.2357	3.87852616179605e-144	6.3739014497163e-143	319.216460955287
SLC34A3	-1.96155	1.94023396509964	-58.7187	6.0188669085114e-145	1.02242315726016e-143	321.08432634194
NRTN	-1.96264	2.41289500491956	-29.0532	9.0343314359897e-81	3.16060186306035e-80	172.905132854949
ITIH3	-1.96318	2.54674538050939	-30.9321	5.90970464979542e-86	2.26167635141999e-85	184.873854143153
RUFY1	-1.96398	3.79274005130517	-90.0464	8.91565390407792e-188	7.6640332598516e-186	419.889934302055
ST6GALNAC3	-1.96401	2.44988614123057	-50.2931	6.22024854694932e-130	6.59321060413429e-129	286.420986752435
STOML1	-1.96415	3.52949107336542	-66.8662	8.77840103683104e-158	2.27005097886317e-156	350.711063712778
IDI2	-1.96425	1.9242824226967	-75.2868	1.18786906518887e-169	4.95578973996799e-168	378.095508418523
MPI	-1.96431	3.31053648652213	-73.4766	3.314183993077e-167	1.24044039645191e-165	372.45365181427
CCDC97	-1.96441	3.76693129732076	-84.7512	1.28972959003693e-181	8.6973359638482e-180	405.688410974125
KCNMB1	-1.96647	2.15185778902493	-57.3831	1.07490073840515e-142	1.66010089361782e-141	315.886024582464
WDR6	-1.96991	4.30013750966095	-64.4206	4.40260062703847e-154	9.98241837826331e-153	342.171426614395
DACT3	-1.97016	2.98096230035451	-49.1592	9.3990517330548e-128	9.46865192296473e-127	281.389146897601
MRPS18C	-1.97194	3.84136142316571	-100.287	8.91841359288497e-199	1.16273817217238e-196	445.23577958956
TSPAN18	-1.97503	2.45476319315734	-47.0017	1.71942033311774e-123	1.51295450571581e-122	271.547423133264
SFRP1	-1.97573	3.77162955693761	-19.6197	6.83044640279304e-52	1.52922630182738e-51	106.271070691729
AURKAIP1	-1.9765	4.38627413916908	-69.6497	7.5338403205629e-162	2.29760101004301e-160	360.094594953325
CHODL	-1.97751	2.06658666238378	-31.1183	1.85300704026719e-86	7.16163417613146e-86	186.036745966054
CEBPA	-1.97769	3.8024217210237	-46.548	1.41776948825825e-122	1.20877404053408e-121	269.431803180286
DNASE1L3	-1.97851	3.55651952384579	-30.4814	9.95258293125362e-85	3.72062508863711e-84	182.042511826194
FZD10	-1.97903	2.14036692525203	-37.888	1.36392609880214e-103	7.55884655180995e-103	225.596872729062
ABTB1	-1.97909	2.58873140527783	-50.4629	2.95864411903375e-130	3.15528202060552e-129	287.166109849898
MALL	-1.97947	2.24531161845067	-40.4773	1.3894293046017e-109	8.78287736181559e-109	239.433248033033
HRASLS5	-1.98186	2.54741447295307	-46.7567	5.36202578228427e-123	4.62707630247311e-122	270.406869362966
CDKN1C	-1.98216	5.05151222064088	-34.1214	2.46237584377437e-94	1.1130849487388e-93	204.222744090769
PUSL1	-1.98298	2.4906283018277	-53.909	1.28029824917023e-136	1.64858157269697e-135	301.858980794245
FHL2	-1.98309	5.27946259596947	-26.3408	5.97844341450198e-73	1.81652257175924e-72	154.852624531138
FBXO2	-1.98383	3.3771724912739	-59.2539	7.75742964931065e-146	1.36059402313302e-144	323.138320585617
CSRP2	-1.98427	4.30711813589452	-28.8775	2.82047316593958e-80	9.7797656651429e-80	171.763748172863
SNTB2	-1.98586	3.8428266547084	-76.5208	2.74462232552363e-171	1.209566655854e-169	381.870030312755
CA10	-1.98664	2.39380360432395	-33.386	1.89707331854035e-92	8.25353505799882e-92	199.86633809315
KIAA1683	-1.98836	2.32482487184196	-41.6721	2.97238409004659e-112	2.00530181495381e-111	245.598109490225
WWC1	-1.9894	3.13019256650336	-34.3565	6.2212236639302e-95	2.85093861224921e-94	205.602322738104
VPS18	-1.99185	4.09713798089825	-37.628	5.65912455753167e-103	3.09029681335368e-102	224.169921778227
CASP5	-1.99435	2.92043387156596	-52.9047	8.42661972860768e-135	1.02039060103767e-133	297.660866382098
BAD	-1.99506	3.90640860954893	-70.6207	3.11210267333672e-163	1.00596789926349e-161	363.287934727445
CREB3L1	-1.99515	2.1772560376963	-58.36	2.39804720608407e-144	3.97010037451696e-143	319.698483287458
IFT122	-1.99535	2.84557879370477	-70.5604	3.78757700267581e-163	1.21676883381649e-161	363.091101022939
CFD	-1.99741	4.52060575321127	-26.7146	4.72921941095798e-74	1.46454152186139e-73	157.395680830758
IL15	-1.99796	2.81592001398699	-45.7713	5.45938968634892e-121	4.48593233418744e-120	265.771
EMX2OS	-1.998	2.55852435211309	-44.2791	6.98205193924298e-118	5.36250380900621e-117	258.596612811083
BACE1	-1.99875	4.05449394637703	-67.9015	2.59099782514331e-159	7.09915253491542e-158	354.24166831461
C16orf45	-1.99984	3.76478259542086	-65.4655	1.11576921647432e-155	2.67323267867392e-154	345.855131570425
SEC14L2	-2.00255	2.27380341581235	-31.7965	2.81103039947337e-88	1.12765565640412e-87	190.236466960712
EPAS1	-2.00302	4.86833709334009	-48.7058	7.17741080371482e-127	7.00066035063082e-126	279.350581932746
RASL10A	-2.00328	1.98897466189848	-36.1734	1.84586698460771e-99	9.3307234165388e-99	216.056961360236
GRIN1	-2.00381	2.85604532324292	-57.4971	6.87790941043753e-143	1.07176187974398e-141	316.333669915554
ENPP4	-2.00596	3.3019305186738	-46.7207	6.33997124921983e-123	5.44993682384859e-122	270.238865407535
LHPP	-2.00725	3.37430080275353	-71.0305	8.20474383365342e-164	2.73113228250016e-162	364.623846000666
TNRC6C	-2.00876	2.84534886656814	-70.3566	7.37423940145354e-163	2.31202355582647e-161	362.42345436567
SERP2	-2.00894	2.88935083125053	-52.1604	1.96023260307526e-133	2.26164004978705e-132	294.505522972623
OR51E2	-2.00961	2.15852285709348	-28.427	5.3206146706022e-79	1.79825051893652e-78	168.81898476939
SLC19A1	-2.01063	2.12016633854187	-41.1462	4.37465571823857e-111	2.87086781509406e-110	242.90137276029
AOX1	-2.01315	2.37582806243962	-32.1425	3.38804281864607e-89	1.38505173498087e-88	192.358098068781
GJA4	-2.01499	3.15055816054089	-43.6107	1.82911406015818e-116	1.36333918395306e-115	255.321659163023
WISP2	-2.01567	2.35805714753463	-25.5736	1.15176617796358e-70	3.37568037733985e-70	149.579416453654
FBRS	-2.01665	3.81134927919815	-108.747	4.37988849340782e-207	8.35650676577627e-205	464.368525353607
NEUROG1	-2.01838	2.23354329073875	-58.9541	2.43930532715159e-145	4.22156325700073e-144	321.989791675201
LENG8	-2.02088	3.28502016557206	-48.169	8.12957589152801e-126	7.70831604987611e-125	276.91665979758
CLEC14A	-2.02189	3.30112664966977	-49.0016	1.90149522422286e-127	1.89001860120499e-126	280.682573673158
POM121	-2.02434	3.44639938538894	-73.8978	8.83938036467624e-168	3.37297819037463e-166	373.777771862765
BAG1	-2.0247	4.63633417808412	-61.4007	2.45065873454307e-149	4.84097928054626e-148	331.218312130936
NID2	-2.02522	2.98190001785677	-41.5472	5.61672258815626e-112	3.75688862298866e-111	244.959906303982
WIZ	-2.02584	3.37938441191598	-94.996	3.11217219318144e-193	3.22449893790223e-191	432.466265854626
GFOD1	-2.02588	3.60198354040591	-47.1054	1.06386614572822e-123	9.39818512135401e-123	272.028849911037
SPOCK2	-2.02754	2.69346173684722	-47.1842	7.39221383508018e-124	6.55618965135088e-123	272.393939951187
EMX2	-2.02781	2.23300147863826	-45.0668	1.5628702092864e-119	1.24180317035478e-118	262.406805473776
ATP1A2	-2.02842	3.22994282567567	-29.3349	1.46761554666313e-81	5.21245067594659e-81	174.727222791083
PTPRE	-2.02861	2.93270959179504	-50.1839	1.00462623264786e-129	1.05912246696602e-128	285.940275706524
SEPT9	-2.02883	4.80503917545945	-50.3675	4.48999799289311e-130	4.77539215491589e-129	286.747841444647
CAMK2B	-2.02942	2.18648383199373	-38.081	4.76582988922291e-104	2.67436903216974e-103	226.651347908977
HCST	-2.03007	3.59568491149114	-48.4695	2.08296684992707e-126	2.00049210356716e-125	278.282174597911
VASH1	-2.0318	2.87099581358673	-53.6845	3.24522607662066e-136	4.12776926575042e-135	300.926404153967
HES5	-2.03463	2.19187009641437	-28.1457	3.37265373556873e-78	1.1186170806227e-77	166.967620931594
C2CD2L	-2.03466	3.30030920688003	-86.9096	3.60604927457063e-184	2.68650670955512e-182	411.575491956573
KCNJ13	-2.0352	4.56902442445752	-28.249	1.70961338186267e-78	5.72003878512434e-78	167.648766844052
SLC12A9	-2.03657	3.46433082636979	-64.6948	1.66939784589534e-154	3.83520254023974e-153	343.14340812451
SCARA3	-2.03678	3.09615027243099	-77.591	1.09344210287111e-172	4.98743489778966e-171	385.098587258425
CXCL1	-2.03867	2.70684707272306	-16.4997	1.84052314956643e-41	3.56859396145332e-41	82.2326624687646
MLC1	-2.03871	1.98793562274491	-36.0984	2.817620379117e-99	1.41878567207227e-98	215.632822957265
RAB35	-2.03946	3.51718514411906	-85.8342	6.63421607012207e-183	4.65436369583228e-181	408.659653854351
ISOC2	-2.04287	3.38968173233351	-65.4066	1.37076308587198e-155	3.26416871818374e-154	345.648837794552
MYOZ3	-2.04314	2.14434434067172	-27.9898	9.42506601008353e-78	3.1017071461455e-77	165.937365824577
ZNF609	-2.04329	3.57274429417308	-79.1027	1.23588633035129e-174	6.08032755922828e-173	389.588873151679
CLDN5	-2.04381	4.5857307991259	-44.8424	4.58827612878175e-119	3.60902865936604e-118	261.326769950091
GIMAP1	-2.0456	3.2546571631422	-49.8177	5.04081281842943e-129	5.22274944002175e-128	284.322874075853
POLD4	-2.04696	3.98201717867032	-81.6832	7.02717107470099e-178	4.0271095774248e-176	397.073034166674
POLR3E	-2.04744	1.91826706071332	-95.3366	1.34095366033569e-193	1.40800134335248e-191	433.308792796438
CITED2	-2.051	3.09034150220153	-68.82	1.18446844658586e-160	3.41270881157196e-159	357.333678350352
BTG2	-2.05154	3.72568414770444	-49.2981	5.0569534350477e-128	5.11746678469089e-127	282.010710806489
SCG5	-2.05206	2.89685446424296	-17.2682	4.70031875079462e-44	9.44834727690889e-44	88.2057826433969
BMP6	-2.05268	2.18225178375504	-38.25	1.90430569595638e-104	1.07788938542828e-103	227.571315969443
PEX26	-2.05313	3.4644222569284	-81.8084	4.91833261584209e-178	2.86049493586801e-176	397.430386796564
CALR	-2.05525	4.39499056931324	-51.9132	5.62036711004274e-133	6.43708956344207e-132	293.449329640182
TMEM25	-2.05771	2.72940755403298	-51.2829	8.40582855287458e-132	9.34014117256554e-131	290.73684541764
SLC22A5	-2.05795	2.66705551119327	-55.6441	1.07691714339282e-139	1.50163713978438e-138	308.958457709381
ADCY3	-2.05839	4.19131012968789	-55.5587	1.51910366256365e-139	2.10135957566828e-138	308.613537526096
MFN2	-2.05865	3.96841271645301	-105.334	8.25256300801041e-204	1.3735249814928e-201	456.828303130031
GLIPR2	-2.06011	3.93818386672382	-57.372	1.12261141996038e-142	1.73207649558976e-141	315.842483692374
SPTBN5	-2.06027	2.5329676701466	-37.2626	4.22912660951833e-102	2.27057947171977e-101	222.152893338392
PMP22	-2.06138	4.88465054291474	-56.3115	7.43221315862423e-141	1.07365627762397e-139	311.638888930297
SLC39A8	-2.06166	2.82453317601417	-40.6046	7.16957351320661e-110	4.57455047365895e-109	240.096772057949
MYOT	-2.06282	2.30950703165509	-27.9376	1.33049997312498e-77	4.36661885452911e-77	165.591734869029
ELL	-2.0641	2.52216937597051	-67.1736	3.06792180861575e-158	8.19072298563027e-157	351.764691757087
FLI1	-2.06554	2.85716042981397	-48.2489	5.65553162087173e-126	5.37877156282907e-125	277.280547570398
NENF	-2.06687	3.87914868591219	-73.2169	7.51132639155181e-167	2.7650517975489e-165	371.633865181183
SLC38A10	-2.0682	3.72682444742114	-84.7381	1.33734203299157e-181	8.97970648332751e-180	405.652110910936
KHSRP	-2.07083	3.94764036614931	-63.5368	1.02746536092843e-152	2.22950007929616e-151	339.013980549479
PRSS23	-2.07104	3.59563908782638	-42.9469	4.87186878543255e-115	3.49474494030684e-114	252.030070274633
CEACAM19	-2.07141	2.10311574989972	-50.241	7.81904176083988e-130	8.26546678029324e-129	286.191604752188
ZMYND15	-2.07273	2.48161171690595	-54.1	5.81525411490629e-137	7.58796085301993e-136	302.650278475064
SREBF1	-2.07451	4.37204480120698	-50.8689	5.04327896643228e-131	5.50223845396325e-130	288.940226447321
NT5C	-2.07794	3.26568295550505	-92.8386	6.88338237411395e-191	6.60678019895784e-189	427.063101426592
PALLD	-2.08105	4.04537392802272	-46.7939	4.50977553032478e-123	3.90240255375726e-122	270.580450966697
LYNX1	-2.08222	3.04584160544181	-57.5849	4.87761921410215e-143	7.65399725221947e-142	316.678208905345
MED24	-2.08381	1.91005714957433	-60.6754	3.62912254088519e-148	6.85720074301314e-147	328.51649083364
TF	-2.08479	3.72268738040537	-17.2278	6.42793693539461e-44	1.28962648569183e-43	87.8925609472643
TMEM38A	-2.09232	2.32128611355326	-40.2792	3.90050898044011e-109	2.44387116535785e-108	238.398082488685
PREX1	-2.09777	3.78529633641201	-47.2764	4.83098473907748e-124	4.30169358240565e-123	272.820511182109
MT1X	-2.09778	5.1548339590276	-30.0446	1.57393802706852e-83	5.77086019064614e-83	179.274
ANXA2P1	-2.099	3.07595788388665	-48.0399	1.46174175605562e-125	1.36694260451226e-124	276.328315666697
TDRD9	-2.0992	2.83403579094733	-29.8324	6.06673078616461e-83	2.20269211300871e-82	177.921516514813
CDH3	-2.1021	3.45528084555428	-32.2498	1.76357740632651e-89	7.24938742038316e-89	193.012785081619
IGLL1	-2.10501	2.84998232622802	-28.7127	8.23846932034136e-80	2.83214354024919e-79	170.689093695681
FGF2	-2.10574	2.88428035773447	-86.8115	4.69633506061297e-184	3.44949117480235e-182	411.311001076432
DIO2	-2.10685	2.49455765524762	-39.5452	1.84786896568417e-107	1.1119196141588e-106	234.528957705882
SCCPDH	-2.10787	3.33429908350016	-40.7026	4.31439542508369e-110	2.77429989418144e-109	240.606113418076
BLVRA	-2.10818	4.56499835857451	-96.8846	3.03030455566486e-195	3.33867005446315e-193	437.101087069244
SLC22A8	-2.11016	2.37412225718088	-32.7946	6.53102551511168e-91	2.75560663926435e-90	196.318
CASP4	-2.11152	4.32791791350299	-42.8782	6.857136285167e-115	4.8963896477151e-114	251.687282646452
FSTL1	-2.11168	4.72110751070903	-39.6685	9.63013716970589e-108	5.83740782720065e-107	235.182540823886
AQP9	-2.11192	2.05513253101891	-26.2786	9.13172330415906e-73	2.7676445388138e-72	154.42802475529
SOST	-2.11194	2.03788517004044	-19.2889	8.43009954027111e-51	1.85759024376819e-50	103.754779519817
SNAI1	-2.11324	2.94090334590847	-42.2438	1.64398719183784e-113	1.13655234716319e-112	248.501206863153
PSTPIP1	-2.11572	2.17449993245561	-47.307	4.19431116747423e-124	3.74329710297401e-123	272.962229030031
FST	-2.11627	2.25132274647899	-42.1221	3.03727177616484e-113	2.08595772335816e-112	247.885618039408
PCDH17	-2.11812	3.03054196719364	-49.4756	2.29519904015558e-128	2.35464845791698e-127	282.802844236604
MICALL2	-2.11957	3.7845555801141	-67.1149	3.74881162702741e-158	9.923884586268e-157	351.563809270092
CPAMD8	-2.12169	3.52678078220988	-29.6838	1.56665125955773e-82	5.64232480565853e-82	176.970328975434
DPP7	-2.12205	4.0914013277297	-73.002	1.48164368660522e-166	5.37826345172592e-165	370.953215631311
PNPLA3	-2.12248	4.21715179340649	-27.5478	1.76555462349376e-76	5.69175810520501e-76	162.999802813688
NEFH	-2.12257	3.52448155885929	-23.2887	1.1332169194095e-63	2.98420782766566e-63	133.442520598982
RPS28	-2.1227	5.8988935149172	-76.2741	5.80176266030619e-171	2.54253716584006e-169	381.120172796501
DDC	-2.12344	2.82222074391057	-24.3481	5.9889630216107e-67	1.66041691428494e-66	141.003879097494
ZNF429	-2.12361	2.2917639178657	-79.296	7.0047395418543e-175	3.46801108013641e-173	390.157593536858
ATXN2L	-2.12427	3.85834084412209	-79.5119	3.72213978776497e-175	1.85455022227971e-173	390.790914978294
PDE4A	-2.12462	2.97004370787794	-74.9163	3.72337649032628e-169	1.53699802615184e-167	376.951
SIVA1	-2.1261	4.35880301697858	-63.8531	3.31277627187825e-153	7.29977250331483e-152	340.14853675417
MAPK7	-2.12678	2.6093429211296	-60.2121	2.05942828064221e-147	3.79502419913397e-146	326.776179862099
GSTT2	-2.12688	2.41994978565302	-31.2138	1.02392027577156e-86	3.97993359365121e-86	186.63150909654
CTGF	-2.1273	3.38501013846057	-26.5989	1.03523014238472e-73	3.19136464583428e-73	156.610348551617
ATP6V0C	-2.13013	5.20472365705576	-70.4392	5.627632394135e-163	1.77867290517661e-161	362.694319069965
HPS6	-2.13257	3.78760463489763	-76.139	8.75135629468794e-171	3.80319358973313e-169	380.708386515206
EFCAB4A	-2.1353	2.44492281369525	-86.5478	9.56908996222371e-184	6.89900518244193e-182	410.598372274153
IFI27	-2.13693	4.36326059024993	-21.8092	5.34325701734609e-59	1.31936957128124e-58	122.660714631852
PPP1R9B	-2.13725	3.05064898254497	-76.5551	2.47320635712886e-171	1.09612785997963e-169	381.974343927626
CPNE6	-2.13902	2.32250794774028	-48.7449	6.02054720632423e-127	5.89802511226942e-126	279.526831624689
HES4	-2.14041	3.58557819140305	-65.5941	7.12454373525123e-156	1.72277413814537e-154	346.304738216729
TBX2	-2.14187	4.22246597821311	-48.7803	5.13423755057919e-127	5.03921872514501e-126	279.68652150244
CACNG7	-2.14205	2.47631098423357	-41.6978	2.60691327228399e-112	1.76025714911019e-111	245.72968200503
NDUFA2	-2.14314	4.24559598987821	-104.189	1.09145995266945e-202	1.69068227321916e-200	454.24606005412
INPP5K	-2.14766	4.97139401272026	-34.6443	1.16448809218692e-95	5.43671029610992e-95	207.282687595586
GPC6	-2.14821	2.74341058181998	-46.8934	2.84054422472762e-123	2.47716356721648e-122	271.044003139884
ZNF428	-2.14834	2.40954610834724	-63.0994	4.95511318516072e-152	1.04478094045606e-150	337.436931876459
PCOLCE	-2.14886	3.64909432586795	-31.2106	1.04443055011256e-86	4.05864777856708e-86	186.611622684906
LHFPL4	-2.14892	2.37970109316555	-27.9372	1.33435283304867e-77	4.37834523344095e-77	165.588836015668
FAM102A	-2.14996	4.15518975582399	-62.8136	1.39273654337407e-151	2.90912726583275e-150	336.401036416052
ACVRL1	-2.1503	3.44082912518222	-49.1018	1.21449023111976e-127	1.21799356832491e-126	281.132134790571
MEG3	-2.15042	2.9511239001508	-52.5157	4.34450189066777e-134	5.14922212723464e-133	296.016339769945
CHRD	-2.15145	2.3575235357619	-69.5785	9.5328860579111e-162	2.86811543030806e-160	359.858755935263
LILRB5	-2.15408	2.42331856636924	-45.4141	2.97580301587288e-120	2.40850688998092e-119	264.070100603491
CSNK1E	-2.15446	4.71601919601896	-73.4055	4.14555326995705e-167	1.53326668814369e-165	372.229394134373
OPCML	-2.15471	2.72810705157488	-22.6954	8.22835385882816e-62	2.11522504307208e-61	129.148875803074
HEBP2	-2.15483	4.08675365753119	-61.5464	1.43105454236921e-149	2.83403143232486e-148	331.757566846696
CRLF1	-2.15574	2.90192408065269	-28.3682	7.81811915097878e-79	2.63268347217096e-78	168.433153980961
ERMN	-2.15588	2.7074677847607	-22.0638	8.23940651507291e-60	2.05656533070063e-59	124.533619447427
TLE2	-2.15694	3.70577874772217	-60.1489	2.6126938506857e-147	4.79198069097044e-146	326.537636514727
BATF	-2.15973	2.79963018811492	-35.227	4.02626404373925e-97	1.93877811524471e-96	210.65672969855
GSTM5	-2.16197	2.69431876324826	-43.0339	3.16183685770405e-115	2.28063336278376e-114	252.463628122193
RGS10	-2.16331	3.7207062357468	-55.4511	2.34492837369868e-139	3.23228232656527e-138	308.178263439919
RPL35A	-2.16655	5.71672519288875	-70.6389	2.93235625062954e-163	9.49828437703916e-162	363.347549845563
CPE	-2.1682	3.78747771033412	-31.5751	1.09616911820295e-87	4.34056336478996e-87	188.871929877016
GFRA4	-2.17037	2.3056565396471	-76.5481	2.52665532132143e-171	1.11665317802468e-169	381.952924848019
HDAC7	-2.17041	3.53552684128636	-79.8413	1.42271939878116e-175	7.18014354642944e-174	391.754201143465
SNCB	-2.17048	2.67296907085035	-49.918	3.23749956284347e-129	3.36325900801369e-128	284.766862815103
CCDC24	-2.17095	2.5103316519678	-66.2099	8.40128231730412e-157	2.08963532359655e-155	348.447328787011
HCLS1	-2.17098	4.34891484487322	-30.863	9.09239639818493e-86	3.46276878407018e-85	184.441860208305
RSPO2	-2.17319	2.46496611755202	-28.8198	4.10473026685904e-80	1.4176270424947e-79	171.387550781451
COTL1	-2.1739	4.24003211525017	-53.3298	1.42054360946735e-135	1.7689657846803e-134	299.44600927324
RPS27A	-2.1745	5.50396148906566	-90.6534	1.84470738914291e-188	1.63053373464072e-186	421.467005250686
CXCL12	-2.17525	3.69765818928714	-30.266	3.87224531720875e-84	1.43353710335378e-83	180.680327273023
FAM127B	-2.17589	4.24533925612946	-69.6387	7.8111316807974e-162	2.36373607632641e-160	360.058373818397
SLC15A3	-2.17594	3.51796756274774	-29.572	3.20329056271319e-82	1.14575859290462e-81	176.253224670785
SLITRK2	-2.17716	3.41770465586649	-48.0456	1.42414295219395e-125	1.33417463994457e-124	276.354447006063
PRELP	-2.17724	3.54055391467441	-46.9239	2.46585177272451e-123	2.15641425289408e-122	271.185859340681
APC2	-2.1784	2.48558380173568	-39.4363	3.29107852420774e-107	1.97200013447836e-106	233.950126264033
GBP4	-2.17854	3.37442871828606	-34.2171	1.40586942322867e-94	6.39756460919503e-94	204.784775624627
GPR153	-2.1802	5.18576047366553	-41.2632	2.40006879796329e-111	1.58501799679762e-110	243.503419771001
AGT	-2.1823	4.10269442820893	-26.3809	4.5490650396479e-73	1.3867911641717e-72	155.126512936527
MT1H	-2.18286	5.22315543255623	-32.9903	2.01550369558323e-91	8.58262256869888e-91	197.496679668462
SPARCL1	-2.1831	4.74019081488169	-23.7507	4.14922396539503e-65	1.11729103164553e-64	136.756661462393
GSK3A	-2.18485	4.27540590739302	-104.665	3.71625554563988e-203	6.05633520953498e-201	455.323504603585
SYNGR4	-2.18521	2.21972260835402	-55.7728	6.41671777872815e-140	9.00354705365039e-139	309.477594821138
GNG13	-2.18839	2.70176497941511	-46.398	2.85916252688218e-122	2.42054100287185e-121	268.728382268242
CD34	-2.18981	2.28309351742946	-46.4482	2.26032270587862e-122	1.91668014815561e-121	268.964065996185
THOP1	-2.19075	4.09736068441195	-60.0586	3.6712843623816e-147	6.70995839362852e-146	326.196632542651
GSC	-2.19663	2.00621045984284	-38.3763	9.60627712676341e-105	5.47904504732824e-104	228.257552358783
VAT1L	-2.1967	3.42627240726427	-26.0291	5.0233198225415e-72	1.50382393080103e-71	152.719079817513
CXCR4	-2.1973	4.25187596675019	-38.5969	2.92053786107638e-105	1.6817009509216e-104	229.451596809699
RPS27	-2.20021	6.18116664825864	-67.1569	3.24827942102313e-158	8.62806987129149e-157	351.707440218403
POMC	-2.20176	2.4669297220462	-55.157	7.71106989630432e-139	1.04540457996257e-137	306.985
PHRF1	-2.20319	3.98791346214343	-87.3932	9.8423261828294e-185	7.47491228788185e-183	412.875554411371
FOXP1	-2.20357	3.94383825836121	-65.7261	4.49934378720684e-156	1.09304710482688e-154	346.765398300109
MAP6	-2.20414	2.75367121055826	-53.7536	2.43592376902541e-136	3.11356432732046e-135	301.214030015845
DKK3	-2.20542	3.71558964433976	-33.5079	9.19631173142581e-93	4.02001388762662e-92	200.592435342386
DYNC1H1	-2.20889	4.05499115671244	-70.5889	3.45133149798974e-163	1.11332126362989e-161	363.184259552421
KIF21B	-2.20902	2.34309551077919	-42.9502	4.79058651798557e-115	3.43801495751763e-114	252.046943026035
AKT2	-2.21093	3.75688092673943	-55.9808	2.78512437075719e-140	3.96120643459057e-139	310.314391225789
PRNP	-2.21294	5.79768107952633	-62.9393	8.83500800680833e-152	1.85535168142975e-150	336.857254728359
MCL1	-2.2134	4.11690989675943	-68.8555	1.05206872577155e-160	3.04807689161035e-159	357.452468066065
NKX2-8	-2.21373	2.46083169723214	-52.971	6.3795692917436e-135	7.76718767076487e-134	297.939910989679
DPYSL5	-2.2142	2.39696106998676	-40.5643	8.83820023135092e-110	5.61859579924767e-109	239.886936623574
KCNV2	-2.21471	2.97585496320899	-19.8528	1.16938575165387e-52	2.64876792885838e-52	108.038413914065
ZNF524	-2.21583	2.92173814734646	-74.2338	3.09546528932553e-168	1.21374823186711e-166	374.829048221854
SLC39A13	-2.21842	4.45730710780192	-100.225	1.03017465933203e-198	1.33199029299583e-196	445.091533364779
FAM20C	-2.21956	3.87256430457189	-66.9527	6.52794725009203e-158	1.70785509578077e-156	351.00792445779
NOSTRIN	-2.22001	2.79472965196837	-25.155	2.09639135436498e-69	6.02240961054722e-69	146.671286087174
SLC6A20	-2.22023	2.70307602912892	-26.8061	2.54866685051969e-74	7.9303685116111e-74	158.015362248661
FMO2	-2.22028	2.31794830610288	-34.4698	3.21344711660262e-95	1.48389551768737e-94	206.264788748611
GPR124	-2.2218	2.95406450938298	-40.6039	7.19799576589274e-110	4.59081303536045e-109	240.092804293183
SMARCC2	-2.22183	4.53560242905358	-77.4737	1.55355724079815e-172	7.06552413729275e-171	384.746762439189
HCRT	-2.22213	2.22805979712818	-116.871	1.69005359112299e-214	4.481506514088e-212	481.428993222853
FAM129B	-2.22328	4.90154304693091	-73.2004	7.91374258268821e-167	2.90634982878303e-165	371.58157492743
RPLP1	-2.22376	6.12794121836933	-109.851	4.0097561230785e-208	8.14709539552768e-206	466.758666580842
FAM110A	-2.22429	3.00452418004714	-87.1606	1.83623613239902e-184	1.3878219464436e-182	412.251200570687
XYLT2	-2.2267	3.89381449491563	-84.4084	3.32390972842393e-181	2.19420116882668e-179	404.740424923954
SLC13A3	-2.22671	3.31298141639181	-32.067	5.36892907089868e-89	2.18457465056462e-88	191.896469182223
MRPS12	-2.22867	3.45865106239793	-80.6505	1.36128029685079e-176	7.21940008279004e-175	394.104660019687
PLCH2	-2.23061	2.41372419177459	-45.2208	7.48056492770895e-120	5.97719296700749e-119	263.145694914902
C1QTNF2	-2.23119	2.05921745379084	-38.4599	6.11450394858006e-105	3.49511926472543e-104	228.710593555319
ARAP3	-2.23318	3.13585870308423	-53.9494	1.08316536044361e-136	1.39934946854999e-135	302.026632312255
GDF15	-2.23356	4.00921948819899	-23.0818	5.02713376645513e-63	1.3136714176748e-62	131.949722190627
SAP30	-2.23461	3.40073626760153	-67.8519	3.063851298244e-159	8.38006181136843e-158	354.073672491063
PCDHB11	-2.23507	2.25813773028682	-94.6814	6.78842957976147e-193	6.94150201146197e-191	431.685806604157
HIST1H1D	-2.23611	2.49299769976875	-41.4177	1.08795254020344e-111	7.23067862849735e-111	244.296881855816
EDN3	-2.23696	3.08461763860706	-30.351	2.26415139977436e-84	8.42393546955288e-84	181.218380871329
ARRB2	-2.23902	2.74733897988178	-60.8167	2.14213104744414e-148	4.0970220338953e-147	329.044977348902
HSPA12B	-2.23915	2.4478401113315	-41.1079	5.32797286453974e-111	3.4920877865825e-110	242.703666013722
TBL1Y	-2.24064	2.41731643957524	-83.0058	1.6607529285413e-179	1.02697547695766e-177	400.823655503558
SLC25A29	-2.24093	4.0772905266956	-68.7033	1.74913449461709e-160	5.00278046952184e-159	356.943014587864
UCN2	-2.24141	3.00710405298226	-51.0019	2.83273456559911e-131	3.11441547988742e-130	289.518620506204
HIST1H2AM	-2.24197	3.37359360753796	-60.7837	2.42183155806594e-148	4.61504929670422e-147	328.921952762661
GIMAP4	-2.24819	3.22954527764019	-40.5133	1.15230678747947e-109	7.2987205223143e-109	239.620910394213
COL4A2	-2.24827	4.40480606810796	-36.5296	2.49396055117585e-100	1.28264341956431e-99	218.064284748173
SLIT3	-2.24846	3.09358189574643	-55.6213	1.18008857494264e-139	1.64110984488689e-138	308.866730831029
PURB	-2.24877	2.44346454892477	-122.653	1.77010217251711e-219	6.02027141065874e-217	492.88248179202
GBP6	-2.25176	2.79039873173113	-77.9414	3.84057298701461e-173	1.78826679707868e-171	386.146680494604
S100A13	-2.25193	4.64631643481952	-84.7286	1.37269511538551e-181	9.17769875222493e-180	405.625983989963
COL20A1	-2.25294	3.11273583449274	-34.6712	9.96255860703156e-96	4.65822562483589e-95	207.439156681305
LDLR	-2.25394	2.96256132911238	-50.8596	5.25061865869979e-131	5.72046858742049e-130	288.899826566605
FAM71E1	-2.25453	2.41931419794719	-43.7962	7.36189670145196e-117	5.52142252608897e-116	256.23435043623
LGI4	-2.2561	3.33604746175094	-56.8827	7.70342119413092e-142	1.15440636572968e-140	313.91151214533
SGCA	-2.25724	2.65931155682076	-46.6272	9.79837597472107e-123	8.39056333467494e-122	269.802297188634
AR	-2.25785	2.42448481259164	-54.4703	1.26855098151627e-137	1.68762585933861e-136	304.17693572379
PPP1R12B	-2.25814	3.66198996171289	-58.7307	5.74810919633192e-145	9.78554606927235e-144	321.130470736936
CYR61	-2.25853	3.76609156903439	-29.207	3.34592325504449e-81	1.17818972147583e-80	173.900985542153
SLC9A3R2	-2.25861	3.16670851920995	-53.3818	1.14336234399714e-135	1.42988839902759e-134	299.663657873745
CD248	-2.25989	3.25969291543238	-38.1116	4.03596577093687e-104	2.26968671769616e-103	226.818047511858
[truncated: 578 more rows]
